# Supplementary material for: Identification of shared and disease-specific host gene–microbiome associations across human diseases using multi-omic integration
Source: Nat Microbiol. 2022 May 16;7(6):780–95. doi: 10.1038/s41564-022-01121-z (PMC9159953; doi:10.1038/s41564-022-01121-z)
Supplement: Supplementary file 2 — Supplementary tables. [file 41564_2022_1121_MOESM2_ESM.zip]

Archive with 21 entries (20 files):
- Priya_et_al_Supplementary_Tables/
- Priya_et_al_Supplementary_Tables/Supplementary Tables S18-S22.xlsx
- __MACOSX/Priya_et_al_Supplementary_Tables/._Supplementary Tables S18-S22.xlsx
- Priya_et_al_Supplementary_Tables/Supplementary Table S1.xlsx
- __MACOSX/Priya_et_al_Supplementary_Tables/._Supplementary Table S1.xlsx
- Priya_et_al_Supplementary_Tables/Supplementary Table S10.xlsx
- __MACOSX/Priya_et_al_Supplementary_Tables/._Supplementary Table S10.xlsx
- Priya_et_al_Supplementary_Tables/Supplementary Table S11.xlsx
- __MACOSX/Priya_et_al_Supplementary_Tables/._Supplementary Table S11.xlsx
- Priya_et_al_Supplementary_Tables/Supplementary Tables S5-S8.xlsx
- __MACOSX/Priya_et_al_Supplementary_Tables/._Supplementary Tables S5-S8.xlsx
- Priya_et_al_Supplementary_Tables/Supplementary Table S4.xlsx
- __MACOSX/Priya_et_al_Supplementary_Tables/._Supplementary Table S4.xlsx
- Priya_et_al_Supplementary_Tables/Supplementary Table S9.xlsx
- __MACOSX/Priya_et_al_Supplementary_Tables/._Supplementary Table S9.xlsx
- Priya_et_al_Supplementary_Tables/Supplementary Table S2.xlsx
- __MACOSX/Priya_et_al_Supplementary_Tables/._Supplementary Table S2.xlsx
- Priya_et_al_Supplementary_Tables/Supplementary Table S3.xlsx
- __MACOSX/Priya_et_al_Supplementary_Tables/._Supplementary Table S3.xlsx
- Priya_et_al_Supplementary_Tables/Supplementary Tables S12-S17.xlsx
- __MACOSX/Priya_et_al_Supplementary_Tables/._Supplementary Tables S12-S17.xlsx
