# Supplementary material for: Identification of shared and disease-specific host gene–microbiome associations across human diseases using multi-omic integration
Source: Nat Microbiol. 2022 May 16;7(6):780–95. doi: 10.1038/s41564-022-01121-z (PMC9159953; doi:10.1038/s41564-022-01121-z)
Supplement: Supplementary file 2 — Supplementary tables. [file 41564_2022_1121_MOESM2_ESM.zip › Priya_et_al_Supplementary_Tables/Supplementary Tables S5-S8.xlsx]

## Sheet: S5
Table S5: Shared and disease-specific host pathways that interact with gut microbes across CRC, IBD, and IBS at FDR < 0.1 (post collapsing using overlap coefficient, see Methods).
Overlap set	Pathway	gene_names_in_pathway_CRC	p_val_CRC	p_adj_CRC	gene_names_in_pathway_IBD	p_val_IBD	p_adj_IBD	gene_names_in_pathway_IBS	p_val_IBS	p_adj_IBS
CRC & IBD & IBS	KEGG_OXIDATIVE_PHOSPHORYLATION	ATP6V1B2,ATP6V1C1,ATP6V1F,ATP6V1H,COX6C,COX7A2,COX7B,CYC1,MT-ATP6,MT-ATP8,MT-CO2,MT-CO3,MT-CYB,MT-ND1,MT-ND2,MT-ND4L,MT-ND6,NDUFA1,NDUFA4,NDUFA5,NDUFB2,NDUFB6,NDUFB9,UQCRB	3.84e-13	8.9e-11	ATP6V0B,ATP6V0D1,COX17,COX4I1,COX5A,COX5B,COX6A1,COX6B1,COX6C,COX7A2,COX7B,COX7C,COX8A,CYC1,NDUFA1,NDUFA10,NDUFA2,NDUFA3,NDUFA4,NDUFA6,NDUFA7,NDUFA8,NDUFA9,NDUFAB1,NDUFB1,NDUFB10,NDUFB2,NDUFB3,NDUFB4,NDUFB6,NDUFB9,NDUFC1,NDUFS2,NDUFS3,NDUFS4,NDUFS5,NDUFS6,NDUFV1,NDUFV3,PPA2,SDHA,SDHB,UQCR10,UQCR11,UQCRB,UQCRC1,UQCRC2,UQCRFS1,UQCRH,UQCRQ	1.66e-18	1.6e-16	ATP6V0C,ATP6V0E1,ATP6V0E2,ATP6V1F,COX17,COX4I1,COX6B1,COX7A1,COX7B,COX7C,NDUFA1,NDUFA11,NDUFA2,NDUFA3,NDUFA6,NDUFB1,NDUFB10,NDUFB2,NDUFB7,NDUFB9,NDUFC1,NDUFC2,NDUFS6,NDUFS8,NDUFV1,UQCR10,UQCR11,UQCRB,UQCRQ	1.11e-06	1.22e-05
	PID_RAC1_PATHWAY	ACTR3,CYBB,CYFIP2,IQGAP3,MAP3K1,NCF1,NCKAP1,PLCB2	0.00386986	0.0112226	ACTR3,ARHGDIA,ARPC1B,ARPC3,ARPC4,ARPC5,BAIAP2,BCAR1,CFL1,CTNNA1,CTNNB1,CYBA,MAP2K3,MAP3K11,PIP5K1C,STAT3	0.00442336	0.0245837	ACTR2,BRK1,CTNNA1,CTNNB1,CYBA,IQGAP1,MAP2K7,NCKAP1,PAK2,STAT3	0.0279565	0.0827943
	PID_ERBB1_DOWNSTREAM_PATHWAY	ARPC1B,ELK1,PPP2R2A,RAC1,RALA,RALGDS,RPS6,YWHAG,YWHAZ	0.0194169	0.0312828	ACTR3,ARF4,ARPC1B,ARPC3,ARPC4,ARPC5,BAD,BAIAP2,BCL2L1,DUSP6,HRAS,MAP2K1,MAP2K2,MAPK7,MLST8,PIK3R1,RICTOR,RIN1,RPS6KA4,SFN,SOS1,STAT3	0.0150686	0.0551245	ACTR2,BAD,BRAF,BRK1,CHN2,GAB1,HRAS,IQGAP1,KRAS,MAP3K2,MLST8,MTOR,NCKAP1,NRAS,PDPK1,PIK3CB,RICTOR,STAT3,YWHAG	0.00132749	0.00757163
CRC & IBD	PID_AVB3_INTEGRIN_PATHWAY	ADGRA2,COL14A1,COL15A1,COL1A1,COL1A2,COL3A1,COL5A1,COL5A2,COL6A2,COL8A1,COL8A2,CSF1,CSF1R,KDR	3.37e-05	0.00025192	CBL,COL12A1,COL15A1,COL1A1,COL1A2,COL2A1,COL3A1,COL4A1,COL4A4,COL5A1,COL5A2,COL6A1,COL6A3,COL7A1,COL8A1,CSF1,CSF1R,FGF2,ITGAV,ITGB3,KDR,MAPK3,MFGE8,PIK3CA,ROCK1,SPP1,SRC,TGFBR2,TLN1	6.95e-08	2.51e-06	0	0	0
	KEGG_VIBRIO_CHOLERAE_INFECTION	ATP6AP1,ATP6V1B2,ATP6V1F,ATP6V1G1,KDELR2,PDIA4,PRKX,TJP2	0.00139685	0.00531262	ACTB,ACTG1,ARF1,ATP6V0B,ATP6V0D1,ATP6V1F,KDELR3,PRKX,SEC61A1,SEC61B,SEC61G,SLC12A2,TCIRG1,TJP2	0.0039796	0.0230021	0	0	0
	KEGG_PROTEASOME	PSMB1,PSMB7,PSMB8,PSMC2,SEM1	0.00571537	0.0139361	POMP,PSMA2,PSMA3,PSMA4,PSMA5,PSMA6,PSMA7,PSMB1,PSMB10,PSMB2,PSMB3,PSMB5,PSMB6,PSMB7,PSMC2,PSMC3,PSMC4,PSMD1,PSMD11,PSMD14,PSMD8,PSME2,PSME3,PSME4	1.19e-11	6.86e-10	0	0	0
	PID_SYNDECAN_2_PATHWAY	CAV2,CXCL8,EPB41,ITGB1,MMP2,TGFB1	0.0055643	0.0139361	EZR,FN1,ITGA2,ITGB1,LAMA3,MAPK3,PRKCD,SDC2,SDCBP,TNFRSF13B	0.00564959	0.0292532	0	0	0
	PID_HDAC_CLASSI_PATHWAY	GATAD2A,HDAC10,MBD2,MBD3,NCOR2,SIN3B,ZFPM1	0.018585	0.0303643	CHD3,HDAC1,MBD3,MXD1,NCOR2,RAN,RANGAP1,SIRT1,SIRT4,STAT3,TNFRSF1A,WDR77	0.0274166	0.0816844	0	0	0
	PID_NECTIN_PATHWAY	CDH1,CTNNA1,F11R,PVR,SRC	0.0327806	0.0475319	ITGAV,ITGB3,PDGFB,PDGFRB,PIK3CA,PTPRM,SRC,TLN1	0.0298837	0.0863639	0	0	0
CRC & IBS	PID_TCR_PATHWAY	CD247,CD28,CD3D,CD3E,CD3G,CD80,FYB1,GRAP2,ITK,LCK,PRKCA,PRKCB,PRKCE,PTEN,PTPN6,RASGRP2,RASSF5,SLA2,SOS1	1.12e-09	5.18e-08	0	0	0	CARD11,CD247,CD3D,CD3E,CD3G,ITK,LCK,MAP4K1,PRKCB,PTPN6,RASGRP1,RASGRP2,ZAP70	1.38e-12	7.43e-11
	PID_CD8_TCR_DOWNSTREAM_PATHWAY	CD247,CD3D,CD3E,CD3G,CD8A,CD8B,EOMES,IFNAR2,IL2RA,NFATC1,PRKCA,PRKCB,PRKCE,PTPN7,STAT4,TNFRSF9	4.97e-09	1.65e-07	0	0	0	CD247,CD3D,CD3E,CD3G,CD8B,EOMES,PRKCB,PTPN7,TNFRSF9	1.63e-08	2.79e-07
	KEGG_PRIMARY_IMMUNODEFICIENCY	BLNK,CD19,CD3D,CD3E,CD40LG,CD8A,CD8B,ICOS,IL7R,JAK3,LCK,TNFRSF13B	1.06e-07	2.74e-06	0	0	0	CD19,CD3D,CD3E,CD40LG,CD8B,ICOS,IL7R,JAK3,LCK,TNFRSF13C,ZAP70	1.45e-12	7.43e-11
	KEGG_LEISHMANIA_INFECTION	CR1,FCGR2A,FCGR3A,FCGR3B,HLA-DPB1,HLA-DQA2,IL1B,ITGAM,ITGB1,ITGB2,MAPK11,NCF2,NFKBIA,TGFB1,TGFB3,TLR2	5.35e-07	8.86e-06	0	0	0	C3,CR1,HLA-DOB,HLA-DQA1,NCF1,PRKCB,PTPN6	2.77e-05	0.0002305
	KEGG_CELL_ADHESION_MOLECULES_CAMS	CD2,CD22,CD226,CD274,CD28,CD40LG,CD6,CD80,CD8A,CD8B,HLA-DMA,HLA-DOB,ICAM3,ICOS,ITGAL,ITGB7,OCLN,PDCD1,PVR,SDC4,SELL,SELPLG,SPN,VCAM1	1.01e-06	1.46e-05	0	0	0	CD2,CD22,CD40LG,CD6,CD8B,HLA-DOB,HLA-DQA1,ICOS,ITGAL,PDCD1LG2,SELL,SPN	3.29e-07	4.22e-06
	PID_CXCR4_PATHWAY	CD247,CD3D,CD3E,CD3G,FGR,FOXO1,GNA13,HCK,LCK,LYN,PIK3CA,PIK3CD,PIK3CG,PIK3R6,PLCB2,PTEN,PTPN6,RGS1,RICTOR	1.24e-06	1.7e-05	0	0	0	BLK,CD247,CD3D,CD3E,CD3G,LCK,MMP9,PIK3CD,PTPN6	6.76e-06	6.94e-05
	KEGG_CHEMOKINE_SIGNALING_PATHWAY	CCL22,CCL4,CCR1,CCR4,CCR5,CCR6,CCR7,CXCL13,CXCR5,FGR,GNG11,GRK3,HCK,ITK,JAK3,LYN,NCF1,PIK3CA,PIK3CD,PIK3CG,PLCB2,PREX1,PRKCB,RAC2,RASGRP2,SOS1,XCR1	1.55e-06	2e-05	0	0	0	CCL19,CCL22,CCL23,CCR4,CCR6,CCR7,ITK,JAK3,NCF1,PIK3CD,PRKCB,RAC2,RASGRP2	5.7e-07	6.76e-06
	PID_IL12_2PATHWAY	CCL4,CCR5,CD247,CD3D,CD3E,CD3G,CD8A,CD8B,EOMES,IL18R1,IL18RAP,IL2RA,LCK,STAT4	5.24e-06	5.07e-05	0	0	0	CD247,CD3D,CD3E,CD3G,CD8B,EOMES,LCK	1.7e-05	0.00016371
	KEGG_INTESTINAL_IMMUNE_NETWORK_FOR_IGA_PRODUCTION	CD28,CD40LG,CD80,HLA-DMA,HLA-DOB,ICOS,IL10,ITGB7,TNFRSF13B	0.0007584	0.00331979	0	0	0	CD40LG,HLA-DOB,HLA-DQA1,ICOS,TNFRSF13C,TNFSF13B	4.4e-05	0.00032252
	KEGG_NON_SMALL_CELL_LUNG_CANCER	PIK3CA,PIK3CD,PIK3CG,PLCG2,PRKCA,PRKCB,RASSF5,SOS1	0.00453784	0.0127632	0	0	0	BAD,BRAF,E2F3,HRAS,KRAS,NRAS,PDPK1,PIK3CB,RB1,RXRG,SOS2	0.00896976	0.0336913
	PID_PI3KCI_AKT_PATHWAY	FOXO3,MAP3K5,PRKDC,YWHAG,YWHAZ	0.00456613	0.0127632	0	0	0	BAD,KPNA1,MLST8,MTOR,PDPK1,RICTOR,YWHAG	0.0133366	0.0456407
	KEGG_ENDOMETRIAL_CANCER	AXIN1,AXIN2,CDH1,CTNNA1,ERBB2,PIK3CD,PIK3CG	0.00862798	0.0185342	0	0	0	BAD,BRAF,CTNNA1,CTNNB1,HRAS,KRAS,NRAS,PDPK1,PIK3CB,SOS2	0.0146646	0.0480924
	PID_RAS_PATHWAY	PRKCA,PRKCB,PRKCE,RASGRP2,SOS1	0.0178748	0.0303132	0	0	0	HRAS,KRAS,LGALS1,NF1,NRAS,PLCE1,RRAS,SOS2	0.00774705	0.0316606
	KEGG_AXON_GUIDANCE	ABLIM1,CHP2,EFNA2,EFNB3,EPHB6,LIMK2,LRRC4C,NTN1,PAK1,ROBO3,ROCK2,SRGAP2,SRGAP3,UNC5A,UNC5B	0.0184231	0.0303132	0	0	0	EPHA3,EPHA7,NRP1,PLXNC1,SEMA5B	0.0302838	0.0879944
	KEGG_VIRAL_MYOCARDITIS	CXADR,FYN,HLA-DMB,HLA-DOA,HLA-DOB,ITGAL,MYH14,RAC2	0.0230026	0.0363034	0	0	0	CD40LG,HLA-DOB,HLA-DQA1,ITGAL,RAC2	0.00190874	0.0101361
	KEGG_PROSTATE_CANCER	BCL2,FOXO1,IGF1,IGF1R,PIK3CA,PIK3CD,PIK3CG,PTEN,SOS1	0.0274701	0.0416541	0	0	0	ATF4,BAD,BRAF,CREB3L2,CTNNB1,E2F3,EP300,GSTP1,HRAS,KRAS,MTOR,NRAS,PDPK1,PIK3CB,RB1,SOS2	0.00696276	0.0297851
IBD & IBS	KEGG_ALZHEIMERS_DISEASE	0	0	0	ATP2A3,CALM1,CALM2,CAPN1,CASP9,COX4I1,COX5A,COX5B,COX6A1,COX6B1,COX6C,COX7A2,COX7B,COX7C,COX8A,CYC1,CYCS,ERN1,FADD,ITPR1,ITPR2,MAPK3,MME,NDUFA1,NDUFA10,NDUFA2,NDUFA3,NDUFA4,NDUFA6,NDUFA7,NDUFA8,NDUFA9,NDUFAB1,NDUFB1,NDUFB10,NDUFB2,NDUFB3,NDUFB4,NDUFB6,NDUFB9,NDUFC1,NDUFS2,NDUFS3,NDUFS4,NDUFS5,NDUFS6,NDUFV1,NDUFV3,PLCB2,PLCB3,SDHA,SDHB,UQCR10,UQCR11,UQCRB,UQCRC1,UQCRC2,UQCRFS1,UQCRH,UQCRQ	4.75e-16	3.43e-14	APAF1,ATP2A2,BAD,COX4I1,COX6B1,COX7A1,COX7B,COX7C,EIF2AK3,ITPR3,NDUFA1,NDUFA2,NDUFA3,NDUFA6,NDUFB1,NDUFB10,NDUFB2,NDUFB7,NDUFB9,NDUFC1,NDUFC2,NDUFS6,NDUFS8,NDUFV1,UQCR10,UQCR11,UQCRB,UQCRQ	0.00055816	0.00330605
	KEGG_FOCAL_ADHESION	0	0	0	ACTN4,AKT3,BAD,CAV2,COL1A1,COL1A2,COL2A1,COL3A1,COL4A1,COL4A2,COL4A4,COL5A1,COL5A2,COL5A3,COL6A1,COL6A3,ERBB2,FLT1,FYN,HGF,ITGA1,ITGA10,ITGA11,ITGA3,ITGA4,ITGA5,ITGA8,ITGAV,ITGB3,KDR,LAMA1,LAMA2,LAMA4,LAMC1,MAPK3,MYL12A,MYL12B,PAK1,PAK4,PARVB,PDGFA,PDGFB,PDGFRA,PDGFRB,PIK3CA,PIK3CD,PIK3CG,PIK3R5,PPP1CA,ROCK1,SHC3,SHC4,SPP1,SRC,THBS2,TLN1,TNC,VWF	2.67e-08	1.1e-06	CAV2,COL5A2,FLT1,ITGA8,LAMA4,MAPK10,PDGFD	0.0146775	0.0480924
	PID_MET_PATHWAY	0	0	0	ARF6,BAD,BCAR1,CTNNA1,CTNNB1,DEPTOR,EIF4E,GAB2,HGS,HRAS,MAP2K1,MAP2K2,MET,MLST8,PIK3R1,PXN,RAP1B,SH3KBP1,SOS1	0.00570386	0.0292532	BAD,CTNNA1,CTNNB1,GAB1,HRAS,MET,MLST8,MTOR,PAK2,PDPK1,PTPN11	0.0312451	0.0891064
	PID_MAPK_TRK_PATHWAY	0	0	0	EHD4,HRAS,MAP2K1,MAP2K3,MAPK7,MAPKAPK2,RAP1B,RPS6KA1,RUSC1	0.0112022	0.0449645	BRAF,EHD4,HRAS,KRAS,MAP3K2,NRAS,NTF3	0.016971	0.0544486
CRC	PID_SYNDECAN_1_PATHWAY	COL14A1,COL15A1,COL1A1,COL1A2,COL3A1,COL5A1,COL5A2,COL6A2,COL8A1,COL8A2,TGFB1	0.00010839	0.00066176	0	0	0	0	0	0
	KEGG_AMINOACYL_TRNA_BIOSYNTHESIS	AARS2,FARS2,GARS,IARS,RARS2,VARS,VARS2	0.00028631	0.00150965	0	0	0	0	0	0
	KEGG_DNA_REPLICATION	MCM3,MCM4,MCM7,POLD2,POLE3,PRIM2,RFC2,SSBP1	0.00042719	0.00210868	0	0	0	0	0	0
	KEGG_CELL_CYCLE	CDK6,DBF4,E2F3,HDAC2,MAD1L1,MCM3,MCM4,MCM7,ORC3,PRKDC,RAD21,SMC1A,STAG2,YWHAG,YWHAZ	0.00047968	0.00227115	0	0	0	0	0	0
	PID_RAC1_REG_PATHWAY	ARHGAP9,ARHGEF6,DOCK1,DOCK2,ELMO1,EPS8,NGEF,VAV1	0.00050929	0.00231675	0	0	0	0	0	0
	KEGG_BASAL_TRANSCRIPTION_FACTORS	GTF2E2,GTF2I,TAF1,TAF11,TAF2,TBPL1	0.00088858	0.0037482	0	0	0	0	0	0
	PID_NCADHERIN_PATHWAY	AXIN1,CTNNA1,CTNND1,CTTN,DAGLA,JUP,LRP5	0.00110838	0.00445777	0	0	0	0	0	0
	PID_HNF3B_PATHWAY	ALAS1,CEBPA,CPT1A,FOXF1,HNF1A,HNF4A,PCK1,UCP2	0.00127909	0.00502965	0	0	0	0	0	0
	KEGG_GLIOMA	IGF1,IGF1R,PIK3CA,PIK3CD,PIK3CG,PLCG2,PRKCA,PRKCB,PTEN,SOS1	0.00176314	0.00629306	0	0	0	0	0	0
	KEGG_CITRATE_CYCLE_TCA_CYCLE	DLAT,FH,MDH1,PDHB,SDHB,SUCLA2	0.00304676	0.00942464	0	0	0	0	0	0
	KEGG_ALDOSTERONE_REGULATED_SODIUM_REABSORPTION	IGF1,KCNJ1,PIK3CA,PIK3CD,PIK3CG,PRKCA,PRKCB	0.0048125	0.0129826	0	0	0	0	0	0
	KEGG_TRYPTOPHAN_METABOLISM	ALDH2,ALDH3A2,AOC1,DDC,MAOA,OGDHL,TDO2	0.00574757	0.0139361	0	0	0	0	0	0
	KEGG_EPITHELIAL_CELL_SIGNALING_IN_HELICOBACTER_PYLORI_INFECTION	ATP6AP1,ATP6V1B2,ATP6V1F,ATP6V1G1,IKBKB,MAPK14,NOD1,RAC1	0.0061908	0.0144362	0	0	0	0	0	0
	PID_VEGFR1_PATHWAY	CAV1,FLT1,NOS3,NRP1,NRP2	0.00621774	0.0144362	0	0	0	0	0	0
	KEGG_PATHOGENIC_ESCHERICHIA_COLI_INFECTION	ARPC1A,ARPC1B,ARPC5L,EZR,TUBB,TUBB4B,YWHAZ	0.00695417	0.0156415	0	0	0	0	0	0
	PID_RHOA_REG_PATHWAY	ARHGAP8,ARHGAP9,ARHGDIB,ARHGEF11,NGEF,PLEKHG6,VAV1	0.00862798	0.0185342	0	0	0	0	0	0
	KEGG_VEGF_SIGNALING_PATHWAY	NFATC1,PIK3CD,PIK3CG,PLA2G2C,PLA2G2D,PPP3CB,PRKCB,RAC2,SRC	0.00974281	0.0202315	0	0	0	0	0	0
	PID_CASPASE_PATHWAY	CASP2,LIMK1,PTK2,RIPK1,SPTAN1,TRAF2,XIAP	0.0103677	0.0209157	0	0	0	0	0	0
	PID_THROMBIN_PAR1_PATHWAY	GNA11,GNA13,GRK3,PIK3CA,PLCB2,PRKCA,PRKCB	0.0107013	0.0214025	0	0	0	0	0	0
	KEGG_ANTIGEN_PROCESSING_AND_PRESENTATION	CTSB,HLA-A,HLA-B,HLA-C,HSP90AB1,HSPA5,NFYA,TAPBP	0.011125	0.0220598	0	0	0	0	0	0
	PID_ECADHERIN_NASCENT_AJ_PATHWAY	CDH1,CTNNA1,CTNND1,CTTN,JUP,SRC	0.0115505	0.0224224	0	0	0	0	0	0
	PID_TNF_PATHWAY	IKBKB,MAP3K5,MAP3K7,RIPK1,SMPD2,TRAF2	0.0116944	0.0224224	0	0	0	0	0	0
	PID_NFAT_3PATHWAY	BCL2,MAP3K1,NFATC1,PRKCA,PRKCB,PRKCE,PRKCH	0.0123246	0.0230871	0	0	0	0	0	0
	PID_CD40_PATHWAY	BIRC3,CBLB,CD40LG,JAK3,MAP3K1	0.0123397	0.0230871	0	0	0	0	0	0
	PID_HIV_NEF_PATHWAY	CASP2,DAXX,MAP3K5,RIPK1,TRAF2	0.0145913	0.026655	0	0	0	0	0	0
	PID_TELOMERASE_PATHWAY	ABL1,NBN,POT1,RBBP7,TERF1,TNKS,WRN	0.0149488	0.0270948	0	0	0	0	0	0
	PID_ER_NONGENOMIC_PATHWAY	ESR1,ESR2,GNG2,PLCB3,ROCK2,SRC	0.0156223	0.0276335	0	0	0	0	0	0
	KEGG_GRAFT_VERSUS_HOST_DISEASE	CD86,HLA-DPB1,HLA-DQA2,IL1B,IL6,KLRD1	0.0157225	0.0276335	0	0	0	0	0	0
	KEGG_ALLOGRAFT_REJECTION	CD28,CD40LG,CD80,HLA-DMA,HLA-DOB,IL10	0.0162547	0.0283008	0	0	0	0	0	0
	PID_FAS_PATHWAY	EZR,IKBKB,MAPK14,RIPK1,SYK	0.0170861	0.0293627	0	0	0	0	0	0
	PID_MYC_REPRESS_PATHWAY	COL1A2,FTH1,GADD45A,ITGB1,LGALS1,PDGFRB,SLC11A1,SPI1	0.018253	0.0303132	0	0	0	0	0	0
	KEGG_AUTOIMMUNE_THYROID_DISEASE	CD28,CD40LG,CD80,HLA-DMA,HLA-DOB,IL10	0.0187974	0.0304965	0	0	0	0	0	0
	PID_CMYB_PATHWAY	BIRC3,CD34,CD4,COL1A2,CSF1R,MAF,PIM1,SPI1,TFEC	0.0200047	0.0320075	0	0	0	0	0	0
	PID_ENDOTHELIN_PATHWAY	CYSLTR1,CYSLTR2,GNA11,PLCB2,PRKCA,PRKCB,PRKCE,PRKCH	0.0234333	0.0367333	0	0	0	0	0	0
	KEGG_HEDGEHOG_SIGNALING_PATHWAY	BMP5,GAS1,IHH,PRKX,STK36,WNT10A,WNT6	0.0241827	0.0376536	0	0	0	0	0	0
	KEGG_ETHER_LIPID_METABOLISM	CHPT1,PAFAH1B1,PLA2G2C,PLA2G2D,PLPP2	0.0246972	0.0381621	0	0	0	0	0	0
	KEGG_HISTIDINE_METABOLISM	ALDH2,ALDH3A2,AOC1,DDC,MAOA	0.025343	0.0386814	0	0	0	0	0	0
	PID_ERA_GENOMIC_PATHWAY	CD82,DDX54,MTA1,NCOR2,NRIP1,SMAD4,UBA3	0.0294295	0.0434882	0	0	0	0	0	0
	KEGG_PANCREATIC_CANCER	ARAF,CDK6,E2F3,IKBKB,RAC1,RALA,RALGDS	0.0304079	0.0446496	0	0	0	0	0	0
	KEGG_GLYCINE_SERINE_AND_THREONINE_METABOLISM	ALAS1,GAMT,MAOA,PIPOX,SHMT1	0.0353732	0.0509726	0	0	0	0	0	0
	KEGG_APOPTOSIS	IKBKB,IRAK1,PRKX,RIPK1,TNFRSF10A,TNFRSF10B,TRAF2,XIAP	0.0366299	0.0521359	0	0	0	0	0	0
	KEGG_LYSOSOME	AP1S1,AP3M2,ATP6AP1,CD164,CLTA,CTSB,GLA,GUSB,IGF2R,LAMP2	0.0395281	0.0545865	0	0	0	0	0	0
	PID_BMP_PATHWAY	BMPR1A,PPM1A,PPP1R15A,SMAD4,SMAD9	0.0440205	0.0597237	0	0	0	0	0	0
	PID_AJDISS_2PATHWAY	CDH1,CTNNA1,CTNND1,FYN,JUP,SRC	0.0507886	0.0669486	0	0	0	0	0	0
	KEGG_LYSINE_DEGRADATION	AASDHPPT,DOT1L,SETD1A,SETD1B,SETD7	0.05591	0.0720618	0	0	0	0	0	0
	PID_ERBB4_PATHWAY	ERBB4,EREG,GRIN2B,NEDD4,PRLR	0.0619015	0.0793434	0	0	0	0	0	0
	KEGG_PYRUVATE_METABOLISM	DLAT,HAGHL,MDH1,ME2,PDHB	0.062482	0.0796474	0	0	0	0	0	0
	PID_LYSOPHOSPHOLIPID_PATHWAY	ADCY1,CXCL8,GNAI2,IL6,LPAR4,MMP2,NFKBIA	0.0696806	0.0871014	0	0	0	0	0	0
	PID_AR_TF_PATHWAY	DNAJA1,EHMT2,MAPK14,NCOA2,ZMIZ2	0.0698313	0.0871014	0	0	0	0	0	0
	PID_SHP2_PATHWAY	IL6,IL6ST,KDR,NOS3,PDGFRB,TEK	0.0759688	0.0928861	0	0	0	0	0	0
	KEGG_WNT_SIGNALING_PATHWAY	AXIN1,AXIN2,FZD5,LRP5,MAPK10,NFATC1,PLCB3,PPP3CB,PRKCB,RAC2,ROCK2	0.0768461	0.0928861	0	0	0	0	0	0
	PID_LKB1_PATHWAY	CDC37,SMAD4,STK11,STK11IP,TSC2	0.0768712	0.0928861	0	0	0	0	0	0
IBD	PID_INTEGRIN1_PATHWAY	0	0	0	COL1A1,COL1A2,COL2A1,COL3A1,COL4A1,COL4A4,COL5A1,COL5A2,COL6A1,COL6A3,COL7A1,FBN1,IGSF8,ITGA1,ITGA10,ITGA11,ITGA3,ITGA4,ITGA5,ITGA8,ITGAV,JAM2,LAMA1,LAMA2,LAMA4,LAMC1,NID1,PLAU,SPP1,TGFBI,THBS2,TNC,VCAM1	2.11e-10	1.02e-08	0	0	0
	KEGG_CARDIAC_MUSCLE_CONTRACTION	0	0	0	ACTC1,ATP1A1,CACNA2D1,COX4I1,COX5A,COX5B,COX6A1,COX6B1,COX6C,COX7A2,COX7B,COX7C,COX8A,CYC1,MYL2,SLC8A1,SLC9A1,TPM3,UQCR10,UQCR11,UQCRB,UQCRC1,UQCRC2,UQCRFS1,UQCRH,UQCRQ	7.88e-07	2.53e-05	0	0	0
	KEGG_REGULATION_OF_ACTIN_CYTOSKELETON	0	0	0	ABI2,ACTN4,ARHGEF6,ARPC1A,BDKRB1,CFL1,F2R,FGF1,FGF2,FGF7,FGFR3,GNA12,GSN,ITGA1,ITGA10,ITGA11,ITGA3,ITGA4,ITGA5,ITGA8,ITGAL,ITGAM,ITGAV,ITGB2,ITGB3,MAP2K2,MAPK3,MRAS,MSN,MYL12A,MYL12B,NCKAP1L,PAK1,PAK4,PDGFA,PDGFB,PDGFRA,PDGFRB,PIK3CA,PIK3CD,PIK3CG,PIK3R5,PIKFYVE,PIP4K2A,PIP4K2C,PPP1CA,ROCK1,SLC9A1,SSH3,WAS,WASF1	7.58e-06	0.00019658	0	0	0
	KEGG_INOSITOL_PHOSPHATE_METABOLISM	0	0	0	IMPA2,INPP4A,INPP5A,INPP5K,ITPK1,ITPKA,PIK3CA,PIK3CD,PIK3CG,PIKFYVE,PIP4K2A,PIP4K2C,PLCB1,PLCB2,PLCB3,PLCD1,PLCD3,SYNJ1	0.00020179	0.0034304	0	0	0
	PID_A6B1_A6B4_INTEGRIN_PATHWAY	0	0	0	CASP7,COL17A1,ITGA6,ITGB1,LAMA2,LAMA3,LAMA4,LAMB1,LAMC2,MET,MST1,PMP22,RAC1,RXRG,YWHAZ	0.00044576	0.00560111	0	0	0
	PID_IL12_STAT4_PATHWAY	0	0	0	CD28,CD3E,CD3G,CD4,CD80,CD86,ETV5,IL18R1,IL18RAP,IL2RA,STAT4,TBX21	0.00075964	0.00738168	0	0	0
	KEGG_N_GLYCAN_BIOSYNTHESIS	0	0	0	ALG10,ALG10B,ALG3,ALG5,B4GALT1,DAD1,DDOST,DPM3,MAN1A1,MAN1C1,MGAT1,RPN1,RPN2	0.00130295	0.0110751	0	0	0
	KEGG_DILATED_CARDIOMYOPATHY	0	0	0	ADCY1,ADCY2,ATP2A2,CACNA2D1,CACNA2D4,DES,DMD,IGF1,ITGA2,ITGA6,ITGA7,ITGA9,ITGB1,ITGB6,ITGB7,LAMA2,MYL2,MYL3,RYR2,SGCD,SLC8A1,TPM2,TPM3	0.00219603	0.0152259	0	0	0
	PID_INTEGRIN_A4B1_PATHWAY	0	0	0	ADAM28,ARF6,CD81,CRK,FN1,ITGB1,JAM2,PTK2B,RAC1,VCAM1,YWHAZ	0.00221276	0.0152259	0	0	0
	KEGG_BASAL_CELL_CARCINOMA	0	0	0	BMP2,BMP4,CTNNB1,FZD1,FZD7,GLI1,GLI2,GLI3,HHIP,PTCH1,PTCH2,SHH,TCF7L1,TCF7L2,WNT2B	0.0037043	0.0218478	0	0	0
	PID_EPHB_FWD_PATHWAY	0	0	0	CRK,DNM1,EFNB2,EFNB3,GRIA1,KALRN,MAP2K1,MAPK3,NCK1,NRAS,RAC1,RAP1B	0.00622266	0.031006	0	0	0
	KEGG_LONG_TERM_DEPRESSION	0	0	0	GNAI3,GNAO1,GNAZ,GRIA1,GRIA3,IGF1,ITPR3,MAP2K1,MAPK3,NRAS,PLA2G2A,PLA2G5,PLA2G6,PPP2CB,PPP2R1B,RYR1	0.0072105	0.0347306	0	0	0
	KEGG_CHRONIC_MYELOID_LEUKEMIA	0	0	0	AKT3,BAD,CBL,CBLB,CBLC,MAP2K2,MAPK3,PIK3CA,PIK3CD,PIK3CG,PIK3R5,RB1,RUNX1,SHC3,SHC4,TGFBR1,TGFBR2	0.00924749	0.0402479	0	0	0
	PID_AR_NONGENOMIC_PATHWAY	0	0	0	GNAI1,GNG2,MAP2K2,MAPK3,PIK3CA,PLCB1,PLCB2,PLCB3,SRC	0.0094701	0.0402479	0	0	0
	PID_TGFBR_PATHWAY	0	0	0	CAMK2A,CAV1,CTNNB1,DAB2,DACT2,PPP2CB,PPP2R2A,SKIL,SMAD3,SMURF1,SPTBN1,STRAP,TGFBR3	0.0102268	0.0422222	0	0	0
	PID_MTOR_4PATHWAY	0	0	0	DEPTOR,EEF2K,EIF4E,HRAS,IRS1,MAP2K1,MAP2K2,MLST8,PRR5,PXN,RICTOR,RPS6KA1,SFN,SREBF1,TSC1	0.0111815	0.0449645	0	0	0
	PID_ANGIOPOIETIN_RECEPTOR_PATHWAY	0	0	0	ANGPT2,ETS1,FGF2,FYN,GRB7,ITGA5,MAPK3,MMP2,PAK1,PIK3CA,TEK	0.0128559	0.0502074	0	0	0
	KEGG_THYROID_CANCER	0	0	0	CTNNB1,MAP2K1,MAPK3,NRAS,RXRG,TCF7L1,TCF7L2,TFG,TPM3	0.0137133	0.051749	0	0	0
	KEGG_SMALL_CELL_LUNG_CANCER	0	0	0	AKT3,COL4A1,COL4A2,COL4A4,ITGA3,ITGAV,LAMA1,LAMA2,LAMA4,LAMC1,PIK3CA,PIK3CD,PIK3CG,PIK3R5,RARB,RB1,TRAF1,TRAF4,TRAF5	0.0182285	0.0634702	0	0	0
	PID_ARF6_TRAFFICKING_PATHWAY	0	0	0	ARF6,ASAP2,BIN1,CTNNA1,CTNNB1,CTNND1,EDNRB,ITGA2,ITGA6,ITGA7,ITGA9,ITGB1,SPAG9	0.019551	0.0664733	0	0	0
	PID_TRAIL_PATHWAY	0	0	0	CASP10,CASP8,CFLAR,CHUK,MAPK3,RIPK1,TNFRSF10A,TNFSF10	0.0240082	0.0770929	0	0	0
	PID_TRKR_PATHWAY	0	0	0	CCND1,DYNLT1,EHD4,FRS2,GAB2,GIPC1,HRAS,MAP2K1,PIK3R1,RAP1B,RHOG,SOS1,SQSTM1,STAT3	0.0258644	0.0795194	0	0	0
	PID_CDC42_PATHWAY	0	0	0	ACTR3,ARHGDIA,ARPC1B,ARPC3,ARPC4,ARPC5,BAIAP2,BCAR1,CFL1,CTNNA1,CTNNB1,HES5,HRAS,MAP2K3,MAP3K11,PIK3R1	0.0283257	0.0826881	0	0	0
	PID_TCPTP_PATHWAY	0	0	0	CSF1,CSF1R,HGF,ITGA1,KDR,PDGFB,PDGFRB,PIK3CA,PIK3CD,RAB4A,SRC	0.0314072	0.0889872	0	0	0
	PID_P38_MKK3_6PATHWAY	0	0	0	ATM,CCM2,GADD45A,MAP2K3,MAP3K10,MAP3K5,MAP3K6	0.0327912	0.0911218	0	0	0
IBS	KEGG_RIBOSOME	0	0	0	0	0	0	RPL11,RPL12,RPL13,RPL13A,RPL14,RPL17,RPL18,RPL18A,RPL19,RPL23,RPL23A,RPL24,RPL27,RPL27A,RPL28,RPL3,RPL30,RPL31,RPL32,RPL34,RPL35,RPL35A,RPL36,RPL37A,RPL38,RPL4,RPL41,RPL5,RPL8,RPLP1,RPLP2,RPS11,RPS12,RPS13,RPS15,RPS15A,RPS17,RPS19,RPS20,RPS23,RPS24,RPS25,RPS27A,RPS28,RPS3,RPS6,RPS7,RPS8,UBA52	6.77e-65	1.04e-62
	KEGG_HEMATOPOIETIC_CELL_LINEAGE	0	0	0	0	0	0	CD19,CD1B,CD2,CD22,CD37,CD3D,CD3E,CD3G,CD7,CD8B,CR1,IL7R,MS4A1	1.41e-10	3.62e-09
	KEGG_CYTOKINE_CYTOKINE_RECEPTOR_INTERACTION	0	0	0	0	0	0	CCL19,CCL22,CCL23,CCR4,CCR6,CCR7,CD40LG,IL21,IL21R,IL23A,IL24,IL7R,LTA,LTB,TNFRSF13C,TNFRSF9,TNFSF11,TNFSF13B,TNFSF14	5.34e-10	1.17e-08
	KEGG_B_CELL_RECEPTOR_SIGNALING_PATHWAY	0	0	0	0	0	0	CARD11,CD19,CD22,CD79B,DAPP1,INPP5D,PIK3CD,PRKCB,PTPN6,RAC2	2.61e-08	4.01e-07
	PID_PI3KCI_PATHWAY	0	0	0	0	0	0	BLK,DAPP1,ITK,LCK,PIK3CD,ZAP70	2.84e-05	0.0002305
	KEGG_LEUKOCYTE_TRANSENDOTHELIAL_MIGRATION	0	0	0	0	0	0	ITGAL,ITK,MMP9,NCF1,PIK3CD,PRKCB,RAC2,RHOH	0.00013455	0.00094185
	KEGG_SPLICEOSOME	0	0	0	0	0	0	BUD31,DHX15,LSM2,LSM6,PPIE,PRPF38B,SF3B1,SF3B5,SNRPC,SNRPE,U2SURP	0.00015535	0.00104019
	KEGG_SYSTEMIC_LUPUS_ERYTHEMATOSUS	0	0	0	0	0	0	C1QA,C1QB,C1R,C1S,FCGR2A,HLA-DPA1,HLA-DPB1	0.0004564	0.00281144
	PID_ERBB2_ERBB3_PATHWAY	0	0	0	0	0	0	BAD,CHRNE,DOCK7,HRAS,KRAS,MTOR,NRAS,PIK3CB,PTPN11,STAT3	0.00153715	0.00845431
	KEGG_COMPLEMENT_AND_COAGULATION_CASCADES	0	0	0	0	0	0	A2M,C1QA,C1QB,C1R,C1S	0.00210453	0.0108033
	KEGG_RENAL_CELL_CARCINOMA	0	0	0	0	0	0	BRAF,EGLN2,EP300,GAB1,HRAS,KRAS,MET,NRAS,PAK2,PIK3CB,PTPN11,RBX1,SOS2,VEGFB	0.00246828	0.0118786
	KEGG_MTOR_SIGNALING_PATHWAY	0	0	0	0	0	0	BRAF,MLST8,MTOR,PDPK1,PIK3CB,PRKAA2,RICTOR,RPS6KA6,RPS6KB2,STK11,VEGFB	0.00500105	0.0233382
	KEGG_FC_GAMMA_R_MEDIATED_PHAGOCYTOSIS	0	0	0	0	0	0	INPP5D,NCF1,PIK3CD,PRKCB,RAC2	0.00528711	0.0239475
	KEGG_RNA_POLYMERASE	0	0	0	0	0	0	POLR1A,POLR1B,POLR2G,POLR2I,POLR2J,POLR3B,POLR3GL	0.00576751	0.025377
	KEGG_ECM_RECEPTOR_INTERACTION	0	0	0	0	0	0	CD36,COL5A2,ITGA8,LAMA4,SDC3	0.00784549	0.0316606
	KEGG_PYRIMIDINE_METABOLISM	0	0	0	0	0	0	DUT,NME1-NME2,NME2,NME3,POLE,POLR2G,POLR2I,POLR2J,POLR3GL,UCK1	0.00801795	0.0316606
	KEGG_SELENOAMINO_ACID_METABOLISM	0	0	0	0	0	0	AHCYL2,GGT7,MARS2,MAT2A,PAPSS2	0.00849097	0.0326902
	KEGG_RNA_DEGRADATION	0	0	0	0	0	0	DCPS,EXOSC5,EXOSC7,LSM2,LSM6	0.0101704	0.0372914
	KEGG_MAPK_SIGNALING_PATHWAY	0	0	0	0	0	0	FGFR4,MAP4K1,PLA2G2D,PRKCB,PTPN7,RAC2,RASGRP1,RASGRP2	0.0118288	0.0423635
	PID_ERBB1_RECEPTOR_PROXIMAL_PATHWAY	0	0	0	0	0	0	GAB1,HRAS,KRAS,NRAS,PIK3CB,PTPN11,STAT3	0.0133366	0.0456407
	PID_PI3K_PLC_TRK_PATHWAY	0	0	0	0	0	0	BAD,GAB1,HRAS,KRAS,NRAS,PDPK1,YWHAG	0.0212517	0.0667909
	KEGG_NEUROTROPHIN_SIGNALING_PATHWAY	0	0	0	0	0	0	ATF4,BAD,BAX,BRAF,FRS2,GAB1,HRAS,KRAS,MAP2K7,NRAS,NTF3,PDPK1,PIK3CB,PTPN11,RPS6KA6,SOS2,YWHAG	0.0225356	0.0694097
	PID_ECADHERIN_STABILIZATION_PATHWAY	0	0	0	0	0	0	CTNNA1,CTNNB1,DIAPH1,LIMA1,LPP,MET,NCKAP1,PLEKHA7	0.0230929	0.0697313
	KEGG_ACUTE_MYELOID_LEUKEMIA	0	0	0	0	0	0	BAD,BRAF,HRAS,KRAS,MTOR,NRAS,PIK3CB,RPS6KB2,SOS2,STAT3	0.0323053	0.090455
	PID_PDGFRB_PATHWAY	0	0	0	0	0	0	ACTN4,ACTR2,BRAF,BRK1,DOK1,GAB1,HRAS,IQGAP1,JUND,KRAS,MAP2K7,NCKAP1,NRAS,PIK3CB,PTPN11,STAT3,YES1,YWHAG	0.0341829	0.094003

## Sheet: S6
Table S6: Significant and stability-selected host gene-microbe associations at FDR < 0.1 for CRC data
gene	taxa	final_model_r.sqr	final_model_r.sqr.adj	pval	ci.lower	ci.upper	Bonferonni_global	BY_global	BH_global
ARC	Bacteria;Firmicutes;Clostridia;Clostridiales;[Tissierellaceae];Peptoniphilus	0.998754	0.997767	3.54e-128	0.363636	0.42806	1.04e-121	1.61e-120	1.04e-121
TPO	Bacteria;Actinobacteria;Actinobacteria;Actinomycetales;Promicromonosporaceae;Cellulosimicrobium	0.99888	0.997168	1.63e-119	0.728335	0.862473	4.79e-113	3.7e-112	2.39e-113
ZBP1	Bacteria;Firmicutes;Clostridia;Clostridiales;Lachnospiraceae;Blautia	0.998813	0.997781	2.45e-99	-0.489069	-0.406133	7.21e-93	3.72e-92	2.4e-93
CLSTN3	Bacteria;Firmicutes;Clostridia;Clostridiales;Lachnospiraceae;Blautia	0.99705	0.994927	6.33e-60	-0.318528	-0.25025	1.86e-53	1.44e-53	9.3e-55
UVSSA	Bacteria;Firmicutes;Clostridia;Clostridiales;Lachnospiraceae;Blautia	0.994692	0.99049	7.23e-53	-0.343056	-0.265161	2.13e-46	1.22e-46	7.88e-48
ANXA1	Bacteria;Bacteroidetes;Bacteroidia;Bacteroidales	0.99888	0.997811	3.15e-49	1.74032	2.27377	9.28e-43	4.63e-43	2.99e-44
FN3KRP	Bacteria;Firmicutes;Bacilli;Bacillales;Bacillaceae	0.995422	0.992428	9.22e-44	-0.141851	-0.106732	2.71e-37	9.75e-38	6.3e-39
GTF2B	Bacteria;Firmicutes;Clostridia;Clostridiales;Lachnospiraceae;Blautia	0.997849	0.995795	3.49e-42	0.165038	0.220569	1.03e-35	3.11e-36	2.01e-37
CHGB	Bacteria;Actinobacteria;Coriobacteriia;Coriobacteriales;Coriobacteriaceae;Collinsella	0.99241	0.985164	1.07e-36	0.269365	0.368104	3.14e-30	7.03e-31	4.54e-32
GRID2	Bacteria;Proteobacteria;Gammaproteobacteria;Pasteurellales;Pasteurellaceae;Haemophilus;paracuniculus	0.981286	0.967812	1.55e-34	0.509896	0.704012	4.55e-28	8.19e-29	5.29e-30
C20orf27	Bacteria;Proteobacteria;Gammaproteobacteria;Legionellales;Legionellaceae	0.979151	0.967982	2.5e-34	0.28629	0.395693	7.35e-28	1.28e-28	8.25e-30
RCOR1	Bacteria;Proteobacteria;Gammaproteobacteria;Legionellales;Legionellaceae	0.995713	0.98976	1.51e-29	-0.214816	-0.151252	4.45e-23	5.14e-24	3.32e-25
FABP2	Bacteria;Firmicutes;Clostridia;Clostridiales;[Tissierellaceae];Anaerococcus	0.994653	0.98955	2.79e-29	0.272484	0.387662	8.2e-23	9.13e-24	5.9e-25
UNC13D	Bacteria;Firmicutes;Clostridia;Clostridiales;Lachnospiraceae;Blautia	0.995435	0.992148	6.16e-29	-0.452593	-0.317404	1.81e-22	1.99e-23	1.28e-24
CLIC3	Bacteria;Bacteroidetes;Bacteroidia;Bacteroidales;S24-7	0.998869	0.997138	4.84e-28	-0.168668	-0.117568	1.42e-21	1.45e-22	9.37e-24
WNT5A	Bacteria;Firmicutes;Clostridia;Clostridiales;[Tissierellaceae]	0.976174	0.96341	8.34e-25	-0.323669	-0.220043	2.45e-18	1.97e-19	1.27e-20
ANKRD13D	Bacteria;Firmicutes;Clostridia;Clostridiales;Lachnospiraceae;Blautia	0.987865	0.980673	8.57e-25	-0.247152	-0.168008	2.52e-18	2.01e-19	1.3e-20
WNT9A	Bacteria;Actinobacteria;Coriobacteriia;Coriobacteriales;Coriobacteriaceae	0.986306	0.976446	9.64e-25	0.250657	0.368897	2.84e-18	2.24e-19	1.45e-20
SH2B1	Bacteria;Firmicutes;Clostridia;Clostridiales;Lachnospiraceae;Blautia	0.995058	0.989881	1.79e-24	-0.241395	-0.16364	5.27e-18	4.04e-19	2.61e-20
FH	Bacteria;Firmicutes;Clostridia;Clostridiales;Lachnospiraceae;Lachnospira	0.956123	0.93711	3.8e-23	0.192967	0.288124	1.12e-16	7.55e-18	4.88e-19
SAXO2	Bacteria;Actinobacteria;Actinobacteria;Actinomycetales;Promicromonosporaceae;Cellulosimicrobium	0.986595	0.972551	2.27e-22	0.478298	0.719635	6.69e-16	4.19e-17	2.71e-18
UGT1A7	Bacteria;Firmicutes;Clostridia;Clostridiales;[Tissierellaceae];Anaerococcus	0.973781	0.956638	2.9e-22	0.257682	0.38812	8.54e-16	5.26e-17	3.4e-18
MSANTD1	Bacteria;Firmicutes;Clostridia;Clostridiales;Lachnospiraceae;Blautia	0.974208	0.95379	3.24e-20	-0.262104	-0.170128	9.54e-14	4.85e-15	3.14e-16
PPIP5K1	Bacteria;Firmicutes;Clostridia;Clostridiales;[Tissierellaceae];Peptoniphilus	0.99816	0.996403	1.9e-19	-0.121948	-0.0784078	5.58e-13	2.66e-14	1.72e-15
CYTH2	Bacteria;Firmicutes;Clostridia;Clostridiales;Lachnospiraceae;Blautia	0.993287	0.987973	2.21e-19	-0.256065	-0.164499	6.51e-13	3.09e-14	2e-15
MYL12A	Bacteria;TM7	0.996876	0.993895	2.32e-19	-0.196031	-0.125899	6.83e-13	3.2e-14	2.07e-15
CDH2	Bacteria;Bacteroidetes;Bacteroidia;Bacteroidales	0.993489	0.987274	7.24e-19	0.941832	1.47602	2.13e-12	9.49e-14	6.13e-15
FBXO44	Bacteria;Actinobacteria;Actinobacteria;Bifidobacteriales;Bifidobacteriaceae;Bifidobacterium	0.971068	0.952152	1.85e-18	-0.279083	-0.17709	5.44e-12	2.35e-13	1.52e-14
TMEM185A	Bacteria;Firmicutes;Clostridia;Clostridiales;Veillonellaceae	0.984684	0.976478	2.14e-18	0.152574	0.240657	6.28e-12	2.68e-13	1.73e-14
CCDC144A	Bacteria;Actinobacteria;Coriobacteriia;Coriobacteriales;Coriobacteriaceae;Eggerthella;lenta	0.99213	0.983079	6.08e-18	0.625085	0.992382	1.79e-11	7.22e-13	4.66e-14
ALCAM	Bacteria;Firmicutes;Clostridia;Clostridiales;Lachnospiraceae;Blautia	0.912544	0.87869	7.26e-18	0.359285	0.571045	2.13e-11	8.56e-13	5.53e-14
CBFA2T3	Bacteria;GN02	0.889312	0.851262	3.04e-17	0.397965	0.638513	8.93e-11	3.36e-12	2.17e-13
ATP9A	Bacteria;Firmicutes;Clostridia;Clostridiales;Lachnospiraceae;Dorea	0.990765	0.982735	8.6e-17	0.210932	0.340882	2.53e-10	9.03e-12	5.84e-13
GSKIP	Bacteria;Firmicutes;Clostridia;Clostridiales;Veillonellaceae;Selenomonas	0.998725	0.997509	1.26e-16	0.138465	0.224384	3.71e-10	1.31e-11	8.45e-13
ZDHHC12	Bacteria;Proteobacteria;Gammaproteobacteria;Legionellales;Legionellaceae;Legionella	0.92381	0.897619	1.41e-15	-0.519777	-0.314899	4.13e-09	1.29e-10	8.35e-12
ALOX5AP	Bacteria;Synergistetes;Synergistia;Synergistales	0.968902	0.941859	1.79e-15	0.260212	0.430356	5.27e-09	1.63e-10	1.05e-11
RBM42	Bacteria;Firmicutes;Clostridia;Clostridiales;Clostridiaceae;Clostridium;perfringens	0.95341	0.919864	3.27e-15	0.14899	0.247642	9.62e-09	2.9e-10	1.87e-11
SFI1	Bacteria;Firmicutes;Clostridia;Clostridiales;Lachnospiraceae;Blautia	0.973132	0.95721	4.41e-15	-0.212277	-0.12739	1.3e-08	3.81e-10	2.46e-11
STT3B	Bacteria;Firmicutes;Clostridia;Clostridiales;Lachnospiraceae;Blautia	0.95356	0.92604	9.74e-15	0.244498	0.410237	2.86e-08	7.84e-10	5.07e-11
MTMR11	Bacteria;GN02	0.996355	0.994403	9.76e-15	-0.47238	-0.28153	2.87e-08	7.84e-10	5.07e-11
IDUA	Bacteria;Firmicutes;Clostridia;Clostridiales;Lachnospiraceae;Blautia	0.818891	0.783675	4.02e-14	-0.500887	-0.29465	1.18e-07	2.96e-09	1.91e-10
TBC1D9B	Bacteria;Firmicutes;Clostridia;Clostridiales;Lachnospiraceae;Blautia	0.78542	0.711658	4.44e-14	-0.376753	-0.221415	1.31e-07	3.25e-09	2.1e-10
BTN3A2	Bacteria;Firmicutes;Erysipelotrichi;Erysipelotrichales;Erysipelotrichaceae;Catenibacterium	0.972723	0.95656	6.54e-14	-0.563088	-0.329682	1.92e-07	4.66e-09	3.01e-10
HSPB3	Bacteria;Proteobacteria;Betaproteobacteria;Burkholderiales;Alcaligenaceae	0.929169	0.882857	1.12e-13	0.174152	0.299034	3.28e-07	7.81e-09	5.05e-10
IRF3	Bacteria;Firmicutes;Clostridia;Clostridiales;Lachnospiraceae;Blautia	0.884193	0.834009	1.75e-13	-0.337709	-0.195769	5.15e-07	1.18e-08	7.63e-10
KIF5B	Bacteria;Proteobacteria;Betaproteobacteria;Neisseriales;Neisseriaceae	0.925463	0.896611	2.07e-13	0.126926	0.219333	6.09e-07	1.37e-08	8.88e-10
TMEM263	Bacteria;GN02	0.983676	0.96948	2.32e-13	0.139185	0.240806	6.83e-07	1.53e-08	9.88e-10
MYO1A	Bacteria;Proteobacteria;Gammaproteobacteria;Pasteurellales;Pasteurellaceae;Haemophilus;paracuniculus	0.972956	0.961237	4.25e-13	-1.59804	-0.917679	1.25e-06	2.71e-08	1.75e-09
WNK4	Bacteria;Synergistetes;Synergistia;Synergistales	0.983346	0.975306	2.53e-12	-0.466579	-0.262497	7.43e-06	1.41e-07	9.11e-09
POSTN	Bacteria;TM7;TM7-1	0.984179	0.976541	3.98e-12	-0.566441	-0.316895	1.17e-05	2.15e-07	1.39e-08
MMAB	Bacteria;Firmicutes;Clostridia;Clostridiales;[Tissierellaceae];WAL_1855D	0.942824	0.915221	7.43e-12	0.0839377	0.151236	2.19e-05	3.83e-07	2.48e-08
SPP1	Bacteria;TM7;TM7-1	0.998485	0.996898	8.13e-12	-0.611839	-0.339178	2.39e-05	4.19e-07	2.71e-08
MBP	Bacteria;GN02	0.973784	0.958249	8.71e-12	0.132322	0.238908	2.56e-05	4.45e-07	2.88e-08
CTHRC1	Bacteria;TM7;TM7-1	0.727826	0.665615	1.2e-11	-0.879396	-0.485001	3.52e-05	5.95e-07	3.85e-08
VWA2	Bacteria;Bacteroidetes	0.898374	0.867578	1.36e-11	-2.75336	-1.51592	4e-05	6.69e-07	4.32e-08
RBP5	Bacteria;Firmicutes;Clostridia;Clostridiales;Lachnospiraceae;Blautia	0.838576	0.768626	1.37e-11	-0.358201	-0.197202	4.02e-05	6.72e-07	4.34e-08
APBB3	Bacteria;Firmicutes;Clostridia;Clostridiales;Lachnospiraceae;Blautia	0.921127	0.878874	2.03e-11	-0.342609	-0.187598	5.97e-05	9.64e-07	6.23e-08
CAVIN3	Bacteria;Actinobacteria;Coriobacteriia;Coriobacteriales;Coriobacteriaceae	0.811493	0.738523	2.64e-11	0.293632	0.538241	7.76e-05	1.23e-06	7.96e-08
UTS2	Bacteria;Actinobacteria;Actinobacteria;Actinomycetales	0.878818	0.831908	3.6e-11	-0.780632	-0.423976	0.00010578	1.65e-06	1.07e-07
KLRG2	Bacteria;Proteobacteria;Gammaproteobacteria;Vibrionales	0.975161	0.957278	4.49e-11	0.243278	0.449383	0.00013206	2.02e-06	1.31e-07
TRAFD1	Bacteria;Chloroflexi;Anaerolineae	0.973892	0.94654	6.89e-11	0.133594	0.248358	0.00020255	3e-06	1.94e-07
MIB1	Bacteria;Firmicutes;Clostridia;Clostridiales;Lachnospiraceae;Blautia	0.973798	0.948788	7.49e-11	0.153596	0.285907	0.00022031	3.25e-06	2.1e-07
SLC40A1	Bacteria;Firmicutes;Clostridia;Clostridiales;[Tissierellaceae];Anaerococcus	0.917161	0.857517	7.89e-11	0.235907	0.439473	0.00023205	3.4e-06	2.2e-07
CFAP157	Bacteria;Proteobacteria;Gammaproteobacteria;Vibrionales	0.784231	0.71006	1.02e-10	0.302978	0.566656	0.00029961	4.28e-06	2.77e-07
CAMK2B	Bacteria;Proteobacteria;Betaproteobacteria;Burkholderiales;Comamonadaceae;Leptothrix	0.974072	0.953545	1.06e-10	0.117764	0.220394	0.00031212	4.45e-06	2.88e-07
SLC35A5	Bacteria;Firmicutes;Clostridia;Clostridiales;Lachnospiraceae;Blautia	0.614871	0.552418	1.3e-10	0.249268	0.467981	0.00038144	5.35e-06	3.46e-07
AMACR	Bacteria;Bacteroidetes	0.78185	0.753146	1.31e-10	-1.4207	-0.756594	0.00038566	5.4e-06	3.49e-07
GABPB2	Bacteria;Proteobacteria;Gammaproteobacteria;Legionellales;Legionellaceae	0.992438	0.982887	1.71e-10	0.0992972	0.187253	0.00050288	6.91e-06	4.47e-07
ZNF28	Bacteria;Proteobacteria;Epsilonproteobacteria;Campylobacterales;Helicobacteraceae	0.994648	0.989539	2.17e-10	0.276281	0.523027	0.00063683	8.6e-06	5.56e-07
PCSK5	Bacteria;Actinobacteria;Actinobacteria;Actinomycetales;Cellulomonadaceae	0.981827	0.96744	2.39e-10	-0.537912	-0.283689	0.00070144	9.41e-06	6.08e-07
CILP2	Bacteria;Bacteroidetes;Bacteroidia;Bacteroidales	0.96942	0.937383	3.29e-10	0.690063	1.31557	0.00096744	1.25e-05	8.1e-07
AACS	Bacteria;Firmicutes;Bacilli;Bacillales;Planococcaceae	0.902536	0.860301	3.9e-10	0.10987	0.210077	0.00114758	1.47e-05	9.48e-07
FRMD4B	Bacteria;Actinobacteria;Actinobacteria;Actinomycetales;Promicromonosporaceae;Cellulosimicrobium	0.943638	0.899019	3.9e-10	0.352285	0.673579	0.00114678	1.47e-05	9.48e-07
TLR4	Bacteria;GN02	0.955107	0.922785	5.74e-10	0.284506	0.547697	0.00168826	2.09e-05	1.35e-06
GPR37L1	Bacteria;Firmicutes;Clostridia;Clostridiales;Veillonellaceae	0.945609	0.919351	5.96e-10	-0.220057	-0.114233	0.001754	2.17e-05	1.4e-06
ATP6V1A	Bacteria;Firmicutes;Clostridia;Clostridiales;Lachnospiraceae;Blautia	0.803302	0.751234	7.38e-10	0.17267	0.333913	0.00217047	2.63e-05	1.7e-06
PPP2R2C	Bacteria;Proteobacteria;Betaproteobacteria;Neisseriales;Neisseriaceae	0.914909	0.869324	9.34e-10	0.237808	0.461873	0.00274611	3.27e-05	2.11e-06
PAXX	Bacteria;Proteobacteria;Gammaproteobacteria;Legionellales;Legionellaceae;Legionella	0.917904	0.896173	1.07e-09	-0.421188	-0.216294	0.00315818	3.72e-05	2.41e-06
UBASH3B	Bacteria;Synergistetes;Synergistia;Synergistales	0.712796	0.636772	1.17e-09	0.297678	0.580597	0.00343858	4.01e-05	2.59e-06
HBA1	Bacteria;Firmicutes;Clostridia;Clostridiales;[Tissierellaceae];Peptoniphilus	0.742193	0.673949	1.35e-09	0.180086	0.352219	0.00397867	4.58e-05	2.96e-06
BCL9L	Bacteria;Firmicutes;Clostridia;Clostridiales;Lachnospiraceae;Blautia	0.959899	0.933679	1.39e-09	-0.408599	-0.208794	0.0040969	4.71e-05	3.04e-06
FOXD1	Bacteria;Firmicutes;Bacilli;Lactobacillales;Aerococcaceae	0.99502	0.991078	1.92e-09	0.0660292	0.130022	0.00563858	6.28e-05	4.06e-06
GLT1D1	Bacteria;Synergistetes;Synergistia;Synergistales	0.920982	0.86409	1.94e-09	0.151253	0.297914	0.00570948	6.34e-05	4.1e-06
HPSE	Bacteria;Actinobacteria;Actinobacteria;Actinomycetales;Promicromonosporaceae;Cellulosimicrobium	0.922958	0.867487	2.36e-09	0.421725	0.833881	0.00693762	7.57e-05	4.9e-06
ALDOB	Bacteria;Proteobacteria;Betaproteobacteria;Burkholderiales;Comamonadaceae;Comamonas	0.904035	0.862451	2.4e-09	0.478973	0.94743	0.00706794	7.7e-05	4.98e-06
PILRB	Bacteria;Firmicutes;Erysipelotrichi;Erysipelotrichales;Erysipelotrichaceae;Catenibacterium	0.855749	0.79324	2.4e-09	-0.578025	-0.292217	0.00707139	7.7e-05	4.98e-06
STK32C	Bacteria;Firmicutes;Clostridia;Clostridiales;Ruminococcaceae;Oscillospira	0.859338	0.816713	2.61e-09	0.126552	0.250738	0.00766744	8.3e-05	5.37e-06
BCL2A1	Bacteria;Synergistetes;Synergistia;Synergistales	0.699818	0.620359	2.95e-09	0.345601	0.686455	0.00866858	9.26e-05	5.99e-06
MORN1	Bacteria;Proteobacteria;Betaproteobacteria;Burkholderiales;Comamonadaceae;Comamonas	0.953162	0.928071	4.46e-09	-0.203988	-0.101816	0.0131097	0.00013522	8.74e-06
PDGFRL	Bacteria;Bacteroidetes;Bacteroidia;Bacteroidales	0.842187	0.773802	4.8e-09	0.92468	1.85553	0.0141207	0.00014468	9.35e-06
SPTA1	Bacteria;GN02	0.835198	0.746911	5.67e-09	0.180581	0.363665	0.016666	0.00016689	1.08e-05
LMX1B	Bacteria;Actinobacteria;Coriobacteriia;Coriobacteriales;Coriobacteriaceae;Collinsella;aerofaciens	0.898405	0.863482	5.69e-09	0.168584	0.339535	0.0167312	0.00016743	1.08e-05
MAMSTR	Bacteria;Firmicutes;Clostridia;Clostridiales;Lachnospiraceae;Blautia	0.88876	0.829168	5.82e-09	-0.294448	-0.146125	0.0171191	0.00017076	1.1e-05
MYO18A	Bacteria;Firmicutes;Clostridia;Clostridiales;Lachnospiraceae;Blautia	0.646887	0.589626	5.91e-09	-0.493196	-0.244679	0.0173717	0.00017306	1.12e-05
CACNA2D2	Bacteria;TM7;TM7-1	0.946653	0.90442	5.92e-09	0.205222	0.41368	0.0174057	0.00017329	1.12e-05
ZNF830	Bacteria;Bacteroidetes;Bacteroidia;Bacteroidales;S24-7	0.946976	0.91857	6.37e-09	0.0847709	0.171151	0.0187196	0.00018482	1.19e-05
RNF130	Bacteria;Firmicutes;Clostridia;Clostridiales;Peptostreptococcaceae	0.951918	0.920479	6.78e-09	-0.145622	-0.0720265	0.0199305	0.00019603	1.27e-05
FOXD1	Bacteria;Actinobacteria;Actinobacteria;Actinomycetales;Streptomycetaceae	0.99502	0.991078	7.25e-09	0.130523	0.264286	0.0213301	0.00020834	1.35e-05
RIPK4	Bacteria;Firmicutes;Bacilli;Lactobacillales;Streptococcaceae;Streptococcus	0.925892	0.903435	8.14e-09	0.221872	0.450412	0.0239353	0.00023058	1.49e-05
IMPA1	Bacteria;Proteobacteria;Deltaproteobacteria;Desulfobacterales;Desulfobulbaceae	0.986776	0.97894	8.41e-09	-0.385028	-0.189527	0.0247161	0.00023712	1.53e-05
TBX3	Bacteria;Firmicutes;Clostridia;Clostridiales;[Tissierellaceae];Finegoldia	0.973494	0.950445	8.52e-09	0.195226	0.396732	0.0250667	0.00023984	1.55e-05
ITPR3	Bacteria;Proteobacteria;Gammaproteobacteria;Legionellales;Legionellaceae;Legionella	0.942426	0.917478	8.76e-09	-0.781086	-0.384124	0.0257641	0.00024514	1.58e-05
GABRP	Bacteria;Actinobacteria;Actinobacteria;Actinomycetales;Promicromonosporaceae;Cellulosimicrobium	0.767841	0.697491	1.01e-08	1.03484	2.11112	0.0297216	0.00027869	1.8e-05
ZNF880	Bacteria;Firmicutes;Clostridia;Clostridiales;[Tissierellaceae];Finegoldia	0.971263	0.938215	1.32e-08	-0.293633	-0.143054	0.0386978	0.00035197	2.28e-05
IDH1	Bacteria;Proteobacteria;Gammaproteobacteria;Pseudomonadales;Pseudomonadaceae	0.982973	0.969493	1.33e-08	-0.339865	-0.165527	0.0391985	0.00035569	2.3e-05
SLC30A10	Bacteria;Firmicutes;Clostridia;Clostridiales;[Tissierellaceae];Anaerococcus	0.812876	0.763343	1.53e-08	0.269336	0.55486	0.0451225	0.00040144	2.59e-05
SLC12A7	Bacteria;Firmicutes;Clostridia;Clostridiales;Lachnospiraceae;Blautia	0.863689	0.816832	1.64e-08	-0.498277	-0.241483	0.0482471	0.0004263	2.76e-05
AIDA	Bacteria;Firmicutes;Bacilli;Lactobacillales;Streptococcaceae;Streptococcus	0.934123	0.876839	1.72e-08	-0.23999	-0.116183	0.0504445	0.00044394	2.87e-05
GJC2	Bacteria;Proteobacteria;Betaproteobacteria;Neisseriales;Neisseriaceae;Neisseria	0.95909	0.929635	1.72e-08	0.153204	0.316504	0.050718	0.00044609	2.88e-05
TGM3	Bacteria;Firmicutes;Clostridia;Clostridiales;[Tissierellaceae];Finegoldia	0.87398	0.825198	1.86e-08	0.103817	0.214857	0.0545651	0.00047641	3.08e-05
GMFG	Bacteria;Synergistetes;Synergistia;Synergistales	0.872887	0.762353	2.06e-08	0.196801	0.408351	0.0606819	0.00052419	3.39e-05
KLHL14	Bacteria;GN02	0.772479	0.694268	2.1e-08	0.420677	0.873275	0.0617969	0.00053234	3.44e-05
NOL6	Bacteria;Firmicutes;Erysipelotrichi;Erysipelotrichales;Erysipelotrichaceae;Catenibacterium	0.920987	0.890401	2.82e-08	-0.537741	-0.257138	0.083005	0.00069266	4.48e-05
PAOX	Bacteria;Firmicutes;Clostridia;Clostridiales;Lachnospiraceae;Blautia	0.554992	0.496439	2.93e-08	-0.465424	-0.222338	0.0862722	0.00071568	4.63e-05
CCDC130	Bacteria;Firmicutes;Clostridia;Clostridiales;Lachnospiraceae;Blautia	0.618327	0.531087	3.27e-08	-0.360468	-0.171716	0.0962709	0.00078806	5.09e-05
KRT7	Bacteria;Actinobacteria;Actinobacteria;Actinomycetales;Promicromonosporaceae;Cellulosimicrobium	0.709347	0.63241	3.37e-08	0.849709	1.78507	0.0991474	0.00080861	5.23e-05
OLR1	Bacteria;TM7;TM7-1	0.748431	0.699515	3.83e-08	-0.720295	-0.341725	0.112718	0.00090875	5.87e-05
ST6GALNAC2	Bacteria;Actinobacteria;Coriobacteriia;Coriobacteriales;Coriobacteriaceae	0.629358	0.517042	5.79e-08	0.215508	0.459301	0.17032	0.00132135	8.54e-05
ANKRD24	Bacteria;Proteobacteria;Deltaproteobacteria;Desulfobacterales;Desulfobacteraceae;Desulfococcus	0.976288	0.951447	6.37e-08	0.141903	0.303227	0.187423	0.00144119	9.32e-05
TP53I13	Bacteria;Firmicutes;Clostridia;Clostridiales;Lachnospiraceae;Blautia	0.592452	0.513207	7.06e-08	-0.393488	-0.183617	0.207725	0.00157926	0.00010208
PPP1R14D	Bacteria;Actinobacteria;Actinobacteria;Actinomycetales;Promicromonosporaceae;Cellulosimicrobium	0.971676	0.958002	7.08e-08	-0.910138	-0.424683	0.20814	0.00158163	0.00010223
MNDA	Bacteria;Synergistetes;Synergistia;Synergistales	0.66486	0.563302	7.94e-08	0.274961	0.59118	0.233516	0.00174616	0.00011286
CSMD2	Bacteria;Actinobacteria;Actinobacteria;Actinomycetales;Promicromonosporaceae;Cellulosimicrobium	0.831078	0.765689	8.01e-08	0.55046	1.18379	0.235425	0.00175766	0.00011361
PAQR5	Bacteria;GN02	0.965127	0.950016	8.04e-08	-0.319752	-0.148667	0.236398	0.0017626	0.00011393
GAB1	Bacteria;Firmicutes;Clostridia;Clostridiales;Peptostreptococcaceae	0.976067	0.961885	8.8e-08	-0.120839	-0.0560388	0.258779	0.00191196	0.00012358
SMN2	Bacteria;Proteobacteria;Gammaproteobacteria;Pasteurellales;Pasteurellaceae;Haemophilus;paracuniculus	0.934979	0.892466	9.08e-08	0.309609	0.668216	0.266919	0.00196554	0.00012704
TUBGCP6	Bacteria;Firmicutes;Clostridia;Clostridiales;Lachnospiraceae;Blautia	0.942682	0.897304	1e-07	-0.2431	-0.112324	0.293965	0.00214328	0.00013853
TNFRSF10C	Bacteria;Firmicutes;Clostridia;Clostridiales;[Tissierellaceae];Peptoniphilus	0.957804	0.9328	1.01e-07	0.120388	0.260666	0.298382	0.00217036	0.00014028
ATG3	Bacteria;Firmicutes;Clostridia;Clostridiales;Lachnospiraceae;Blautia	0.407875	0.378991	1.05e-07	0.180731	0.391681	0.30792	0.00223135	0.00014422
NMRK1	Bacteria;Lentisphaerae;[Lentisphaeria];Victivallales;Victivallaceae	0.752702	0.677763	1.09e-07	-0.549216	-0.253119	0.320743	0.00231343	0.00014953
MYL5	Bacteria;Firmicutes;Clostridia;Clostridiales;Lachnospiraceae;Blautia	0.561429	0.490309	1.29e-07	-0.437867	-0.200818	0.37833	0.00268499	0.00017355
NDEL1	Bacteria;Actinobacteria;Coriobacteriia;Coriobacteriales;Coriobacteriaceae	0.945525	0.919226	1.3e-07	0.0690229	0.15055	0.382585	0.00271145	0.00017526
PCNP	Bacteria;Firmicutes;Clostridia;Clostridiales;Lachnospiraceae;Blautia	0.450273	0.393891	1.39e-07	0.181298	0.396244	0.409416	0.00287136	0.00018559
ANXA10	Bacteria;Proteobacteria;Betaproteobacteria;Burkholderiales;Comamonadaceae;Comamonas	0.436308	0.408811	1.4e-07	0.375953	0.82173	0.410217	0.00287313	0.00018571
MCL1	Bacteria;Firmicutes;Clostridia;Clostridiales;[Tissierellaceae];Peptoniphilus	0.808392	0.734221	1.51e-07	0.138611	0.303693	0.444036	0.00309173	0.00019984
SLC26A3	Bacteria;Firmicutes;Clostridia;Clostridiales;[Tissierellaceae];Anaerococcus	0.883956	0.844066	1.65e-07	0.471827	1.03659	0.485517	0.00333849	0.00021579
TRPV4	Bacteria;Actinobacteria;Actinobacteria;Actinomycetales;Promicromonosporaceae;Cellulosimicrobium	0.612339	0.549475	1.73e-07	0.402472	0.885417	0.507389	0.00347344	0.00022451
GCA	Bacteria;Synergistetes;Synergistia;Synergistales	0.902063	0.854784	1.86e-07	0.0896344	0.197634	0.545506	0.00369029	0.00023852
PKIB	Bacteria;Firmicutes;Clostridia;Clostridiales;[Tissierellaceae];Anaerococcus	0.387409	0.341465	1.91e-07	0.289415	0.638665	0.560371	0.00377271	0.00024385
FAM167A	Bacteria;GN02	0.759909	0.655869	2.11e-07	0.326535	0.722934	0.621667	0.00413678	0.00026738
OSBPL8	Bacteria;Firmicutes;Clostridia;Clostridiales;Lachnospiraceae;Blautia	0.766847	0.696195	2.13e-07	0.165248	0.365926	0.625597	0.00415935	0.00026884
GPR65	Bacteria;Synergistetes;Synergistia;Synergistales	0.773382	0.66398	2.26e-07	0.175205	0.388699	0.663495	0.00437187	0.00028258
SRM	Bacteria;Verrucomicrobia;Verrucomicrobiae;Verrucomicrobiales;Verrucomicrobiaceae	0.78731	0.73101	2.46e-07	-0.222147	-0.0998591	0.72258	0.00470706	0.00030424
FAM155B	Bacteria;Proteobacteria;Gammaproteobacteria;Pasteurellales;Pasteurellaceae	0.899549	0.851055	2.46e-07	0.159694	0.355265	0.723055	0.00470817	0.00030432
ITGB1	Bacteria;Chloroflexi;Anaerolineae;Anaerolineales;Anaerolinaceae	0.930894	0.893873	2.62e-07	-0.357266	-0.160258	0.771357	0.00498077	0.00032194
ANK1	Bacteria;Firmicutes;Erysipelotrichi;Erysipelotrichales;Erysipelotrichaceae;Bulleidia	0.845923	0.799233	2.69e-07	0.244544	0.545612	0.791064	0.00509313	0.0003292
TRAF2	Bacteria;Firmicutes;Erysipelotrichi;Erysipelotrichales;Erysipelotrichaceae;Catenibacterium	0.845449	0.785623	2.92e-07	-0.519154	-0.232068	0.858044	0.00547878	0.00035412
FAM153A	Bacteria;Firmicutes;Clostridia;Clostridiales;Peptococcaceae	0.933988	0.864833	3.3e-07	0.0997704	0.224109	0.970888	0.00611601	0.00039531
CRYZ	Bacteria;Proteobacteria;Gammaproteobacteria;Pseudomonadales;Moraxellaceae;Acinetobacter	0.836264	0.729206	3.31e-07	0.216719	0.486867	0.974623	0.00613704	0.00039667
A2ML1	Bacteria;Bacteroidetes;Bacteroidia;Bacteroidales;Prevotellaceae;Prevotella;intermedia	0.575295	0.531735	3.33e-07	0.137303	0.308495	0.978456	0.00615867	0.00039807
CROCC	Bacteria;Firmicutes;Clostridia;Clostridiales;Lachnospiraceae;Blautia	0.849499	0.784282	3.45e-07	-0.408843	-0.181739	1	0.00636043	0.00041111
CEACAM7	Bacteria;Firmicutes;Clostridia;Clostridiales;[Tissierellaceae];Anaerococcus	0.841205	0.799171	3.59e-07	0.543001	1.22319	1	0.00658269	0.00042548
TSTA3	Bacteria;Proteobacteria;Gammaproteobacteria;Legionellales;Legionellaceae;Legionella	0.759853	0.735222	3.61e-07	-0.812422	-0.360598	1	0.0066019	0.00042672
TMEM259	Bacteria;Firmicutes;Clostridia;Clostridiales;Lachnospiraceae;Blautia	0.478352	0.424849	3.65e-07	-0.516241	-0.229042	1	0.0066583	0.00043036
C17orf113	Bacteria;Firmicutes;Clostridia;Clostridiales;Veillonellaceae;G07	0.551602	0.478889	3.72e-07	0.111143	0.250648	1	0.0067457	0.00043601
ZCCHC14	Bacteria;GN02	0.614215	0.563454	4.15e-07	-0.42182	-0.186346	1	0.00744275	0.00048107
CMTM2	Bacteria;Proteobacteria;Gammaproteobacteria;Pseudomonadales;Pseudomonadaceae	0.623657	0.574138	4.75e-07	-0.335387	-0.147473	1	0.0083966	0.00054272
UTP14A	Bacteria;Firmicutes;Clostridia;Clostridiales;Veillonellaceae	0.808579	0.764826	4.97e-07	0.17732	0.403915	1	0.00871836	0.00056352
IGFL4	Bacteria;Actinobacteria;Actinobacteria;Actinomycetales;Promicromonosporaceae;Cellulosimicrobium	0.933152	0.907276	5.11e-07	-0.883415	-0.387431	1	0.00891144	0.000576
MSX2	Bacteria;Firmicutes;Clostridia;Clostridiales;[Tissierellaceae];Finegoldia	0.900797	0.862396	5.6e-07	0.170375	0.389747	1	0.00966936	0.00062499
BTBD19	Bacteria;Firmicutes;Clostridia;Clostridiales;[Tissierellaceae];Parvimonas	0.832163	0.732704	5.72e-07	0.121094	0.277214	1	0.00984536	0.00063636
DNAH17	Bacteria;Bacteroidetes;Bacteroidia;Bacteroidales;BS11	0.846322	0.786833	5.93e-07	-0.349998	-0.152688	1	0.0101663	0.0006571
LMBRD2	Bacteria;Firmicutes;Clostridia;Clostridiales;Lachnospiraceae;Blautia	0.899443	0.845572	6.12e-07	0.108408	0.248769	1	0.0104439	0.00067505
IFI27L2	Bacteria;Proteobacteria;Betaproteobacteria;Burkholderiales;Oxalobacteraceae	0.800839	0.740487	6.38e-07	0.121714	0.279733	1	0.0108324	0.00070016
MARF1	Bacteria;GN02	0.584549	0.474576	6.45e-07	0.126924	0.29182	1	0.0109366	0.0007069
TMX3	Bacteria;Firmicutes;Clostridia;Clostridiales;Lachnospiraceae;Blautia	0.575667	0.506857	7.05e-07	0.176205	0.406443	1	0.0118112	0.00076343
B3GALT5	Bacteria;Firmicutes;Clostridia;Clostridiales;[Tissierellaceae];Anaerococcus	0.942074	0.916973	7.06e-07	0.235937	0.54425	1	0.0118217	0.00076411
SRGN	Bacteria;Synergistetes;Synergistia;Synergistales	0.703417	0.560239	7.15e-07	0.31716	0.731944	1	0.0119515	0.00077249
APPL1	Bacteria;Firmicutes;Clostridia;Clostridiales;Lachnospiraceae;Blautia	0.621141	0.559705	7.15e-07	0.172833	0.398877	1	0.0119523	0.00077254
EPOR	Bacteria;Actinobacteria;Actinobacteria;Actinomycetales;Promicromonosporaceae;Cellulosimicrobium	0.929255	0.898599	7.33e-07	0.218115	0.503828	1	0.0122172	0.00078967
ARHGEF1	Bacteria;Firmicutes;Clostridia;Clostridiales;Lachnospiraceae;Blautia	0.341898	0.326229	7.54e-07	-0.643219	-0.27817	1	0.0125189	0.00080917
MAP3K10	Bacteria;Firmicutes;Clostridia;Clostridiales;Lachnospiraceae;Blautia	0.629943	0.569934	7.56e-07	-0.451952	-0.195429	1	0.0125536	0.00081141
SPX	Bacteria;Proteobacteria;Gammaproteobacteria;Pasteurellales;Pasteurellaceae;Haemophilus;paracuniculus	0.527102	0.491635	7.6e-07	0.31502	0.728648	1	0.0126034	0.00081463
MPHOSPH8	Bacteria;Proteobacteria;Gammaproteobacteria;Legionellales;Legionellaceae	0.495301	0.428893	7.93e-07	0.223506	0.517804	1	0.013051	0.00084356
FBLN7	Bacteria;Synergistetes;Synergistia;Synergistales	0.944425	0.908087	8.04e-07	0.0953029	0.220905	1	0.013217	0.00085429
EHD1	Bacteria;Synergistetes;Synergistia;Synergistales	0.826361	0.733339	8.08e-07	0.125294	0.290476	1	0.0132787	0.00085828
ENTPD3	Bacteria;Firmicutes;Bacilli;Bacillales;Paenibacillaceae;Paenibacillus	0.770648	0.709937	8.27e-07	0.29891	0.693553	1	0.0135411	0.00087524
NTS	Bacteria;Actinobacteria;Coriobacteriia;Coriobacteriales;Coriobacteriaceae;Eggerthella;lenta	0.268261	0.232566	8.63e-07	0.487213	1.13231	1	0.0140749	0.00090974
SNRPB2	Bacteria;Actinobacteria;Actinobacteria;Bifidobacteriales;Bifidobacteriaceae;Bifidobacterium;adolescentis	0.891523	0.82724	8.68e-07	0.0972835	0.226135	1	0.0141255	0.00091301
SLC26A1	Bacteria;Firmicutes;Clostridia;Clostridiales;Lachnospiraceae;Blautia	0.493354	0.46864	9.18e-07	-0.512114	-0.219839	1	0.0148086	0.00095716
ZG16	Bacteria;Firmicutes;Clostridia;Clostridiales;[Tissierellaceae];Anaerococcus	0.781895	0.715803	1.06e-06	0.367442	0.860555	1	0.0167521	0.00108278
FNDC11	Bacteria;Firmicutes;Clostridia;Clostridiales;Lachnospiraceae;Blautia	0.74257	0.664561	1.07e-06	-0.414478	-0.176908	1	0.016898	0.00109221
TMED5	Bacteria;Firmicutes;Clostridia;Clostridiales;Lachnospiraceae;Blautia	0.458463	0.402921	1.12e-06	0.194395	0.456321	1	0.0176593	0.00114142
LMTK3	Bacteria;Firmicutes;Clostridia;Clostridiales;Lachnospiraceae;Blautia	0.646896	0.525517	1.13e-06	-0.63971	-0.272402	1	0.0178442	0.00115338
DPM2	Bacteria;Proteobacteria;Gammaproteobacteria;Legionellales;Legionellaceae;Legionella	0.793421	0.766239	1.15e-06	-0.469274	-0.199722	1	0.0180606	0.00116736
ZBTB34	Bacteria;Lentisphaerae;[Lentisphaeria];Victivallales;Victivallaceae	0.946836	0.915332	1.16e-06	-0.342241	-0.145603	1	0.018206	0.00117676
TRPM6	Bacteria;Firmicutes;Clostridia;Clostridiales;[Tissierellaceae];Anaerococcus	0.562246	0.477127	1.19e-06	0.330885	0.778432	1	0.0185625	0.0011998
ZNF654	Bacteria;Firmicutes;Clostridia;Clostridiales;Lachnospiraceae;Blautia	0.499515	0.385118	1.2e-06	0.160848	0.378613	1	0.0187833	0.00121407
FAM124B	Bacteria;Actinobacteria;Coriobacteriia;Coriobacteriales;Coriobacteriaceae;Eggerthella;lenta	0.969089	0.936706	1.23e-06	0.162285	0.382354	1	0.0191889	0.00124029
PNKP	Bacteria;Firmicutes;Clostridia;Clostridiales;Lachnospiraceae;Blautia	0.45213	0.363286	1.23e-06	-0.498843	-0.211713	1	0.0192139	0.00124191
CPSF1	Bacteria;Firmicutes;Erysipelotrichi;Erysipelotrichales;Erysipelotrichaceae;Catenibacterium	0.787145	0.752628	1.28e-06	-0.638603	-0.270634	1	0.0198311	0.0012818
USP18	Bacteria;Actinobacteria;Actinobacteria;Actinomycetales;Micrococcaceae;Micrococcus;luteus	0.90911	0.860419	1.29e-06	0.13397	0.316252	1	0.0200268	0.00129445
CBWD5	Bacteria;Proteobacteria;Betaproteobacteria;Burkholderiales;Burkholderiaceae;Burkholderia	0.8439	0.818587	1.31e-06	-0.499361	-0.211447	1	0.020214	0.00130654
LCK	Bacteria;GN02	0.817087	0.737825	1.32e-06	0.226428	0.53494	1	0.0203883	0.00131781
ZNF80	Bacteria;Synergistetes;Synergistia;Synergistales	0.651917	0.572356	1.36e-06	0.151795	0.359045	1	0.0209331	0.00135303
STK11IP	Bacteria;Firmicutes;Clostridia;Clostridiales;Lachnospiraceae;Blautia	0.669829	0.582431	1.45e-06	-0.301438	-0.127108	1	0.0221074	0.00142893
IL1RN	Bacteria;TM7	0.851742	0.800778	1.47e-06	-0.632386	-0.266539	1	0.0223336	0.00144355
TMEM41A	Bacteria;Actinobacteria;Actinobacteria;Actinomycetales;Micrococcaceae;Rothia	0.896798	0.841512	1.53e-06	-0.252679	-0.106307	1	0.0231754	0.00149796
ASF1B	Bacteria;Firmicutes;Clostridia;Clostridiales;[Tissierellaceae];Peptoniphilus	0.878565	0.819941	1.56e-06	-0.418972	-0.176137	1	0.0235358	0.00152125
SCAF1	Bacteria;Firmicutes;Clostridia;Clostridiales;Lachnospiraceae;Blautia	0.309837	0.293405	1.71e-06	-0.542295	-0.227131	1	0.0255203	0.00164953
TREML4	Bacteria;Synergistetes;Synergistia;Synergistales	0.583346	0.50233	1.74e-06	0.163911	0.391601	1	0.0258896	0.00167339
SH3TC1	Bacteria;Firmicutes;Clostridia;Clostridiales;Lachnospiraceae;Blautia	0.688113	0.605554	1.75e-06	-0.534629	-0.223726	1	0.0260131	0.00168137
SIGLEC5	Bacteria;Synergistetes;Synergistia;Synergistales	0.508302	0.412694	1.82e-06	0.134261	0.321408	1	0.0270265	0.00174688
GADD45B	Bacteria;Bacteroidetes;Bacteroidia;Bacteroidales	0.696151	0.591703	1.83e-06	0.811473	1.94307	1	0.0271512	0.00175494
TRPM3	Bacteria;Proteobacteria;Betaproteobacteria;Neisseriales;Neisseriaceae	0.42654	0.367724	1.83e-06	0.289598	0.693438	1	0.0271512	0.00175494
PNMA8A	Bacteria;Proteobacteria;Gammaproteobacteria;Pseudomonadales;Pseudomonadaceae	0.848684	0.783114	1.86e-06	0.269169	0.644924	1	0.0274953	0.00177718
PRSS16	Bacteria;Firmicutes;Clostridia;Clostridiales;[Mogibacteriaceae]	0.959691	0.944088	1.9e-06	-0.271683	-0.113295	1	0.0279908	0.00180921
FOXN3	Bacteria;Firmicutes;Clostridia;Clostridiales;[Tissierellaceae];Peptoniphilus	0.71077	0.623125	2.02e-06	0.156387	0.37598	1	0.0295205	0.00190808
TIMM44	Bacteria;Firmicutes;Clostridia;Clostridiales;Ruminococcaceae;Oscillospira	0.895486	0.820235	2.05e-06	0.0765607	0.18419	1	0.0299338	0.00193479
GMCL1	Bacteria;Firmicutes;Clostridia;Clostridiales;Lachnospiraceae;Blautia	0.927119	0.874645	2.06e-06	0.0977894	0.235324	1	0.0300819	0.00194436
APOL2	Bacteria;Actinobacteria;Actinobacteria;Actinomycetales;Promicromonosporaceae;Cellulosimicrobium	0.410364	0.349889	2.15e-06	0.473756	1.142	1	0.031126	0.00201185
BCAT1	Bacteria;TM7;TM7-1	0.855301	0.785447	2.2e-06	-0.694785	-0.28795	1	0.0317147	0.0020499
NAA50	Bacteria;Firmicutes;Clostridia;Clostridiales;Lachnospiraceae;Blautia	0.376804	0.330065	2.2e-06	0.150743	0.363723	1	0.0317147	0.0020499
TPCN2	Bacteria;Firmicutes;Clostridia;Clostridiales;Lachnospiraceae;Blautia	0.910064	0.831858	2.27e-06	-0.309617	-0.128135	1	0.0326536	0.00211059
PLEK	Bacteria;Synergistetes;Synergistia;Synergistales	0.675468	0.601289	2.37e-06	0.309511	0.749271	1	0.0339485	0.00219429
PTOV1	Bacteria;Firmicutes;Clostridia;Clostridiales;Lachnospiraceae;Blautia	0.407794	0.363379	2.38e-06	-0.37765	-0.155962	1	0.0341202	0.00220538
FHAD1	Bacteria;Actinobacteria;Actinobacteria;Actinomycetales;Promicromonosporaceae;Cellulosimicrobium	0.287451	0.252693	2.41e-06	0.528237	1.27962	1	0.0343539	0.00222049
MAF	Bacteria;Bacteroidetes;Bacteroidia;Bacteroidales	0.770795	0.660144	2.42e-06	0.592906	1.43663	1	0.0344853	0.00222898
CFAP47	Bacteria;Proteobacteria;Gammaproteobacteria;Pasteurellales;Pasteurellaceae;Haemophilus;paracuniculus	0.998464	0.996855	2.46e-06	0.823191	1.99598	1	0.0349351	0.00225805
GCAT	Bacteria;Proteobacteria;Betaproteobacteria;Neisseriales;Neisseriaceae;Neisseria	0.828697	0.795388	2.47e-06	-0.354623	-0.146231	1	0.0350548	0.00226579
COL10A1	Bacteria;TM7;TM7-1	0.51007	0.486171	2.5e-06	-0.725075	-0.298824	1	0.0354472	0.00229115
HOXA4	Bacteria;Bacteroidetes;Bacteroidia;Bacteroidales;[Odoribacteraceae];Odoribacter	0.843179	0.767472	2.56e-06	-0.307044	-0.126417	1	0.0361062	0.00233375
SERPINB2	Bacteria;Bacteroidetes;Bacteroidia;Bacteroidales	0.674671	0.621915	2.64e-06	0.681256	1.65695	1	0.0371375	0.00240041
MEP1B	Bacteria;Proteobacteria;Betaproteobacteria;Burkholderiales;Comamonadaceae;Acidovorax	0.578056	0.481611	2.67e-06	0.319752	0.778068	1	0.0374898	0.00242318
ABHD8	Bacteria;Firmicutes;Clostridia;Clostridiales;Ruminococcaceae;Oscillospira	0.928274	0.88985	2.7e-06	0.0704956	0.17163	1	0.0378418	0.00244593
DUSP2	Bacteria;Synergistetes;Synergistia;Synergistales	0.60109	0.495497	2.7e-06	0.193361	0.470783	1	0.0378702	0.00244776
NOP53	Bacteria;Firmicutes;Clostridia;Clostridiales;Lachnospiraceae;Blautia	0.474613	0.420727	2.8e-06	-0.392745	-0.16106	1	0.0390888	0.00252653
TPGS1	Bacteria;Firmicutes;Clostridia;Clostridiales;Lachnospiraceae;Blautia	0.41277	0.368728	2.85e-06	-0.389952	-0.159782	1	0.0397733	0.00257078
WDR90	Bacteria;Firmicutes;Clostridia;Clostridiales;Lachnospiraceae;Blautia	0.93067	0.893529	2.9e-06	-0.392054	-0.16053	1	0.0403336	0.00260699
AGBL4	Bacteria;Actinobacteria;Actinobacteria;Actinomycetales;Promicromonosporaceae;Cellulosimicrobium	0.657707	0.579469	3.07e-06	0.431762	1.05718	1	0.0424474	0.00274362
HOXC8	Bacteria;Firmicutes;Bacilli;Bacillales;Bacillaceae;Bacillus;flexus	0.934415	0.902753	3.09e-06	0.212108	0.519528	1	0.0427145	0.00276088
EXOC7	Bacteria;Proteobacteria;Gammaproteobacteria;Legionellales	0.845533	0.770963	3.1e-06	0.114521	0.280546	1	0.0428312	0.00276843
ADAM10	Bacteria;Firmicutes;Clostridia;Clostridiales;Lachnospiraceae;Blautia	0.832721	0.751966	3.29e-06	0.121291	0.297909	1	0.0449389	0.00290466
PEX7	Bacteria;Firmicutes;Erysipelotrichi;Erysipelotrichales;Erysipelotrichaceae;Allobaculum	0.991911	0.986087	3.35e-06	0.0373055	0.0917075	1	0.0457067	0.00295428
PRKD2	Bacteria;Firmicutes;Clostridia;Clostridiales;Lachnospiraceae;Blautia	0.267019	0.249567	3.38e-06	-0.500467	-0.203502	1	0.0460851	0.00297875
UBA3	Bacteria;Firmicutes;Clostridia;Clostridiales;Lachnospiraceae;Blautia	0.447255	0.405799	3.5e-06	0.145013	0.35721	1	0.0475217	0.0030716
POLR2M	Bacteria;Firmicutes;Clostridia;Clostridiales;Lachnospiraceae;Blautia	0.583643	0.502685	3.71e-06	0.149739	0.369807	1	0.0499125	0.00322613
ARL8B	Bacteria;Firmicutes;Clostridia;Clostridiales;Lachnospiraceae;Blautia	0.301092	0.266999	3.91e-06	0.153025	0.378868	1	0.0523732	0.00338518
BATF	Bacteria;Synergistetes;Synergistia;Synergistales	0.248011	0.211329	3.98e-06	0.180868	0.448153	1	0.0531958	0.00343835
ZNF550	Bacteria;Firmicutes;Erysipelotrichi;Erysipelotrichales;Erysipelotrichaceae;[Eubacterium]	0.325609	0.275029	3.98e-06	-0.430191	-0.173608	1	0.053239	0.00344114
QPRT	Bacteria;Firmicutes;Clostridia;Clostridiales;Veillonellaceae;Selenomonas	0.292066	0.27521	3.99e-06	-0.909559	-0.367021	1	0.0533039	0.00344534
PIGK	Bacteria;Firmicutes;Clostridia;Clostridiales;Lachnospiraceae;Blautia	0.309646	0.257869	4.07e-06	0.205308	0.50928	1	0.0541989	0.00350318
ARAP1	Bacteria;Actinobacteria;Actinobacteria;Actinomycetales;Micrococcaceae	0.761134	0.68875	4.12e-06	-0.172554	-0.0695246	1	0.0547463	0.00353857
SPATA20	Bacteria;Actinobacteria;Actinobacteria;Bifidobacteriales;Bifidobacteriaceae;Bifidobacterium;adolescentis	0.540401	0.479927	4.25e-06	-0.470874	-0.189439	1	0.056233	0.00363466
TMEM167B	Bacteria;Firmicutes;Clostridia;Clostridiales;Lachnospiraceae;Blautia	0.31197	0.260368	4.36e-06	0.159388	0.396622	1	0.0574337	0.00371226
ENDOD1	Bacteria;Actinobacteria;Actinobacteria;Actinomycetales;Promicromonosporaceae;Cellulosimicrobium	0.563877	0.531167	4.38e-06	-0.786428	-0.315971	1	0.0576158	0.00372404
PLEKHG4	Bacteria;Proteobacteria;Gammaproteobacteria;Pseudomonadales;Pseudomonadaceae;Pseudomonas	0.802882	0.743149	4.44e-06	-0.838128	-0.336505	1	0.0583669	0.00377258
RNF182	Bacteria;Proteobacteria;Gammaproteobacteria;Vibrionales	0.405589	0.290009	4.91e-06	0.367476	0.919637	1	0.0635171	0.00410547
USH1C	Bacteria;Proteobacteria;Gammaproteobacteria;Pasteurellales;Pasteurellaceae;Haemophilus;paracuniculus	0.62496	0.586494	5.01e-06	-2.5624	-1.02286	1	0.0647833	0.00418732
CDK18	Bacteria;Actinobacteria;Actinobacteria;Bifidobacteriales;Bifidobacteriaceae;Bifidobacterium;adolescentis	0.786294	0.737447	5.04e-06	-0.539871	-0.21545	1	0.0651108	0.00420848
CSTA	Bacteria;Synergistetes;Synergistia;Synergistales	0.26801	0.213111	5.13e-06	0.156208	0.391756	1	0.0660559	0.00426957
CSNK1G2	Bacteria;Firmicutes;Clostridia;Clostridiales;Lachnospiraceae;Blautia	0.421293	0.361938	5.18e-06	-0.458235	-0.182623	1	0.0666699	0.00430926
VWA3B	Bacteria;Actinobacteria;Actinobacteria;Actinomycetales;Promicromonosporaceae;Cellulosimicrobium	0.407263	0.346469	5.18e-06	0.374338	0.939312	1	0.0666753	0.0043096
CSPG5	Bacteria;Bacteroidetes;Bacteroidia;Bacteroidales;[Paraprevotellaceae];[Prevotella];tannerae	0.341383	0.273833	5.22e-06	0.152981	0.383987	1	0.0670165	0.00433166
CALM2	Bacteria;Firmicutes;Clostridia;Clostridiales;Lachnospiraceae;Blautia	0.366768	0.301821	5.3e-06	0.154405	0.387851	1	0.0678845	0.00438776
AKAP8L	Bacteria;Firmicutes;Clostridia;Clostridiales;Lachnospiraceae;Blautia	0.792504	0.702589	5.34e-06	-0.274556	-0.109254	1	0.0683626	0.00441867
GRIN2C	Bacteria;Firmicutes;Clostridia;Clostridiales;Lachnospiraceae;Blautia	0.833371	0.782877	5.46e-06	-0.29471	-0.117153	1	0.0696768	0.00450361
TBCD	Bacteria;Firmicutes;Clostridia;Clostridiales;Lachnospiraceae;Blautia	0.713607	0.657919	5.77e-06	-0.419088	-0.16614	1	0.0729027	0.00471211
VPS9D1	Bacteria;Firmicutes;Clostridia;Clostridiales;Lachnospiraceae;Blautia	0.291706	0.274842	5.83e-06	-0.520708	-0.206327	1	0.0734265	0.00474597
MGRN1	Bacteria;Firmicutes;Clostridia;Clostridiales;Lachnospiraceae;Blautia	0.524711	0.447637	5.86e-06	-0.396465	-0.157048	1	0.0738432	0.00477291
GRAMD1A	Bacteria;Firmicutes;Clostridia;Clostridiales;Lachnospiraceae;Blautia	0.426938	0.383958	5.96e-06	-0.489035	-0.193565	1	0.0748266	0.00483647
TRIP13	Bacteria;Firmicutes;Clostridia;Clostridiales;[Tissierellaceae];Peptoniphilus	0.785229	0.711401	6.12e-06	-0.455511	-0.180054	1	0.0765362	0.00494697
RELT	Bacteria;Synergistetes;Synergistia;Synergistales	0.631392	0.559718	6.15e-06	0.165926	0.419889	1	0.0768424	0.00496677
CGGBP1	Bacteria;Firmicutes;Clostridia;Clostridiales;Lachnospiraceae;Blautia	0.429515	0.386728	6.16e-06	0.133484	0.33782	1	0.076885	0.00496952
PRR7	Bacteria;Firmicutes;Clostridia;Clostridiales;Lachnospiraceae;Blautia	0.256517	0.238815	6.17e-06	-0.515831	-0.20382	1	0.076885	0.00496952
TMEM38A	Bacteria;Firmicutes;Clostridia;Clostridiales;Clostridiaceae;Clostridium;perfringens	0.398602	0.33692	6.28e-06	-0.366511	-0.144687	1	0.0781308	0.00505004
TACR1	Bacteria;Proteobacteria;Epsilonproteobacteria;Campylobacterales	0.502082	0.451014	6.36e-06	-0.288932	-0.113989	1	0.07898	0.00510493
TMPRSS6	Bacteria;Firmicutes;Clostridia;Clostridiales;Lachnospiraceae;Blautia	0.815921	0.76014	6.44e-06	-0.308844	-0.121763	1	0.0798525	0.00516132
ZNF276	Bacteria;Firmicutes;Clostridia;Clostridiales;Lachnospiraceae;Blautia	0.453331	0.397262	6.45e-06	-0.444355	-0.175185	1	0.0798719	0.00516258
FCHSD1	Bacteria;Firmicutes;Clostridia;Clostridiales;Lachnospiraceae;Blautia	0.465236	0.425128	6.5e-06	-0.394176	-0.155339	1	0.0804061	0.0051971
LMF2	Bacteria;Firmicutes;Clostridia;Clostridiales;Lachnospiraceae;Blautia	0.824237	0.763819	6.51e-06	-0.294009	-0.115854	1	0.0805326	0.00520528
TNFRSF25	Bacteria;Firmicutes;Clostridia;Clostridiales;Lachnospiraceae;Blautia	0.277464	0.260261	6.59e-06	-0.688858	-0.271272	1	0.0813309	0.00525688
PPP1R9B	Bacteria;Actinobacteria;Actinobacteria;Actinomycetales;Micrococcaceae	0.83821	0.760104	6.63e-06	-0.218538	-0.0860345	1	0.0816805	0.00527948
TMPRSS3	Bacteria;Actinobacteria;Actinobacteria;Actinomycetales;Promicromonosporaceae;Cellulosimicrobium	0.267218	0.21226	6.65e-06	0.682561	1.73401	1	0.0818152	0.00528819
RAD9A	Bacteria;Firmicutes;Clostridia;Clostridiales;Lachnospiraceae;Blautia	0.441841	0.414614	6.7e-06	-0.43914	-0.172792	1	0.0823615	0.0053235
ADGRE3	Bacteria;Synergistetes;Synergistia;Synergistales	0.258748	0.222589	6.89e-06	0.186821	0.47545	1	0.0842273	0.00544409
SCTR	Bacteria;Firmicutes;Clostridia;Clostridiales;Lachnospiraceae;Coprococcus	0.739205	0.599493	7.01e-06	0.0779072	0.198445	1	0.0854519	0.00552324
E2F2	Bacteria;Firmicutes;Clostridia;Clostridiales;[Tissierellaceae];Peptoniphilus	0.710245	0.633545	7.02e-06	-0.501313	-0.196792	1	0.0855662	0.00553063
BCAS2	Bacteria;Firmicutes;Clostridia;Clostridiales;Lachnospiraceae;Blautia	0.790578	0.653648	7.04e-06	0.112664	0.287047	1	0.0857498	0.0055425
ILVBL	Bacteria;TM7;TM7-1	0.854598	0.810537	7.04e-06	0.099224	0.2528	1	0.0857498	0.0055425
SH3BP2	Bacteria;Firmicutes;Clostridia;Clostridiales;Lachnospiraceae;Blautia	0.399505	0.370212	7.12e-06	-0.430013	-0.168679	1	0.0866686	0.00560188
BTBD11	Bacteria;Firmicutes;Clostridia;Clostridiales;Lachnospiraceae;Blautia	0.55926	0.501268	7.16e-06	-0.572869	-0.224643	1	0.0871026	0.00562994
MAP1S	Bacteria;Firmicutes;Clostridia;Clostridiales;Lachnospiraceae;Blautia	0.466453	0.396249	7.35e-06	-0.388966	-0.152325	1	0.0889637	0.00575023
TREML2	Bacteria;Synergistetes;Synergistia;Synergistales	0.288534	0.235174	7.42e-06	0.204372	0.52212	1	0.089704	0.00579808
MAPK8IP3	Bacteria;Firmicutes;Clostridia;Clostridiales;Lachnospiraceae;Blautia	0.27841	0.261229	7.43e-06	-0.53727	-0.210286	1	0.0897632	0.00580191
NFKBIA	Bacteria;Bacteroidetes;Bacteroidia;Bacteroidales	0.840118	0.778228	7.49e-06	0.444814	1.13696	1	0.0903715	0.00584123
PAK3	Bacteria;Proteobacteria;Betaproteobacteria;Burkholderiales;Comamonadaceae;Leptothrix	0.774678	0.665902	7.49e-06	0.187392	0.478981	1	0.0903715	0.00584123
MAP2K2	Bacteria;Firmicutes;Clostridia;Clostridiales;Lachnospiraceae;Blautia	0.394528	0.364993	7.57e-06	-0.406305	-0.158873	1	0.0911484	0.00589144
MIB2	Bacteria;Firmicutes;Clostridia;Clostridiales;Lachnospiraceae;Blautia	0.368227	0.337409	7.91e-06	-0.413813	-0.161441	1	0.0947584	0.00612478
PWWP2B	Bacteria;Firmicutes;Clostridia;Clostridiales;Lachnospiraceae;Blautia	0.539308	0.516835	8.04e-06	-0.42128	-0.164215	1	0.096058	0.00620878
HKR1	Bacteria;Firmicutes;Bacilli;Lactobacillales;Aerococcaceae	0.40097	0.356043	8.08e-06	-0.33552	-0.130757	1	0.0963872	0.00623006
PMFBP1	Bacteria;Bacteroidetes;Bacteroidia;Bacteroidales	0.311638	0.295249	8.21e-06	-2.2725	-0.884847	1	0.0977412	0.00631757
CCIN	Bacteria;Bacteroidetes;Bacteroidia;Bacteroidales	0.320014	0.269015	8.5e-06	0.375031	0.964879	1	0.100652	0.00650574
HSPA4L	Bacteria;Proteobacteria;Betaproteobacteria	0.196379	0.177246	8.62e-06	-1.55547	-0.604124	1	0.101881	0.00658512
ATF7IP	Bacteria;GN02	0.406902	0.36242	8.74e-06	0.140737	0.362619	1	0.103006	0.00665784
ABCA7	Bacteria;Firmicutes;Clostridia;Clostridiales;Lachnospiraceae;Blautia	0.285049	0.268026	8.76e-06	-0.637084	-0.247225	1	0.103243	0.0066732
DTNA	Bacteria;Firmicutes;Bacilli;Bacillales;Staphylococcaceae;Staphylococcus	0.941545	0.895269	8.78e-06	0.119869	0.308937	1	0.103473	0.00668807
ATG4A	Bacteria;Firmicutes;Bacilli;Lactobacillales;Lactobacillaceae	0.864765	0.818278	8.81e-06	0.0799225	0.206013	1	0.103671	0.00670086
SELENOT	Bacteria;Firmicutes;Clostridia;Clostridiales;Lachnospiraceae;Blautia	0.454487	0.398537	8.91e-06	0.161368	0.41621	1	0.104693	0.00676689
AUNIP	Bacteria;Firmicutes;Clostridia;Clostridiales;[Tissierellaceae];Peptoniphilus	0.688006	0.646954	9.3e-06	-0.363241	-0.140511	1	0.108518	0.00701415
APH1B	Bacteria;GN02	0.586755	0.477367	9.37e-06	0.172735	0.446718	1	0.109169	0.00705624
TMTC3	Bacteria;Firmicutes;Clostridia;Clostridiales;Lachnospiraceae;Blautia	0.525346	0.462892	9.4e-06	0.135265	0.349874	1	0.109454	0.00707466
VAMP3	Bacteria;Proteobacteria;Deltaproteobacteria;Desulfovibrionales;Desulfovibrionaceae;Desulfovibrio	0.460818	0.420379	9.4e-06	-0.196317	-0.0758966	1	0.109473	0.00707586
TRIM31	Bacteria;Proteobacteria;Gammaproteobacteria;Pasteurellales;Pasteurellaceae;Haemophilus;paracuniculus	0.969501	0.953163	9.54e-06	-1.83476	-0.708778	1	0.110606	0.00714911
SELL	Bacteria;Synergistetes;Synergistia;Synergistales	0.682587	0.559717	1.03e-05	0.272717	0.708905	1	0.118317	0.00764748
C1orf115	Bacteria;Firmicutes;Clostridia;Clostridiales;Lachnospiraceae;Dorea	0.419744	0.391438	1.04e-05	0.17611	0.458091	1	0.119622	0.00773184
TOMM70	Bacteria;Firmicutes;Clostridia;Clostridiales;Lachnospiraceae;Blautia	0.305412	0.253317	1.05e-05	0.135428	0.352347	1	0.120023	0.00775779
CD302	Bacteria;Firmicutes;Clostridia;Clostridiales;[Tissierellaceae];Peptoniphilus	0.200194	0.16118	1.06e-05	0.171255	0.445948	1	0.12168	0.00786486
C21orf58	Bacteria;Firmicutes;Bacilli;Bacillales;Staphylococcaceae;Staphylococcus;aureus	0.399683	0.370399	1.09e-05	-0.323254	-0.123966	1	0.124453	0.00804413
APOLD1	Bacteria;Bacteroidetes;Bacteroidia;Bacteroidales;[Paraprevotellaceae]	0.319062	0.285846	1.13e-05	-0.793497	-0.303772	1	0.127895	0.00826657
UBOX5	Bacteria;Proteobacteria;Gammaproteobacteria;Legionellales;Legionellaceae	0.749796	0.692607	1.13e-05	0.11894	0.310754	1	0.128319	0.00829399
CYP1B1	Bacteria;Bacteroidetes;Bacteroidia;Bacteroidales	0.822003	0.744871	1.13e-05	0.865461	2.26132	1	0.128381	0.00829803
DOK5	Bacteria;Bacteroidetes;Bacteroidia;Bacteroidales	0.173045	0.132706	1.15e-05	0.597321	1.56178	1	0.129829	0.00839158
G0S2	Bacteria;Bacteroidetes;Bacteroidia;Bacteroidales	0.617458	0.567123	1.19e-05	1.05068	2.75287	1	0.134197	0.00867393
PITPNM2	Bacteria;Actinobacteria;Actinobacteria;Bifidobacteriales;Bifidobacteriaceae;Bifidobacterium;adolescentis	0.781594	0.69705	1.24e-05	-0.469584	-0.178807	1	0.138947	0.00898097
TM4SF4	Bacteria;TM7	0.595402	0.542165	1.32e-05	-1.16346	-0.441525	1	0.146242	0.00945248
SYMPK	Bacteria;Firmicutes;Clostridia;Clostridiales;Lachnospiraceae;Blautia	0.540984	0.466549	1.32e-05	-0.331071	-0.125631	1	0.14629	0.00945554
C5orf58	Bacteria;Synergistetes;Synergistia;Synergistales	0.436527	0.362386	1.34e-05	0.134321	0.354303	1	0.14833	0.00958741
RIPK3	Bacteria;Firmicutes;Clostridia;Clostridiales;Lachnospiraceae;Blautia	0.643672	0.574386	1.34e-05	-0.418535	-0.158645	1	0.148659	0.00960867
TCP11	Bacteria;Bacteroidetes;Bacteroidia;Bacteroidales;[Paraprevotellaceae];[Prevotella];tannerae	0.432316	0.374092	1.41e-05	0.159097	0.42089	1	0.154918	0.0100132
TSC2	Bacteria;Firmicutes;Clostridia;Clostridiales;Lachnospiraceae;Blautia	0.660489	0.529066	1.42e-05	-0.382271	-0.144416	1	0.156134	0.0100918
FAXDC2	Bacteria;Proteobacteria;Betaproteobacteria;Neisseriales;Neisseriaceae;Neisseria	0.785177	0.711331	1.47e-05	0.217472	0.576579	1	0.160063	0.0103458
EXOC3L4	Bacteria;Firmicutes;Clostridia;Clostridiales;Lachnospiraceae;Blautia	0.25743	0.23975	1.47e-05	-0.618815	-0.233388	1	0.160113	0.010349
NCF2	Bacteria;Synergistetes;Synergistia;Synergistales	0.636748	0.553718	1.47e-05	0.195124	0.517515	1	0.16075	0.0103902
CHP2	Bacteria;Actinobacteria;Actinobacteria;Actinomycetales;Promicromonosporaceae;Cellulosimicrobium	0.808172	0.764326	1.49e-05	-1.45713	-0.549011	1	0.162326	0.010492
OR13A1	Bacteria;GN02	0.501648	0.436075	1.55e-05	0.146995	0.390969	1	0.167454	0.0108235
RILPL2	Bacteria;Actinobacteria;Actinobacteria;Bifidobacteriales;Bifidobacteriaceae;Bifidobacterium	0.609037	0.533016	1.57e-05	-0.353314	-0.132728	1	0.169465	0.0109535
HEXD	Bacteria;Firmicutes;Clostridia;Clostridiales;Lachnospiraceae;Blautia	0.669538	0.615949	1.61e-05	-0.405186	-0.15198	1	0.173129	0.0111903
ATP8B4	Bacteria;Bacteroidetes;Bacteroidia;Bacteroidales	0.227029	0.14775	1.62e-05	0.66143	1.76407	1	0.174168	0.0112575
B3GALT6	Bacteria;Proteobacteria;Betaproteobacteria;Burkholderiales;Comamonadaceae;Comamonas	0.471535	0.402	1.65e-05	-0.323329	-0.12111	1	0.176586	0.0114138
LNPK	Bacteria;Firmicutes;Clostridia;Clostridiales;Lachnospiraceae;Blautia	0.450342	0.343465	1.67e-05	0.121237	0.323912	1	0.178339	0.0115271
SLC2A9	Bacteria;Firmicutes;Clostridia;Clostridiales;Lachnospiraceae;Blautia	0.153685	0.133534	1.68e-05	-0.465771	-0.174251	1	0.179579	0.0116072
ICAM3	Bacteria;Synergistetes;Synergistia;Synergistales	0.384646	0.303678	1.69e-05	0.154425	0.412853	1	0.180059	0.0116382
KCNJ16	Bacteria;Firmicutes;Bacilli;Bacillales;Staphylococcaceae;Jeotgalicoccus	0.40362	0.342453	1.72e-05	0.222059	0.594227	1	0.182456	0.0117931
HORMAD1	Bacteria;Bacteroidetes;Bacteroidia;Bacteroidales;[Paraprevotellaceae];[Prevotella];tannerae	0.894743	0.818958	1.77e-05	0.132678	0.35566	1	0.186894	0.0120801
PKD1	Bacteria;Firmicutes;Clostridia;Clostridiales;Lachnospiraceae;Blautia	0.727047	0.633219	1.79e-05	-0.466026	-0.1737	1	0.189094	0.0122222
PIWIL1	Bacteria;TM7;TM7-3	0.28316	0.248192	1.79e-05	0.673083	1.80588	1	0.189096	0.0122223
TMEM72	Bacteria;Proteobacteria;Alphaproteobacteria;Sphingomonadales;Sphingomonadaceae;Sphingomonas	0.515949	0.479645	1.83e-05	-0.334697	-0.124579	1	0.192602	0.0124489
FHL3	Bacteria;Bacteroidetes;Bacteroidia;Bacteroidales	0.270972	0.1962	1.85e-05	0.702027	1.88689	1	0.193714	0.0125208
FPR1	Bacteria;Bacteroidetes;Bacteroidia;Bacteroidales	0.523327	0.446029	1.85e-05	0.887633	2.38606	1	0.194041	0.012542
MAPK12	Bacteria;Firmicutes;Clostridia;Clostridiales;[Tissierellaceae];Parvimonas	0.257171	0.220936	1.89e-05	0.11552	0.310874	1	0.196907	0.0127273
ZNF584	Bacteria;Verrucomicrobia;Verrucomicrobiae;Verrucomicrobiales;Verrucomicrobiaceae	0.239081	0.220964	1.9e-05	-0.236972	-0.0880319	1	0.19778	0.0127837
BFSP2	Bacteria;GN02	0.462666	0.358185	1.99e-05	0.219207	0.591767	1	0.206076	0.0133199
CCR2	Bacteria;Bacteroidetes;Bacteroidia;Bacteroidales	0.302501	0.230963	2e-05	0.596521	1.6112	1	0.207435	0.0134077
LPIN3	Bacteria;GN02	0.60521	0.553264	2.03e-05	-0.636205	-0.235358	1	0.209705	0.0135544
CPSF4	Bacteria;Firmicutes;Erysipelotrichi;Erysipelotrichales;Erysipelotrichaceae;Catenibacterium	0.344579	0.312607	2.05e-05	-0.577062	-0.213367	1	0.211126	0.0136463
COX7A1	Bacteria;Firmicutes;Clostridia;Clostridiales;[Tissierellaceae];Peptoniphilus	0.644884	0.50742	2.1e-05	0.167033	0.452433	1	0.215182	0.0139084
LCP2	Bacteria;Bacteroidetes;Bacteroidia;Bacteroidales	0.557318	0.471241	2.1e-05	0.664285	1.79933	1	0.215182	0.0139084
UGT2A3	Bacteria;Actinobacteria;Actinobacteria;Actinomycetales;Promicromonosporaceae;Cellulosimicrobium	0.669475	0.625984	2.12e-05	-1.86787	-0.689263	1	0.216456	0.0139908
CD163	Bacteria;Bacteroidetes;Bacteroidia;Bacteroidales	0.245406	0.188811	2.13e-05	1.28128	3.47335	1	0.217486	0.0140574
B4GALNT1	Bacteria;Bacteroidetes;Bacteroidia;Bacteroidales	0.536885	0.43103	2.14e-05	0.456193	1.23719	1	0.218618	0.0141306
MOB2	Bacteria;Proteobacteria;Gammaproteobacteria;Legionellales;Legionellaceae	0.881067	0.840183	2.15e-05	0.109585	0.297291	1	0.219706	0.0142009
PXDC1	Bacteria;Firmicutes;Clostridia;Clostridiales;[Tissierellaceae];Peptoniphilus	0.601914	0.496539	2.2e-05	0.229708	0.623931	1	0.223471	0.0144442
FAM173A	Bacteria;Firmicutes;Clostridia;Clostridiales;Lachnospiraceae;Blautia	0.356219	0.324815	2.22e-05	-0.419194	-0.154228	1	0.225597	0.0145816
APOM	Bacteria;Firmicutes;Clostridia;Clostridiales;Veillonellaceae	0.745522	0.67816	2.32e-05	0.0761793	0.207619	1	0.233805	0.0151121
HIST1H2AC	Bacteria;Firmicutes;Clostridia;Clostridiales;Lachnospiraceae;Blautia	0.625597	0.597517	2.34e-05	0.209169	0.570395	1	0.235415	0.0152162
RSBN1	Bacteria;Firmicutes;Clostridia;Clostridiales;Lachnospiraceae;Blautia	0.495051	0.413168	2.4e-05	0.115778	0.316196	1	0.239839	0.0155021
BMI1	Bacteria;Firmicutes;Clostridia;Clostridiales;Lachnospiraceae;Blautia	0.254953	0.199074	2.4e-05	0.147021	0.401562	1	0.240036	0.0155149
CASS4	Bacteria;Bacteroidetes;Bacteroidia;Bacteroidales	0.343514	0.276182	2.44e-05	0.626331	1.71273	1	0.243275	0.0157243
ADRB1	Bacteria;Firmicutes;Clostridia;Clostridiales;[Tissierellaceae];Peptoniphilus	0.447925	0.340578	2.47e-05	0.161093	0.44085	1	0.245607	0.015875
CCR1	Bacteria;Synergistetes;Synergistia;Synergistales	0.561673	0.428847	2.47e-05	0.178778	0.489258	1	0.24565	0.0158778
NDUFV2	Bacteria;Bacteroidetes;Bacteroidia;Bacteroidales;Rikenellaceae	0.179567	0.160032	2.54e-05	-0.206824	-0.0754536	1	0.250715	0.0162052
SWAP70	Bacteria;GN02	0.453658	0.328779	2.58e-05	0.176471	0.484245	1	0.254248	0.0164335
ANGPTL8	Bacteria;Firmicutes;Clostridia;Clostridiales;Lachnospiraceae;Blautia	0.362538	0.347361	2.59e-05	-0.344536	-0.125527	1	0.255113	0.0164894
UBR7	Bacteria;Firmicutes;Clostridia;Clostridiales;Lachnospiraceae;Blautia	0.645029	0.551066	2.6e-05	0.10461	0.287208	1	0.255913	0.0165411
C1QTNF2	Bacteria;Firmicutes;Clostridia;Clostridiales;[Tissierellaceae];Peptoniphilus	0.754808	0.623455	2.62e-05	0.0814428	0.223699	1	0.257266	0.0166286
MTA1	Bacteria;Firmicutes;Clostridia;Clostridiales;Lachnospiraceae;Blautia	0.814189	0.765004	2.64e-05	-0.28152	-0.102445	1	0.258759	0.0167251
LYG1	Bacteria;Firmicutes;Clostridia;Clostridiales;Veillonellaceae;Selenomonas	0.299475	0.227626	2.65e-05	0.0895925	0.246279	1	0.259799	0.0167923
DCSTAMP	Bacteria;Bacteroidetes;Bacteroidia;Bacteroidales;Bacteroidaceae;Bacteroides;fragilis	0.249326	0.193025	2.69e-05	0.0813645	0.223866	1	0.262885	0.0169918
DOLPP1	Bacteria;Proteobacteria;Gammaproteobacteria;Legionellales;Legionellaceae;Legionella	0.726089	0.705545	2.7e-05	-0.4478	-0.162729	1	0.263329	0.0170205
POLD4	Bacteria;Firmicutes;Clostridia;Clostridiales;Lachnospiraceae;Blautia	0.579442	0.524106	2.71e-05	-0.366124	-0.132998	1	0.264561	0.0171001
SMPD2	Bacteria;Proteobacteria;Gammaproteobacteria;Legionellales;Legionellaceae;Legionella	0.488207	0.449822	2.88e-05	-0.56511	-0.204508	1	0.278259	0.0179855
KLF16	Bacteria;Firmicutes;Clostridia;Clostridiales;Lachnospiraceae;Blautia	0.383027	0.352931	2.92e-05	-0.498587	-0.180237	1	0.282064	0.0182314
SCAMP4	Bacteria;Firmicutes;Clostridia;Clostridiales;Lachnospiraceae;Blautia	0.232973	0.214711	2.93e-05	-0.424806	-0.153555	1	0.282303	0.0182469
MRPS2	Bacteria;Proteobacteria;Gammaproteobacteria;Legionellales;Legionellaceae;Legionella	0.519647	0.496215	2.94e-05	-0.608684	-0.219937	1	0.283427	0.0183195
TYK2	Bacteria;Firmicutes;Clostridia;Clostridiales;Lachnospiraceae;Blautia	0.26498	0.229125	2.99e-05	-0.408807	-0.147573	1	0.286759	0.0185348
RGS17	Bacteria;TM7;TM7-1	0.667089	0.602357	3e-05	-0.402187	-0.145138	1	0.288011	0.0186158
HERPUD1	Bacteria;GN02	0.435678	0.361425	3.01e-05	0.135908	0.376677	1	0.28864	0.0186565
CXCL8	Bacteria;Chloroflexi;Anaerolineae	0.736176	0.675873	3.03e-05	-1.04685	-0.377582	1	0.289851	0.0187347
FAM98C	Bacteria;Firmicutes;Clostridia;Clostridiales;Lachnospiraceae;Blautia	0.364082	0.280409	3.05e-05	-0.354719	-0.127887	1	0.291433	0.018837
RHOT2	Bacteria;Firmicutes;Clostridia;Clostridiales;Lachnospiraceae;Blautia	0.521918	0.459012	3.06e-05	-0.416467	-0.15009	1	0.292775	0.0189237
ELFN2	Bacteria;Firmicutes;Erysipelotrichi;Erysipelotrichales;Erysipelotrichaceae;Bulleidia;moorei	0.650954	0.605028	3.07e-05	0.269201	0.747088	1	0.29325	0.0189544
SF3B6	Bacteria;Firmicutes;Clostridia;Clostridiales;Lachnospiraceae;Blautia	0.592976	0.499942	3.09e-05	0.116338	0.322997	1	0.294396	0.0190285
ZNF865	Bacteria;Firmicutes;Clostridia;Clostridiales;Lachnospiraceae;Blautia	0.348585	0.299729	3.09e-05	-0.428953	-0.154496	1	0.294442	0.0190315
LHFPL4	Bacteria;Firmicutes;Bacilli;Bacillales;Bacillaceae;Bacillus	0.480224	0.395936	3.24e-05	-0.384571	-0.138084	1	0.305251	0.0197301
MYL6	Bacteria;Actinobacteria;Actinobacteria;Actinomycetales;Micrococcaceae;Rothia	0.31183	0.241249	3.32e-05	0.188752	0.526496	1	0.311824	0.0201549
GGCT	Bacteria;Firmicutes;Bacilli;Bacillales;Paenibacillaceae;Paenibacillus	0.711041	0.673021	3.36e-05	-0.812955	-0.291195	1	0.315102	0.0203668
MMP25	Bacteria;Synergistetes;Synergistia;Synergistales	0.639284	0.543801	3.43e-05	0.122893	0.343571	1	0.32054	0.0207183
DBNDD1	Bacteria;Proteobacteria;Gammaproteobacteria;Pseudomonadales;Pseudomonadaceae;Pseudomonas	0.838294	0.812071	3.46e-05	-0.457676	-0.163614	1	0.322452	0.0208419
ATG4D	Bacteria;Firmicutes;Clostridia;Clostridiales;Lachnospiraceae;Blautia	0.370522	0.339815	3.54e-05	-0.345246	-0.123219	1	0.328488	0.0212321
EHD1	Bacteria;Actinobacteria;Actinobacteria;Actinomycetales;Micrococcaceae	0.826361	0.733339	3.54e-05	-0.205926	-0.0734948	1	0.328488	0.0212321
TLDC2	Bacteria;Firmicutes;Clostridia;Clostridiales;Lachnospiraceae;Blautia	0.578076	0.534802	3.55e-05	-0.510934	-0.182324	1	0.32912	0.0212729
WNT11	Bacteria;TM7	0.602625	0.538185	3.58e-05	0.267777	0.750784	1	0.331176	0.0214058
NCOA1	Bacteria;GN02	0.581368	0.485681	3.62e-05	0.100791	0.282841	1	0.334515	0.0216216
COL20A1	Bacteria;Proteobacteria;Alphaproteobacteria;RF32	0.537719	0.41535	3.67e-05	0.12147	0.341178	1	0.338207	0.0218603
TNIP1	Bacteria;Firmicutes;Clostridia;Clostridiales;Lachnospiraceae;Blautia	0.284668	0.249774	3.68e-05	-0.363934	-0.12956	1	0.338535	0.0218814
USP17L7	Bacteria;Proteobacteria;Gammaproteobacteria;Pasteurellales;Pasteurellaceae;Haemophilus;paracuniculus	0.459075	0.371357	3.75e-05	0.340592	0.958074	1	0.344108	0.0222417
DBT	Bacteria;Firmicutes;Clostridia;Clostridiales;Lachnospiraceae;Blautia	0.446233	0.356433	3.79e-05	0.121143	0.340983	1	0.346618	0.0224039
PCDHGA11	Bacteria;Proteobacteria;Betaproteobacteria;Neisseriales;Neisseriaceae;Neisseria	0.646634	0.539553	3.79e-05	0.206614	0.581591	1	0.346813	0.0224165
GJA3	Bacteria;Firmicutes;Clostridia;Clostridiales;[Tissierellaceae];Parvimonas	0.343707	0.294486	3.88e-05	0.078847	0.222308	1	0.35395	0.0228778
TCAIM	Bacteria;Firmicutes;Clostridia;Clostridiales;Lachnospiraceae;Blautia	0.208224	0.148841	3.9e-05	0.13464	0.379748	1	0.355153	0.0229556
ZNF442	Bacteria;Chloroflexi;Anaerolineae	0.357814	0.273315	3.9e-05	0.131862	0.371918	1	0.355153	0.0229556
SYN3	Bacteria;Bacteroidetes;Bacteroidia;Bacteroidales;Rikenellaceae	0.232619	0.175066	3.97e-05	0.133931	0.378205	1	0.360332	0.0232903
USP54	Bacteria;Synergistetes;Synergistia;Synergistales	0.494048	0.469368	4e-05	-0.423178	-0.149792	1	0.361929	0.0233936
EME2	Bacteria;Firmicutes;Clostridia;Clostridiales;Lachnospiraceae;Blautia	0.34695	0.315093	4.04e-05	-0.4799	-0.169736	1	0.365337	0.0236138
PPP1CB	Bacteria;Firmicutes;Clostridia;Clostridiales;Lachnospiraceae;Blautia	0.452583	0.411526	4.15e-05	0.123638	0.350218	1	0.373421	0.0241363
BARX2	Bacteria;Firmicutes;Clostridia;Clostridiales;[Tissierellaceae];Anaerococcus	0.363102	0.315335	4.26e-05	0.147946	0.419809	1	0.381086	0.0246318
CDK8	Bacteria;Proteobacteria;Betaproteobacteria;Neisseriales;Neisseriaceae	0.943311	0.912941	4.28e-05	0.0565055	0.160398	1	0.382717	0.0247372
CD33	Bacteria;Bacteroidetes;Bacteroidia;Bacteroidales	0.149385	0.107892	4.3e-05	0.485491	1.37859	1	0.384217	0.0248341
PRR12	Bacteria;Firmicutes;Clostridia;Clostridiales;Lachnospiraceae;Blautia	0.365539	0.300466	4.31e-05	-0.436333	-0.153619	1	0.385597	0.0249233
PHYKPL	Bacteria;Firmicutes;Clostridia;Clostridiales;Lachnospiraceae;Blautia	0.325454	0.292549	4.37e-05	-0.40983	-0.144156	1	0.38983	0.0251969
FOSL1	Bacteria;Firmicutes;Clostridia;Clostridiales;[Tissierellaceae];Parvimonas	0.404272	0.325886	4.38e-05	0.139237	0.395897	1	0.390195	0.0252205
SAMSN1	Bacteria;Synergistetes;Synergistia;Synergistales	0.40083	0.303667	4.43e-05	0.218283	0.62113	1	0.393592	0.0254401
E2F7	Bacteria;Firmicutes;Clostridia;Clostridiales;[Tissierellaceae];Peptoniphilus	0.424124	0.36506	4.46e-05	-0.582353	-0.204556	1	0.395857	0.0255865
CHEK1	Bacteria;Firmicutes;Clostridia;Clostridiales;[Tissierellaceae];Peptoniphilus	0.259049	0.241407	4.47e-05	-0.490268	-0.17217	1	0.396427	0.0256233
SLC18A1	Bacteria;Firmicutes;Clostridia;Clostridiales;[Tissierellaceae];Finegoldia	0.220773	0.182762	4.47e-05	0.190528	0.542539	1	0.396427	0.0256233
FAP	Bacteria;TM7;TM7-1	0.498373	0.446924	4.63e-05	-0.908598	-0.31827	1	0.407465	0.0263368
MMADHC	Bacteria;Firmicutes;Clostridia;Clostridiales;Lachnospiraceae;Blautia	0.236176	0.198917	4.64e-05	0.124133	0.354426	1	0.408061	0.0263753
STRN4	Bacteria;Firmicutes;Clostridia;Clostridiales;Lachnospiraceae;Blautia	0.822339	0.694423	4.65e-05	-0.286476	-0.100322	1	0.40859	0.0264095
LAMB2	Bacteria;Bacteroidetes;Bacteroidia;Bacteroidales	0.205123	0.145508	4.66e-05	0.769114	2.19642	1	0.408851	0.0264264
EFCAB1	Bacteria;Proteobacteria;Gammaproteobacteria;Vibrionales	0.158145	0.117079	4.69e-05	0.241414	0.689808	1	0.411361	0.0265886
EIF3C	Bacteria;Firmicutes;Clostridia;Clostridiales;Ruminococcaceae;Ruminococcus;flavefaciens	0.647043	0.566367	4.69e-05	0.205665	0.58767	1	0.411361	0.0265886
ZNF585B	Bacteria;Firmicutes;Bacilli;Lactobacillales;Aerococcaceae	0.312669	0.26112	4.7e-05	-0.417792	-0.146209	1	0.411428	0.0265929
LILRA4	Bacteria;Synergistetes;Synergistia;Synergistales	0.170447	0.10823	4.71e-05	0.179698	0.513633	1	0.412492	0.0266617
MSX1	Bacteria;Firmicutes;Clostridia;Clostridiales;[Tissierellaceae];Finegoldia	0.693458	0.623391	4.73e-05	0.0806385	0.230554	1	0.413802	0.0267464
NAV2	Bacteria;Synergistetes;Synergistia;Synergistales	0.174716	0.155066	4.8e-05	-0.527142	-0.184188	1	0.418408	0.0270441
R3HDM4	Bacteria;Firmicutes;Clostridia;Clostridiales;Lachnospiraceae;Blautia	0.279227	0.262066	4.81e-05	-0.386793	-0.13512	1	0.41949	0.0271141
NLRC5	Bacteria;Firmicutes;Clostridia;Clostridiales;Lachnospiraceae;Blautia	0.251624	0.215118	4.83e-05	-0.786564	-0.274684	1	0.420758	0.027196
PLXNB2	Bacteria;Firmicutes;Clostridia;Clostridiales;Lachnospiraceae;Blautia	0.399961	0.370691	4.86e-05	-0.390875	-0.136456	1	0.42211	0.0272834
IL1RAPL2	Bacteria;Firmicutes;Clostridia;Clostridiales;Lachnospiraceae;Blautia;producta	0.433089	0.341158	4.87e-05	0.0862566	0.247124	1	0.422752	0.0273249
VARS2	Bacteria;Firmicutes;Erysipelotrichi;Erysipelotrichales;Erysipelotrichaceae;Catenibacterium	0.0858315	0.0640655	4.88e-05	-0.677853	-0.236566	1	0.423412	0.0273675
EXTL2	Bacteria;Firmicutes;Clostridia;Clostridiales;Lachnospiraceae;Blautia	0.180707	0.140742	4.92e-05	0.151269	0.433733	1	0.426733	0.0275822
RNF44	Bacteria;Bacteroidetes;Bacteroidia;Bacteroidales	0.513434	0.434532	4.93e-05	-0.979311	-0.341501	1	0.427267	0.0276167
DYRK4	Bacteria;GN02	0.334916	0.266702	5.04e-05	0.114777	0.329662	1	0.434579	0.0280893
N4BP2L2	Bacteria;Firmicutes;Clostridia;Clostridiales;Lachnospiraceae;Dorea;formicigenerans	0.480323	0.396051	5.08e-05	0.13085	0.376061	1	0.437894	0.0283036
DZIP3	Bacteria;Firmicutes;Clostridia;Clostridiales;Lachnospiraceae;Blautia	0.323117	0.253694	5.09e-05	0.177256	0.509445	1	0.437902	0.0283041
LANCL1	Bacteria;Firmicutes;Clostridia;Clostridiales;Lachnospiraceae;Blautia	0.181947	0.142042	5.09e-05	0.156372	0.449445	1	0.438108	0.0283174
KLLN	Bacteria;Bacteroidetes;Bacteroidia;Bacteroidales;Prevotellaceae;Prevotella;copri	0.405488	0.327263	5.18e-05	0.0959923	0.276254	1	0.444291	0.028717
PTPN20	Bacteria;Bacteroidetes;Bacteroidia;Bacteroidales;[Odoribacteraceae]	0.257832	0.202169	5.19e-05	0.207002	0.595784	1	0.44454	0.0287332
FAM193B	Bacteria;Firmicutes;Clostridia;Clostridiales;Lachnospiraceae;Blautia	0.261631	0.206254	5.22e-05	-0.50734	-0.176179	1	0.447133	0.0289008
C1D	Bacteria;Firmicutes;Clostridia;Clostridiales;Lachnospiraceae;Blautia	0.282877	0.229093	5.32e-05	0.13632	0.39309	1	0.453736	0.0293276
UNC119	Bacteria;Firmicutes;Bacilli;Lactobacillales;Streptococcaceae;Streptococcus;anginosus	0.656083	0.565046	5.38e-05	0.0768677	0.22184	1	0.457802	0.0295904
HTRA4	Bacteria;Firmicutes;Clostridia;Clostridiales;Ruminococcaceae;Ruminococcus;flavefaciens	0.376136	0.31215	5.43e-05	-0.33316	-0.115362	1	0.461099	0.0298035
FAM177B	Bacteria;GN02	0.158756	0.11772	5.44e-05	0.348792	1.00748	1	0.461788	0.029848
C4orf48	Bacteria;Firmicutes;Clostridia;Clostridiales;Lachnospiraceae;Blautia	0.32587	0.292986	5.48e-05	-0.40785	-0.141136	1	0.46381	0.0299787
MRPS18A	Bacteria;Proteobacteria;Gammaproteobacteria;Legionellales;Legionellaceae;Legionella	0.31917	0.302959	5.5e-05	-0.503237	-0.174099	1	0.464742	0.0300389
PP2D1	Bacteria;Firmicutes;Clostridia;Clostridiales;Ruminococcaceae;Ruminococcus;flavefaciens	0.200093	0.161073	5.55e-05	-0.387011	-0.133791	1	0.468512	0.0302826
PPP1R9B	Bacteria;Firmicutes;Clostridia;Clostridiales;Lachnospiraceae;Blautia	0.83821	0.760104	5.56e-05	-0.319968	-0.110607	1	0.468732	0.0302968
MSH5	Bacteria;Firmicutes;Erysipelotrichi;Erysipelotrichales;Erysipelotrichaceae;Catenibacterium	0.271417	0.235876	5.65e-05	-0.627905	-0.2168	1	0.474447	0.0306662
SLC26A7	Bacteria;Firmicutes;Bacilli;Gemellales;Gemellaceae;Gemella	0.856761	0.763105	5.64e-05	0.103122	0.298664	1	0.474447	0.0306662
CEACAM1	Bacteria;Proteobacteria;Gammaproteobacteria;Pasteurellales;Pasteurellaceae;Haemophilus;paracuniculus	0.412461	0.368396	5.65e-05	-2.2741	-0.785131	1	0.474835	0.0306913
ERLIN1	Bacteria;Actinobacteria;Actinobacteria;Actinomycetales;Micrococcaceae;Rothia	0.520024	0.496611	5.69e-05	-0.351366	-0.121244	1	0.477557	0.0308673
DFFA	Bacteria;Verrucomicrobia	0.50952	0.459215	5.76e-05	-0.224395	-0.0773648	1	0.482239	0.0311698
RIIAD1	Bacteria;Proteobacteria;Betaproteobacteria;Neisseriales;Neisseriaceae	0.289509	0.25485	5.77e-05	0.108066	0.313517	1	0.483654	0.0312613
SLC28A3	Bacteria;Firmicutes;Clostridia;Clostridiales;Veillonellaceae;Selenomonas	0.998769	0.99706	5.81e-05	0.199568	0.579267	1	0.48634	0.0314349
ARSI	Bacteria;Bacteroidetes;Bacteroidia;Bacteroidales	0.16108	0.120157	5.87e-05	0.657386	1.90954	1	0.490157	0.0316816
FBRSL1	Bacteria;Firmicutes;Clostridia;Clostridiales;Lachnospiraceae;Blautia	0.472273	0.418147	5.93e-05	-0.503459	-0.173202	1	0.493748	0.0319137
GRAMD2A	Bacteria;Proteobacteria;Gammaproteobacteria;Vibrionales	0.573562	0.50441	5.94e-05	0.21558	0.626793	1	0.494965	0.0319924
AKR1C2	Bacteria;Proteobacteria;Gammaproteobacteria;Pasteurellales;Pasteurellaceae	0.439492	0.348599	5.95e-05	0.192108	0.558574	1	0.495151	0.0320044
DNAH11	Bacteria;Proteobacteria;Gammaproteobacteria;Pasteurellales;Pasteurellaceae;Haemophilus;paracuniculus	0.216681	0.17847	5.96e-05	0.586754	1.70635	1	0.496138	0.0320682
ABHD5	Bacteria;Firmicutes;Bacilli;Bacillales;Staphylococcaceae;Staphylococcus;aureus	0.268176	0.232477	6e-05	0.0999646	0.290851	1	0.498634	0.0322296
RGS16	Bacteria;TM7;TM7-1	0.545175	0.471419	6.06e-05	-0.52248	-0.179443	1	0.502689	0.0324917
MED12	Bacteria;Firmicutes;Erysipelotrichi;Erysipelotrichales;Erysipelotrichaceae;Catenibacterium	0.236066	0.217877	6.08e-05	-0.793187	-0.272337	1	0.50407	0.0325809
ACSS2	Bacteria;GN02	0.614627	0.56392	6.1e-05	-0.605556	-0.207866	1	0.504997	0.0326408
CABCOCO1	Bacteria;Bacteroidetes;Bacteroidia;Bacteroidales;Porphyromonadaceae	0.411372	0.333922	6.1e-05	0.0860994	0.250825	1	0.504997	0.0326408
FCGR2A	Bacteria;Bacteroidetes;Bacteroidia;Bacteroidales	0.328727	0.259878	6.11e-05	0.837992	2.44147	1	0.50542	0.0326682
TBL1XR1	Bacteria;Firmicutes;Clostridia;Clostridiales;Lachnospiraceae;Blautia	0.212427	0.174009	6.12e-05	0.12164	0.354446	1	0.505824	0.0326943
PEX5L	Bacteria;Synergistetes;Synergistia;Synergistales	0.911685	0.881326	6.12e-05	0.0579398	0.168833	1	0.505848	0.0326958
FNDC11	Bacteria;Bacteroidetes;Bacteroidia;Bacteroidales;BS11	0.74257	0.664561	6.15e-05	-0.377566	-0.12952	1	0.508282	0.0328532
NAALADL1	Bacteria;Actinobacteria;Coriobacteriia;Coriobacteriales;Coriobacteriaceae	0.554915	0.437099	6.24e-05	0.109186	0.31863	1	0.514446	0.0332516
ZNF239	Bacteria;Proteobacteria;Alphaproteobacteria;Sphingomonadales;Sphingomonadaceae;Novosphingobium	0.365531	0.317945	6.39e-05	-0.598955	-0.204887	1	0.523545	0.0338397
CLDND1	Bacteria;Firmicutes;Clostridia;Clostridiales;Lachnospiraceae;Blautia	0.481505	0.362991	6.43e-05	0.11592	0.339048	1	0.526485	0.0340297
TNFRSF14	Bacteria;Firmicutes;Clostridia;Clostridiales;Lachnospiraceae;Blautia	0.427039	0.384067	6.45e-05	-0.460182	-0.157295	1	0.527412	0.0340896
TNNT1	Bacteria;Firmicutes;Clostridia;Clostridiales;Clostridiaceae;Clostridium;perfringens	0.55496	0.453237	6.45e-05	0.260418	0.761875	1	0.527412	0.0340896
TMEM70	Bacteria;Firmicutes;Clostridia;Clostridiales;Lachnospiraceae;Blautia	0.662883	0.618525	6.47e-05	0.145425	0.425558	1	0.528628	0.0341682
CAMK2N1	Bacteria;Proteobacteria;Gammaproteobacteria;Pasteurellales;Pasteurellaceae;Haemophilus;paracuniculus	0.328545	0.312559	6.58e-05	-1.77673	-0.606405	1	0.5356	0.0346188
CAMKK1	Bacteria;Actinobacteria;Actinobacteria;Bifidobacteriales;Bifidobacteriaceae;Bifidobacterium;adolescentis	0.683151	0.621541	6.64e-05	-0.379186	-0.129321	1	0.539476	0.0348694
SULF1	Bacteria;TM7;TM7-1	0.460677	0.420227	6.66e-05	-1.10087	-0.375374	1	0.540455	0.0349327
GRPR	Bacteria;Proteobacteria;Alphaproteobacteria;RF32	0.383837	0.283918	6.77e-05	0.195521	0.57411	1	0.547522	0.0353895
SMIM14	Bacteria;GN02	0.575043	0.506131	6.88e-05	0.172836	0.508157	1	0.554798	0.0358597
DPM2	Bacteria;Firmicutes;Erysipelotrichi;Erysipelotrichales;Erysipelotrichaceae;Catenibacterium	0.793421	0.766239	6.94e-05	-0.339839	-0.115509	1	0.558631	0.0361075
CEP97	Bacteria;Firmicutes;Clostridia;Clostridiales;Lachnospiraceae;Blautia	0.395931	0.333976	6.94e-05	0.16097	0.473599	1	0.558698	0.0361118
PTH2R	Bacteria;Proteobacteria;Alphaproteobacteria;Sphingomonadales;Sphingomonadaceae;Novosphingobium	0.633768	0.522789	6.97e-05	0.237925	0.700259	1	0.560628	0.0362366
SDR16C5	Bacteria;Firmicutes;Clostridia;Clostridiales;[Tissierellaceae];Finegoldia	0.542455	0.495527	7.09e-05	0.259785	0.765594	1	0.568352	0.0367358
ZNF205	Bacteria;GN02	0.735151	0.665043	7.11e-05	-0.292041	-0.099076	1	0.569378	0.0368022
NCOR2	Bacteria;Firmicutes;Clostridia;Clostridiales;Lachnospiraceae;Blautia	0.563883	0.493161	7.14e-05	-0.413001	-0.140067	1	0.571322	0.0369278
WDR34	Bacteria;Proteobacteria;Gammaproteobacteria;Legionellales;Legionellaceae;Legionella	0.274468	0.257194	7.15e-05	-0.794849	-0.269548	1	0.571788	0.0369579
MT1H	Bacteria;Firmicutes;Clostridia;Clostridiales;[Tissierellaceae];Anaerococcus	0.561662	0.445631	7.21e-05	0.109953	0.324461	1	0.575355	0.0371885
SOX12	Bacteria;Firmicutes;Clostridia;Clostridiales;Ruminococcaceae;Oscillospira	0.648324	0.579942	7.25e-05	0.0962191	0.284056	1	0.577518	0.0373283
PLA2G10	Bacteria;Firmicutes;Clostridia;Clostridiales;Veillonellaceae;Dialister	0.412443	0.317163	7.29e-05	-0.343175	-0.116196	1	0.579584	0.0374618
ORC6	Bacteria;Firmicutes;Clostridia;Clostridiales;[Tissierellaceae];Peptoniphilus	0.584946	0.51764	7.3e-05	-0.476271	-0.161233	1	0.580684	0.0375329
FZD10	Bacteria;Proteobacteria;Gammaproteobacteria;Vibrionales	0.784335	0.69088	7.31e-05	0.274422	0.810693	1	0.580934	0.0375491
ACCS	Bacteria;Actinobacteria	0.537987	0.448151	7.35e-05	-0.848484	-0.287085	1	0.583312	0.0377028
AP5S1	Bacteria;Bacteroidetes;Bacteroidia;Bacteroidales;Porphyromonadaceae;Porphyromonas	0.474895	0.421038	7.36e-05	-0.187133	-0.0633138	1	0.583423	0.03771
UPF3B	Bacteria;Actinobacteria;Actinobacteria;Actinomycetales;Cellulomonadaceae	0.218864	0.200266	7.38e-05	-0.544739	-0.184261	1	0.584979	0.0378105
BBC3	Bacteria;Firmicutes;Clostridia;Clostridiales;Lachnospiraceae;Blautia	0.16735	0.147525	7.39e-05	-0.599539	-0.202787	1	0.585184	0.0378238
STYXL1	Bacteria;Proteobacteria;Gammaproteobacteria;Legionellales;Legionellaceae;Legionella	0.724847	0.680227	7.39e-05	-0.527365	-0.17836	1	0.585691	0.0378565
DAGLB	Bacteria;Firmicutes;Erysipelotrichi;Erysipelotrichales;Erysipelotrichaceae;Catenibacterium	0.356773	0.341458	7.45e-05	-0.51495	-0.174065	1	0.588971	0.0380685
RTN4RL1	Bacteria;Tenericutes;Mollicutes;RF39	0.444778	0.387832	7.53e-05	0.233974	0.692812	1	0.594247	0.0384096
CD53	Bacteria;Synergistetes;Synergistia;Synergistales	0.412839	0.317624	7.55e-05	0.246782	0.730887	1	0.595269	0.0384756
PRRX1	Bacteria;TM7;TM7-1	0.306005	0.253955	7.64e-05	-0.904664	-0.305162	1	0.60131	0.0388661
CACTIN	Bacteria;Firmicutes;Clostridia;Clostridiales;Lachnospiraceae;Blautia	0.419829	0.325748	7.68e-05	-0.420785	-0.141885	1	0.604012	0.0390407
MZF1	Bacteria;Firmicutes;Clostridia;Clostridiales;Lachnospiraceae;Blautia	0.401412	0.356518	7.75e-05	-0.330467	-0.111349	1	0.60827	0.039316
SCG5	Bacteria;Firmicutes;Clostridia;Clostridiales;Lachnospiraceae;Blautia;producta	0.60044	0.522747	7.83e-05	0.120898	0.359097	1	0.613086	0.0396273
FAM24B	Bacteria;Proteobacteria;Alphaproteobacteria;Rickettsiales	0.826551	0.786906	7.96e-05	-0.237555	-0.079874	1	0.621315	0.0401591
CSDE1	Bacteria;Firmicutes;Clostridia;Clostridiales;Lachnospiraceae;Blautia	0.239653	0.182627	8.11e-05	0.150087	0.447037	1	0.63036	0.0407438
HNRNPLL	Bacteria;Proteobacteria;Gammaproteobacteria;Pseudomonadales;Pseudomonadaceae;Pseudomonas	0.166112	0.125434	8.12e-05	0.144473	0.43036	1	0.630886	0.0407778
NME7	Bacteria;Bacteroidetes;Bacteroidia;Bacteroidales;[Odoribacteraceae];Butyricimonas	0.489582	0.422421	8.17e-05	0.161258	0.48059	1	0.633995	0.0409787
RASSF5	Bacteria;Synergistetes;Synergistia;Synergistales	0.578168	0.45034	8.2e-05	0.152325	0.454102	1	0.635743	0.0410917
CWH43	Bacteria;Firmicutes;Clostridia;Clostridiales;[Tissierellaceae];Anaerococcus	0.809274	0.758788	8.23e-05	0.159102	0.474444	1	0.637757	0.0412219
GABRB3	Bacteria;TM7;TM7-3	0.976509	0.946836	8.3e-05	0.174439	0.520572	1	0.642903	0.0415545
MYO15B	Bacteria;Firmicutes;Clostridia;Clostridiales;Lachnospiraceae;Blautia	0.191959	0.17272	8.4e-05	-0.801449	-0.268307	1	0.648819	0.0419369
CRB2	Bacteria;Proteobacteria;Gammaproteobacteria;Vibrionales	0.420169	0.326143	8.41e-05	0.236241	0.705733	1	0.649338	0.0419704
GPR20	Bacteria;Firmicutes;Clostridia;Clostridiales;Lachnospiraceae;Blautia;producta	0.700833	0.621642	8.41e-05	0.0814486	0.243322	1	0.649338	0.0419704
SEC14L5	Bacteria;Actinobacteria;Coriobacteriia;Coriobacteriales;Coriobacteriaceae;Eggerthella;lenta	0.519162	0.425665	8.45e-05	0.244489	0.730644	1	0.651768	0.0421275
MYO3B	Bacteria;Proteobacteria;Gammaproteobacteria;Vibrionales	0.564936	0.449772	8.65e-05	0.263979	0.790374	1	0.664311	0.0429382
PLPP4	Bacteria;TM7;TM7-1	0.362033	0.314185	8.65e-05	-0.450443	-0.150439	1	0.664499	0.0429503
SDS	Bacteria;Tenericutes;Mollicutes;RF39	0.709229	0.63226	8.69e-05	0.226831	0.679399	1	0.666432	0.0430753
SLC19A2	Bacteria;Firmicutes;Clostridia;Clostridiales;Lachnospiraceae	0.45728	0.385869	8.72e-05	0.28599	0.85685	1	0.668111	0.0431838
SPG7	Bacteria;Firmicutes;Clostridia;Clostridiales;Lachnospiraceae;Blautia	0.494496	0.442649	8.74e-05	-0.311189	-0.103848	1	0.669015	0.0432423
FPR2	Bacteria;Synergistetes;Synergistia;Synergistales	0.597565	0.544613	8.78e-05	0.185849	0.557132	1	0.670898	0.043364
E4F1	Bacteria;Firmicutes;Clostridia;Clostridiales;Lachnospiraceae;Blautia	0.273811	0.219347	8.92e-05	-0.33647	-0.11209	1	0.680707	0.043998
IFNAR2	Bacteria;Actinobacteria;Actinobacteria;Actinomycetales;Micrococcaceae	0.885261	0.817267	8.96e-05	-0.134838	-0.0449047	1	0.682855	0.0441368
PINK1	Bacteria;Actinobacteria;Coriobacteriia;Coriobacteriales;Coriobacteriaceae;Collinsella	0.350775	0.302083	9.05e-05	0.115759	0.347889	1	0.687893	0.0444625
TIAF1	Bacteria;Firmicutes;Clostridia;Clostridiales;Veillonellaceae;G07	0.439049	0.396978	9.05e-05	0.0734041	0.220605	1	0.687926	0.0444646
SS18L2	Bacteria;Actinobacteria;Actinobacteria;Bifidobacteriales;Bifidobacteriaceae;Bifidobacterium;adolescentis	0.371333	0.324182	9.06e-05	0.104208	0.313212	1	0.688547	0.0445047
PPIH	Bacteria;Firmicutes;Clostridia;Clostridiales;[Tissierellaceae];Peptoniphilus	0.323613	0.290619	9.07e-05	-0.283943	-0.0944634	1	0.688879	0.0445262
C1orf162	Bacteria;Synergistetes;Synergistia;Synergistales	0.291754	0.198564	9.36e-05	0.178039	0.536547	1	0.705138	0.0455771
HMMR	Bacteria;Firmicutes;Clostridia;Clostridiales;[Tissierellaceae];Peptoniphilus	0.261362	0.243775	9.4e-05	-0.686914	-0.227851	1	0.707683	0.0457416
44083	Bacteria;Firmicutes;Clostridia;Clostridiales;Lachnospiraceae;Blautia	0.595368	0.48826	9.48e-05	-0.3055	-0.101261	1	0.712629	0.0460613
SF3A2	Bacteria;Firmicutes;Clostridia;Clostridiales;Lachnospiraceae;Blautia	0.381266	0.317806	9.61e-05	-0.440087	-0.145711	1	0.719515	0.0465064
PLEKHG5	Bacteria;Firmicutes;Clostridia;Clostridiales;Lachnospiraceae;Blautia	0.409614	0.380815	9.66e-05	-0.806507	-0.266913	1	0.721995	0.0466666
PRKCSH	Bacteria;Firmicutes;Clostridia;Clostridiales;Lachnospiraceae;Blautia	0.300713	0.284063	9.72e-05	-0.329347	-0.108941	1	0.724905	0.0468548
TCIRG1	Bacteria;Firmicutes;Clostridia;Clostridiales;Lachnospiraceae;Blautia	0.319744	0.286561	9.81e-05	-0.5622	-0.185826	1	0.729129	0.0471278
CD14	Bacteria;Bacteroidetes;Bacteroidia;Bacteroidales	0.283425	0.167223	9.87e-05	0.819044	2.47924	1	0.732336	0.0473351
GTF3C5	Bacteria;Proteobacteria;Gammaproteobacteria;Legionellales;Legionellaceae;Legionella	0.19554	0.176386	9.89e-05	-0.738459	-0.24391	1	0.73369	0.0474226
PITPNM3	Bacteria;Firmicutes;Clostridia;Clostridiales;Veillonellaceae;Dialister	0.197064	0.177946	0.00010052	-0.520316	-0.171624	1	0.743132	0.0480329
OR13A1	Bacteria;Actinobacteria;Actinobacteria;Bifidobacteriales;Bifidobacteriaceae;Bifidobacterium;adolescentis	0.501648	0.436075	0.00010118	0.131857	0.399973	1	0.747483	0.0483141
HTRA4	Bacteria;TM7;TM7-1	0.376136	0.31215	0.0001015	-0.286807	-0.0945248	1	0.749498	0.0484443
C18orf54	Bacteria;Firmicutes;Clostridia;Clostridiales;Lachnospiraceae;Blautia	0.433068	0.341133	0.00010159	0.195557	0.593403	1	0.749671	0.0484555
PROCR	Bacteria;GN02	0.658491	0.613556	0.00010166	-0.441255	-0.145407	1	0.749979	0.0484754
MSRB2	Bacteria;Proteobacteria;Gammaproteobacteria;Enterobacteriales;Enterobacteriaceae;Providencia	0.733244	0.672271	0.00010252	-0.175184	-0.0576875	1	0.754713	0.0487814
TTC7A	Bacteria;Actinobacteria;Actinobacteria;Actinomycetales;Micrococcaceae	0.360225	0.294607	0.00010321	-0.290303	-0.0955416	1	0.75796	0.0489913
KLRC1	Bacteria;Actinobacteria;Actinobacteria;Actinomycetales;Promicromonosporaceae;Cellulosimicrobium	0.355164	0.270318	0.00010344	0.290292	0.882219	1	0.759275	0.0490763
EML3	Bacteria;Firmicutes;Clostridia;Clostridiales;Lachnospiraceae;Blautia	0.651475	0.583707	0.00010412	-0.320744	-0.105482	1	0.762636	0.0492935
IFIT2	Bacteria;Synergistetes;Synergistia;Synergistales	0.800639	0.71425	0.00010524	0.130388	0.396841	1	0.769525	0.0497388
G2E3	Bacteria;Firmicutes;Clostridia;Clostridiales;Lachnospiraceae;Dorea	0.495449	0.41363	0.00010596	-0.231935	-0.0761617	1	0.773283	0.0499817
FOXP2	Bacteria;Actinobacteria;Coriobacteriia;Coriobacteriales;Coriobacteriaceae;Collinsella	0.370787	0.323596	0.00010696	0.375992	1.14592	1	0.779543	0.0503863
USP1	Bacteria;Firmicutes;Clostridia;Clostridiales;Lachnospiraceae;Blautia	0.2207	0.162253	0.00010845	0.146422	0.446783	1	0.786862	0.0508594
LIG4	Bacteria;Firmicutes;Clostridia;Clostridiales;Lachnospiraceae;Dorea;formicigenerans	0.697935	0.581007	0.00010931	0.131368	0.401122	1	0.791111	0.051134
CYBA	Bacteria;Firmicutes;Clostridia;Clostridiales;Ruminococcaceae;Ruminococcus;flavefaciens	0.44203	0.333536	0.00010938	-0.582372	-0.190718	1	0.791355	0.0511498
CCDC9	Bacteria;Firmicutes;Clostridia;Clostridiales;Lachnospiraceae;Blautia	0.413598	0.318506	0.00011014	-0.511073	-0.167269	1	0.796094	0.0514561
SLC27A4	Bacteria;Firmicutes;Clostridia;Clostridiales;[Tissierellaceae]	0.886525	0.847518	0.00011027	0.0643044	0.196497	1	0.796847	0.0515048
HOOK2	Bacteria;Firmicutes;Clostridia;Clostridiales;Lachnospiraceae;Blautia	0.49883	0.461242	0.00011126	-0.534781	-0.174875	1	0.802176	0.0518492
DOCK6	Bacteria;Firmicutes;Clostridia;Clostridiales;Lachnospiraceae;Blautia	0.498669	0.417372	0.00011157	-0.590223	-0.192959	1	0.803641	0.0519439
CAMK2D	Bacteria;Proteobacteria;Gammaproteobacteria;Vibrionales	0.486175	0.402853	0.00011287	-0.53897	-0.176026	1	0.810858	0.0524104
SYNE4	Bacteria;Firmicutes;Clostridia;Clostridiales;Lachnospiraceae;Blautia	0.697486	0.580384	0.00011316	-0.530165	-0.173112	1	0.812418	0.0525112
ZDHHC11B	Bacteria;Firmicutes;Bacilli;Lactobacillales;Lactobacillaceae	0.373609	0.291189	0.00011358	-0.575537	-0.187866	1	0.814926	0.0526733
SLC6A12	Bacteria;Bacteroidetes;Bacteroidia;Bacteroidales;S24-7	0.146537	0.126217	0.00011382	-0.449657	-0.14675	1	0.815984	0.0527417
MNT	Bacteria;Firmicutes;Clostridia;Clostridiales;Lachnospiraceae;Blautia	0.208847	0.19001	0.00011424	-0.399974	-0.130495	1	0.818447	0.0529009
MBNL2	Bacteria;Firmicutes;Clostridia;Clostridiales;Lachnospiraceae;Dorea;formicigenerans	0.207593	0.168939	0.00011526	0.171846	0.527127	1	0.824585	0.0532976
IRAK1	Bacteria;Firmicutes;Clostridia;Clostridiales;Veillonellaceae	0.932049	0.895647	0.00011557	0.10598	0.325164	1	0.826331	0.0534105
AP4M1	Bacteria;Firmicutes;Clostridia;Clostridiales;[Mogibacteriaceae]	0.516215	0.492615	0.00011624	-0.320103	-0.104278	1	0.829687	0.0536274
PAH	Bacteria;Bacteroidetes	0.194401	0.133981	0.00011684	-2.57301	-0.83782	1	0.833393	0.053867
HHLA2	Bacteria;Firmicutes;Clostridia;Clostridiales;[Tissierellaceae];Anaerococcus	0.308282	0.27454	0.00011716	0.24179	0.742733	1	0.835289	0.0539895
MS4A12	Bacteria;Firmicutes;Clostridia;Clostridiales;[Tissierellaceae];Anaerococcus	0.302105	0.230526	0.00011879	0.274214	0.843351	1	0.844027	0.0545543
SPDYE3	Bacteria;Firmicutes;Erysipelotrichi;Erysipelotrichales;Erysipelotrichaceae;Catenibacterium	0.190296	0.171017	0.00011883	-0.533248	-0.173379	1	0.844197	0.0545653
TSPOAP1	Bacteria;Proteobacteria;Deltaproteobacteria;Desulfovibrionales	0.696987	0.627727	0.00011905	0.117605	0.361767	1	0.845055	0.0546207
UBXN11	Bacteria;Actinobacteria;Actinobacteria;Actinomycetales;Promicromonosporaceae;Cellulosimicrobium	0.515179	0.451387	0.00012009	0.208277	0.641172	1	0.851414	0.0550318
CFAP45	Bacteria;Actinobacteria;Actinobacteria;Actinomycetales;Promicromonosporaceae;Cellulosimicrobium	0.240446	0.183479	0.00012058	0.230088	0.708568	1	0.85392	0.0551937
LRRC36	Bacteria;Proteobacteria;Gammaproteobacteria;Pseudomonadales;Pseudomonadaceae;Pseudomonas	0.882143	0.805083	0.00012087	-0.478957	-0.155495	1	0.855235	0.0552787
LENG8	Bacteria;Firmicutes;Clostridia;Clostridiales;Lachnospiraceae;Blautia	0.324416	0.273748	0.00012129	-0.438456	-0.142303	1	0.857213	0.0554065
PLXNC1	Bacteria;Synergistetes;Synergistia;Synergistales	0.531922	0.424932	0.00012148	0.135243	0.416761	1	0.85831	0.0554775
CRYBG2	Bacteria;Firmicutes;Clostridia;Clostridiales;Lachnospiraceae;Blautia	0.617751	0.578546	0.00012164	-0.723809	-0.234856	1	0.85928	0.0555401
RNF126	Bacteria;Firmicutes;Clostridia;Clostridiales;Lachnospiraceae;Blautia	0.232535	0.214262	0.00012409	-0.403099	-0.130565	1	0.872677	0.0564061
BHMT	Bacteria;Firmicutes;Bacilli;Lactobacillales;Streptococcaceae;Streptococcus;anginosus	0.18954	0.128756	0.00012529	0.0812512	0.251065	1	0.87881	0.0568025
WBP2NL	Bacteria;Bacteroidetes;Bacteroidia;Bacteroidales;Porphyromonadaceae;Porphyromonas	0.415362	0.338436	0.00012585	-0.292863	-0.0947408	1	0.881897	0.057002
TMEM101	Bacteria;Firmicutes;Bacilli;Lactobacillales;Streptococcaceae;Streptococcus;luteciae	0.356269	0.324868	0.0001269	-0.528827	-0.170948	1	0.887924	0.0573916
ATP13A1	Bacteria;Firmicutes;Clostridia;Clostridiales;Lachnospiraceae;Blautia	0.333333	0.283333	0.00012731	-0.35433	-0.114507	1	0.890129	0.0575341
HIST1H2BK	Bacteria;Firmicutes;Erysipelotrichi;Erysipelotrichales;Erysipelotrichaceae;Catenibacterium	0.205768	0.186857	0.00012743	-0.963178	-0.311241	1	0.890524	0.0575596
ENPP5	Bacteria;Firmicutes;Bacilli;Lactobacillales;Lactobacillaceae	0.194033	0.154718	0.00012764	0.146554	0.453597	1	0.891432	0.0576184
EPPK1	Bacteria;Firmicutes;Clostridia;Clostridiales;[Mogibacteriaceae]	0.699817	0.660319	0.00012798	-0.713807	-0.230571	1	0.893429	0.0577474
ARMT1	Bacteria;Firmicutes;Clostridia;Clostridiales;Lachnospiraceae;Blautia	0.400002	0.370734	0.00012872	0.175553	0.54376	1	0.897469	0.0580085
MAJIN	Bacteria;GN02	0.49884	0.401392	0.00012901	0.0925301	0.286663	1	0.898887	0.0581002
CMTM6	Bacteria;Firmicutes;Clostridia;Clostridiales;Lachnospiraceae;Blautia	0.110596	0.0672103	0.00012912	0.158975	0.492547	1	0.899414	0.0581343
CTDSPL2	Bacteria;Firmicutes;Clostridia;Clostridiales;Lachnospiraceae;Blautia	0.405919	0.290403	0.00012965	0.125489	0.388942	1	0.901582	0.0582744
PCNX2	Bacteria;Firmicutes;Clostridia;Clostridiales;Lachnospiraceae;Blautia	0.19482	0.155542	0.00012962	-0.509054	-0.164246	1	0.901582	0.0582744
CAPN10	Bacteria;Firmicutes;Clostridia;Clostridiales;Lachnospiraceae;Blautia	0.214264	0.155334	0.0001317	-0.385344	-0.124154	1	0.913481	0.0590435
BEND6	Bacteria;Bacteroidetes;Bacteroidia;Bacteroidales	0.170728	0.130275	0.00013195	0.492014	1.52735	1	0.914445	0.0591058
STK11IP	Bacteria;Bacteroidetes;Bacteroidia;Bacteroidales;Porphyromonadaceae;Porphyromonas	0.669829	0.582431	0.00013196	-0.152888	-0.0492502	1	0.914445	0.0591058
CASP5	Bacteria;Firmicutes;Clostridia;Clostridiales;[Tissierellaceae];Anaerococcus	0.608704	0.545251	0.00013217	0.154041	0.478259	1	0.915345	0.059164
MORN4	Bacteria;Proteobacteria;Gammaproteobacteria;Pasteurellales;Pasteurellaceae;Haemophilus;paracuniculus	0.130398	0.0879785	0.00013353	0.296099	0.92016	1	0.922799	0.0596457
LEPROT	Bacteria;Firmicutes;Clostridia;Clostridiales;Lachnospiraceae;Blautia	0.266315	0.191065	0.00013372	0.129201	0.401557	1	0.92372	0.0597053
CFB	Bacteria;Proteobacteria;Gammaproteobacteria;Vibrionales	0.164654	0.123906	0.00013395	0.245221	0.762269	1	0.925128	0.0597963
ATP11C	Bacteria;Actinobacteria;Actinobacteria;Actinomycetales;Cellulomonadaceae	0.144993	0.124636	0.00013409	-0.728609	-0.234372	1	0.925661	0.0598308
ZNF552	Bacteria;Tenericutes	0.735363	0.593593	0.0001343	0.0880482	0.27376	1	0.926413	0.0598793
HBA2	Bacteria;Firmicutes;Clostridia;Clostridiales;[Tissierellaceae];Peptoniphilus	0.0978077	0.0537984	0.00013464	0.252458	0.785128	1	0.927968	0.0599798
ERVFRD-1	Bacteria;Actinobacteria;Actinobacteria;Actinomycetales;Cellulomonadaceae	0.259141	0.223001	0.00013488	-0.368585	-0.1185	1	0.929161	0.060057
NDOR1	Bacteria;Firmicutes;Erysipelotrichi;Erysipelotrichales;Erysipelotrichaceae;Catenibacterium	0.420277	0.391998	0.00013494	-0.535974	-0.172308	1	0.929432	0.0600745
UBALD1	Bacteria;Firmicutes;Clostridia;Clostridiales;Lachnospiraceae;Blautia	0.175538	0.155908	0.00013636	-0.451844	-0.145125	1	0.936942	0.0605599
RSL24D1	Bacteria;Firmicutes;Clostridia;Clostridiales;Lachnospiraceae;Blautia	0.159563	0.118566	0.00013688	0.145662	0.453673	1	0.939826	0.0607463
ITM2C	Bacteria;Firmicutes;Clostridia;Clostridiales;Veillonellaceae;Dialister	0.555938	0.510393	0.00013693	-0.632728	-0.203145	1	0.940009	0.0607581
JPT1	Bacteria;Firmicutes;Clostridia;Clostridiales;[Tissierellaceae];Peptoniphilus	0.334209	0.284274	0.00013714	-0.446081	-0.1432	1	0.941069	0.0608266
NT5C	Bacteria;Firmicutes;Clostridia;Clostridiales;Lachnospiraceae;Blautia	0.337937	0.288282	0.00013717	-0.333036	-0.106908	1	0.941107	0.0608291
ADCY3	Bacteria;Firmicutes;Clostridia;Clostridiales;Lachnospiraceae;Blautia	0.529408	0.453096	0.00013823	-0.445767	-0.142996	1	0.945981	0.0611441
EIPR1	Bacteria;Firmicutes;Clostridia;Clostridiales;[Tissierellaceae];Peptoniphilus	0.412913	0.384274	0.00013854	-0.267365	-0.0857499	1	0.947359	0.0612332
TMPRSS9	Bacteria;Firmicutes;Clostridia;Clostridiales;Ruminococcaceae;Oscillospira	0.47213	0.402674	0.00013914	0.0848559	0.264682	1	0.950733	0.0614513
PTX3	Bacteria;Bacteroidetes;Bacteroidia;Bacteroidales	0.287731	0.214678	0.00013924	0.746339	2.32812	1	0.951271	0.0614861
TRABD	Bacteria;Firmicutes;Clostridia;Clostridiales;Lachnospiraceae;Blautia	0.382854	0.36816	0.00013926	-0.376054	-0.120552	1	0.951271	0.0614861
NFYB	Bacteria;Firmicutes;Clostridia;Clostridiales;Lachnospiraceae;Blautia	0.284861	0.231225	0.00013957	0.111301	0.347266	1	0.953081	0.061603
TCF25	Bacteria;Firmicutes;Clostridia;Clostridiales;Lachnospiraceae;Blautia	0.244089	0.207216	0.00014141	-0.401738	-0.128606	1	0.962229	0.0621944
SRRT	Bacteria;Proteobacteria;Gammaproteobacteria;Legionellales;Legionellaceae;Legionella	0.258423	0.240766	0.00014159	-0.869722	-0.278388	1	0.962973	0.0622424
BICRA	Bacteria;Firmicutes;Clostridia;Clostridiales;Lachnospiraceae;Blautia	0.270676	0.235099	0.0001457	-0.431558	-0.137775	1	0.984171	0.0636126
AGL	Bacteria;Firmicutes;Clostridia;Clostridiales;Lachnospiraceae;Blautia	0.211926	0.15282	0.00014605	0.167551	0.524944	1	0.985988	0.0637301
SLC22A31	Bacteria;Actinobacteria;Coriobacteriia;Coriobacteriales;Coriobacteriaceae	0.515341	0.421102	0.00014674	0.104993	0.329089	1	0.988928	0.0639201
ZNF823	Bacteria;Proteobacteria;Betaproteobacteria;Burkholderiales;Comamonadaceae;Leptothrix	0.635123	0.587113	0.00014675	-0.302789	-0.0966015	1	0.988928	0.0639201
NAT8	Bacteria;Firmicutes;Clostridia;Clostridiales;[Tissierellaceae];Anaerococcus	0.372827	0.290305	0.00014707	0.0780737	0.244764	1	0.99079	0.0640404
ELOVL4	Bacteria;Proteobacteria;Gammaproteobacteria;Pseudomonadales;Pseudomonadaceae	0.27233	0.217755	0.0001491	0.183502	0.576015	1	1	0.0647637
IFIT2	Bacteria;Bacteroidetes;Bacteroidia;Bacteroidales	0.800639	0.71425	0.00015011	0.428188	1.34492	1	1	0.0651127
MIDN	Bacteria;Firmicutes;Clostridia;Clostridiales;Lachnospiraceae;Blautia	0.200778	0.181749	0.00015022	-0.463377	-0.147517	1	1	0.0651524
ME1	Bacteria;Proteobacteria;Deltaproteobacteria;Desulfovibrionales;Desulfovibrionaceae;Desulfovibrio	0.181514	0.162026	0.0001506	-0.506889	-0.161331	1	1	0.0652841
LRWD1	Bacteria;Firmicutes;Erysipelotrichi;Erysipelotrichales;Erysipelotrichaceae;Catenibacterium	0.373301	0.34273	0.00015131	-0.455919	-0.145046	1	1	0.0654972
ERO1A	Bacteria;Bacteroidetes;Bacteroidia;Bacteroidales;S24-7	0.861787	0.819904	0.00015134	-0.333871	-0.106216	1	1	0.0655034
INPP5J	Bacteria;GN02	0.686212	0.635328	0.00015249	-0.507667	-0.161393	1	1	0.0659337
LRAT	Bacteria;Proteobacteria;Betaproteobacteria;Neisseriales;Neisseriaceae;Neisseria	0.836459	0.793169	0.00015258	0.113326	0.356492	1	1	0.0659538
CKB	Bacteria;TM7;TM7-1	0.611749	0.560663	0.00015324	0.342053	1.07643	1	1	0.0661755
TPST1	Bacteria;Bacteroidetes;Bacteroidia;Bacteroidales	0.153021	0.111705	0.00015326	0.588889	1.85323	1	1	0.0661755
UBE2E1	Bacteria;Firmicutes;Clostridia;Clostridiales;Lachnospiraceae;Blautia	0.483482	0.383048	0.00015332	0.114144	0.359225	1	1	0.0661826
CCDC168	Bacteria;Firmicutes;Clostridia;Clostridiales;Veillonellaceae;Dialister	0.249877	0.172941	0.00015377	0.0925272	0.291274	1	1	0.0663487
H2AFY2	Bacteria;Actinobacteria;Actinobacteria;Bifidobacteriales;Bifidobacteriaceae;Bifidobacterium;adolescentis	0.434337	0.391912	0.00015417	-0.566211	-0.179821	1	1	0.0664938
RRM2	Bacteria;Firmicutes;Clostridia;Clostridiales;[Tissierellaceae];Peptoniphilus	0.437824	0.380165	0.00015439	-0.679522	-0.215779	1	1	0.0665771
TYW1B	Bacteria;Firmicutes;Erysipelotrichi;Erysipelotrichales;Erysipelotrichaceae;Catenibacterium	0.365989	0.350894	0.00015453	-0.438481	-0.139225	1	1	0.0666006
TBC1D3E	Bacteria;Firmicutes;Bacilli;Bacillales;Paenibacillaceae	0.19486	0.134474	0.00015464	0.195704	0.616398	1	1	0.0666281
CD69	Bacteria;Synergistetes;Synergistia;Synergistales	0.5444	0.406339	0.00015495	0.201457	0.634633	1	1	0.0667235
TMEM94	Bacteria;Firmicutes;Clostridia;Clostridiales;Lachnospiraceae;Blautia	0.564452	0.479762	0.00015489	-0.356368	-0.113129	1	1	0.0667235
LMBR1L	Bacteria;Actinobacteria;Actinobacteria;Bifidobacteriales;Bifidobacteriaceae;Bifidobacterium;adolescentis	0.61985	0.519223	0.0001566	-0.266561	-0.0845329	1	1	0.0673684
FPR1	Bacteria;Synergistetes;Synergistia;Synergistales	0.523327	0.446029	0.00015677	0.202845	0.639701	1	1	0.0673897
TMPRSS11D	Bacteria;Firmicutes;Bacilli;Lactobacillales;Streptococcaceae;Streptococcus	0.417845	0.358137	0.00015699	-0.37089	-0.117591	1	1	0.06743
LNX2	Bacteria;Proteobacteria;Gammaproteobacteria;Pseudomonadales;Pseudomonadaceae	0.799254	0.738423	0.00015821	-0.365257	-0.115722	1	1	0.0677752
MXRA5	Bacteria;TM7;TM7-1	0.48436	0.431473	0.0001589	-0.938157	-0.297108	1	1	0.0679657
FGR	Bacteria;Synergistetes;Synergistia;Synergistales	0.645911	0.538611	0.00016028	0.148163	0.468226	1	1	0.0684263
SYTL2	Bacteria;Actinobacteria;Actinobacteria;Bifidobacteriales;Bifidobacteriaceae	0.593538	0.500633	0.00016163	0.178408	0.564251	1	1	0.0688924
RASAL2	Bacteria;Proteobacteria;Gammaproteobacteria;Pseudomonadales;Pseudomonadaceae;Pseudomonas	0.144983	0.124626	0.00016269	-0.713873	-0.225578	1	1	0.0692309
NQO1	Bacteria;Proteobacteria;Gammaproteobacteria;Pasteurellales;Pasteurellaceae;Haemophilus;paracuniculus	0.391212	0.345553	0.0001628	-2.45288	-0.775039	1	1	0.0692611
FZR1	Bacteria;Firmicutes;Clostridia;Clostridiales;Lachnospiraceae;Blautia	0.550279	0.447485	0.00016385	-0.350747	-0.110759	1	1	0.0695608
TMEM238	Bacteria;Firmicutes;Clostridia;Clostridiales;Lachnospiraceae;Blautia	0.235528	0.198237	0.00016435	-0.667602	-0.210754	1	1	0.0697186
PBX4	Bacteria;Firmicutes;Clostridia;Clostridiales;Lachnospiraceae;Blautia	0.282865	0.247883	0.00016486	-0.431351	-0.136132	1	1	0.069895
RNF212	Bacteria;Bacteroidetes;Bacteroidia;Bacteroidales	0.190941	0.107961	0.0001675	0.659774	2.09371	1	1	0.0708191
MIER1	Bacteria;Firmicutes;Clostridia;Clostridiales;Lachnospiraceae;Blautia	0.601324	0.464279	0.00016949	0.0972631	0.308999	1	1	0.0714449
TAP1	Bacteria;Firmicutes;Erysipelotrichi;Erysipelotrichales;Erysipelotrichaceae;Catenibacterium	0.217468	0.198836	0.00016976	-0.967341	-0.304442	1	1	0.0715282
BZW1	Bacteria;Firmicutes;Clostridia;Clostridiales;Lachnospiraceae;Blautia	0.370942	0.306423	0.00017147	0.102715	0.326682	1	1	0.0721126
ZNF644	Bacteria;Firmicutes;Clostridia;Clostridiales;Lachnospiraceae;Blautia	0.470202	0.367186	0.00017174	0.104103	0.331145	1	1	0.0721962
NEMP2	Bacteria;GN02	0.385076	0.322007	0.00017589	0.0978847	0.312078	1	1	0.0735034
CADPS	Bacteria;Synergistetes;Synergistia;Synergistales	0.164637	0.144747	0.00017609	-1.10054	-0.345154	1	1	0.0735706
BGN	Bacteria;TM7;TM7-1	0.323261	0.253852	0.00017699	-1.16357	-0.36474	1	1	0.0738638
RAB18	Bacteria;Firmicutes;Clostridia;Clostridiales;Lachnospiraceae;Blautia	0.381358	0.299957	0.0001776	0.0986227	0.314724	1	1	0.0740466
BIVM	Bacteria;Firmicutes;Clostridia;Clostridiales;Clostridiaceae;Clostridium	0.350021	0.301273	0.00017992	-0.416782	-0.130441	1	1	0.0747905
FAM189A2	Bacteria;Actinobacteria;Coriobacteriia;Coriobacteriales;Coriobacteriaceae	0.212395	0.173975	0.00018071	0.13842	0.442466	1	1	0.0750767
ICAM1	Bacteria;Bacteroidetes;Bacteroidia;Bacteroidales	0.292416	0.219843	0.00018102	0.633021	2.02381	1	1	0.075164
ZBTB7B	Bacteria;Firmicutes;Clostridia;Clostridiales;Lachnospiraceae;Blautia	0.284301	0.26726	0.00018266	-0.460377	-0.143874	1	1	0.0756515
FABP1	Bacteria;Actinobacteria;Actinobacteria;Actinomycetales;Promicromonosporaceae;Cellulosimicrobium	0.355563	0.30723	0.00018398	-3.20709	-1.00156	1	1	0.0760694
TUBAL3	Bacteria;Firmicutes;Clostridia;Clostridiales;[Tissierellaceae];Anaerococcus	0.432047	0.404342	0.00018501	0.131191	0.420314	1	1	0.0763885
ARHGAP27	Bacteria;Firmicutes;Clostridia;Clostridiales;Lachnospiraceae;Blautia	0.475261	0.421441	0.00018512	-0.554001	-0.172909	1	1	0.0763991
SUGT1	Bacteria;Firmicutes;Clostridia;Clostridiales;Lachnospiraceae;Dorea;formicigenerans	0.338862	0.289277	0.00018538	0.149415	0.478794	1	1	0.0764651
DMWD	Bacteria;Firmicutes;Clostridia;Clostridiales;Lachnospiraceae;Blautia	0.19235	0.17312	0.00018585	-0.374442	-0.116822	1	1	0.0766261
CACNA1B	Bacteria;Firmicutes;Clostridia;Clostridiales;Ruminococcaceae;Oscillospira	0.812167	0.711542	0.00018674	0.0880018	0.282198	1	1	0.076872
LRRC28	Bacteria;Bacteroidetes;Bacteroidia;Bacteroidales;[Paraprevotellaceae];[Prevotella]	0.419321	0.325157	0.00018952	-0.2208	-0.0687558	1	1	0.0777609
NRCAM	Bacteria;Proteobacteria;Gammaproteobacteria;Vibrionales	0.164161	0.101473	0.00019041	0.41949	1.34775	1	1	0.0780234
ARPP21	Bacteria;Proteobacteria;Gammaproteobacteria;Pseudomonadales;Pseudomonadaceae;Pseudomonas	0.191282	0.151832	0.00019049	0.22353	0.718193	1	1	0.0780348
SBNO2	Bacteria;Firmicutes;Clostridia;Clostridiales;Lachnospiraceae;Blautia	0.280013	0.262871	0.00019181	-0.567744	-0.176584	1	1	0.0783907
MMP12	Bacteria;Actinobacteria;Actinobacteria;Actinomycetales;Micrococcaceae;Micrococcus;luteus	0.775673	0.69856	0.00019226	0.248957	0.800616	1	1	0.078532
GATM	Bacteria;Firmicutes;Clostridia;Clostridiales;Lachnospiraceae;Blautia	0.141111	0.0992141	0.00019293	0.269861	0.86814	1	1	0.0787401
DAB1	Bacteria;Actinobacteria;Actinobacteria;Actinomycetales;Micrococcaceae;Rothia	0.694816	0.614032	0.00019365	0.132865	0.427582	1	1	0.0789789
SP100	Bacteria;Synergistetes;Synergistia;Synergistales	0.34654	0.260558	0.00019477	0.113781	0.366373	1	1	0.0792816
C19orf66	Bacteria;Firmicutes;Clostridia;Clostridiales;Lachnospiraceae;Blautia	0.163325	0.143404	0.00019591	-0.383265	-0.118959	1	1	0.079634
FHOD1	Bacteria;Firmicutes;Clostridia;Clostridiales;Lachnospiraceae;Blautia	0.931114	0.881517	0.00019752	-0.229044	-0.0710335	1	1	0.0801143
CDCA5	Bacteria;Firmicutes;Clostridia;Clostridiales;[Tissierellaceae];Peptoniphilus	0.258035	0.240369	0.00019868	-0.659693	-0.204473	1	1	0.0804715
IL24	Bacteria;Firmicutes;Bacilli;Lactobacillales;Aerococcaceae;Granulicatella;balaenopterae	0.378988	0.297276	0.00019935	0.181316	0.585177	1	1	0.0806893
MIER2	Bacteria;Firmicutes;Clostridia;Clostridiales;Lachnospiraceae;Blautia	0.337935	0.250821	0.0002004	-0.322228	-0.0997896	1	1	0.0810566
DGKQ	Bacteria;Firmicutes;Clostridia;Clostridiales;Lachnospiraceae;Blautia	0.308564	0.256707	0.00020095	-0.50649	-0.15681	1	1	0.0811468
ZBTB7A	Bacteria;Firmicutes;Clostridia;Clostridiales;Lachnospiraceae;Blautia	0.217789	0.179633	0.00020313	-0.545754	-0.168786	1	1	0.0817599
DEPDC1B	Bacteria;Firmicutes;Clostridia;Clostridiales;[Tissierellaceae];Peptoniphilus	0.156477	0.136393	0.00020442	-0.59299	-0.183279	1	1	0.0821431
ATOH8	Bacteria;Firmicutes;Clostridia;Clostridiales;[Tissierellaceae];Peptoniphilus	0.432062	0.321629	0.00020548	0.174079	0.563515	1	1	0.0825228
HELLS	Bacteria;Firmicutes;Clostridia;Clostridiales;[Tissierellaceae];Peptoniphilus	0.292063	0.257529	0.00020738	-0.657851	-0.203034	1	1	0.0830714
TOP1	Bacteria;Firmicutes;Bacilli;Bacillales;Planococcaceae	0.350435	0.283813	0.00020862	0.0556782	0.180511	1	1	0.0834191
TK1	Bacteria;Firmicutes;Clostridia;Clostridiales;[Tissierellaceae];Peptoniphilus	0.491849	0.375701	0.0002106	-0.47384	-0.146017	1	1	0.0840035
ZNF655	Bacteria;Actinobacteria;Actinobacteria;Actinomycetales;Cellulomonadaceae	0.268416	0.250997	0.00021132	-1.00648	-0.310046	1	1	0.0842327
ABCB7	Bacteria;Actinobacteria;Actinobacteria;Actinomycetales;Cellulomonadaceae	0.14264	0.122226	0.00021365	-0.624543	-0.192178	1	1	0.0848314
MOCS2	Bacteria;Firmicutes;Clostridia;Clostridiales;Lachnospiraceae;Blautia	0.323387	0.272641	0.00021432	0.111827	0.36353	1	1	0.0850236
NEBL	Bacteria;Firmicutes;Erysipelotrichi;Erysipelotrichales;Erysipelotrichaceae;Bulleidia;moorei	0.660629	0.59464	0.00021496	-1.20704	-0.371192	1	1	0.0852221
TMEM175	Bacteria;Firmicutes;Clostridia;Clostridiales;Lachnospiraceae;Blautia	0.558583	0.42482	0.00021568	-0.366133	-0.112556	1	1	0.0854227
SPATA2L	Bacteria;Firmicutes;Clostridia;Clostridiales;Lachnospiraceae;Blautia	0.333291	0.300768	0.0002172	-0.373842	-0.114844	1	1	0.0858558
GBE1	Bacteria;Firmicutes;Clostridia;Clostridiales;Veillonellaceae;G07	0.490366	0.423309	0.00021759	-0.218616	-0.0671466	1	1	0.0859639
COL11A2	Bacteria;Firmicutes;Clostridia;Clostridiales;Peptostreptococcaceae	0.102732	0.0589625	0.00021796	0.0774307	0.252143	1	1	0.0860634
FANCG	Bacteria;Proteobacteria;Gammaproteobacteria;Legionellales;Legionellaceae;Legionella	0.217935	0.199314	0.00021792	-0.722255	-0.221802	1	1	0.0860634
DUSP15	Bacteria;Bacteroidetes;Bacteroidia;Bacteroidales;BS11	0.703442	0.588645	0.00022077	-0.344462	-0.105644	1	1	0.0868116
IL1R2	Bacteria;Firmicutes;Bacilli;Lactobacillales;Aerococcaceae	0.462204	0.374994	0.0002211	0.158219	0.515968	1	1	0.0868998
SLC25A28	Bacteria;Firmicutes;Clostridia;Clostridiales;Lachnospiraceae;Blautia	0.109859	0.0886657	0.00022168	-0.368712	-0.113034	1	1	0.0870542
GRIPAP1	Bacteria;Firmicutes;Erysipelotrichi;Erysipelotrichales;Erysipelotrichaceae;Catenibacterium	0.17191	0.152194	0.0002224	-0.726179	-0.222547	1	1	0.0872721
DSE	Bacteria;TM7;TM7-1	0.757143	0.67366	0.00022333	-0.534081	-0.163606	1	1	0.0875498
POM121	Bacteria;Proteobacteria;Gammaproteobacteria;Legionellales;Legionellaceae;Legionella	0.188417	0.169094	0.00022372	-0.81128	-0.248477	1	1	0.0876795
RBM3	Bacteria;Actinobacteria;Actinobacteria;Actinomycetales;Cellulomonadaceae	0.0992765	0.0778307	0.00022629	-0.866489	-0.265076	1	1	0.0885223
AP5B1	Bacteria;Firmicutes;Clostridia;Clostridiales;Lachnospiraceae;Blautia	0.304262	0.287697	0.00022656	-0.336039	-0.102789	1	1	0.0885731
HIST3H2A	Bacteria;Firmicutes;Clostridia;Clostridiales;Veillonellaceae	0.507388	0.483358	0.00022667	0.0959242	0.313613	1	1	0.0885989
MTRF1	Bacteria;Firmicutes;Bacilli;Bacillales;Staphylococcaceae	0.375134	0.311045	0.00022861	-0.205423	-0.0627774	1	1	0.0891328
CCDC61	Bacteria;Firmicutes;Clostridia;Clostridiales;Lachnospiraceae;Blautia	0.568337	0.484403	0.00022885	-0.289337	-0.0884123	1	1	0.0892019
TAF1C	Bacteria;Firmicutes;Clostridia;Clostridiales;Lachnospiraceae;Blautia	0.46858	0.414075	0.0002297	-0.356251	-0.108818	1	1	0.0894031
CEP170B	Bacteria;Firmicutes;Clostridia;Clostridiales;Lachnospiraceae;Blautia	0.533209	0.471789	0.00023056	-0.683753	-0.208774	1	1	0.0896321
VAMP7	Bacteria;Actinobacteria;Actinobacteria;Actinomycetales;Cellulomonadaceae	0.163343	0.143423	0.00023073	-0.650527	-0.198613	1	1	0.0896858
REL	Bacteria;GN02	0.192169	0.131582	0.00023091	0.128597	0.421233	1	1	0.0897086
C6orf141	Bacteria;Proteobacteria;Gammaproteobacteria;Pasteurellales;Pasteurellaceae;Haemophilus;paracuniculus	0.33014	0.314191	0.00023136	-1.98563	-0.606066	1	1	0.0898237
ZFPM1	Bacteria;Firmicutes;Clostridia;Clostridiales;Lachnospiraceae;Blautia	0.480052	0.426724	0.00023151	-0.460007	-0.140397	1	1	0.0898602
ALKBH4	Bacteria;Bacteroidetes;Flavobacteriia;Flavobacteriales;Flavobacteriaceae;Capnocytophaga;ochracea	0.585966	0.565769	0.00023158	0.0646715	0.211901	1	1	0.0898747
TMEM9	Bacteria;Chloroflexi;Anaerolineae;Anaerolineales;Anaerolinaceae	0.698398	0.639753	0.00023168	-0.218633	-0.0667231	1	1	0.0899009
ANKRD30BL	Bacteria;Firmicutes;Clostridia;Clostridiales;Lachnospiraceae;Blautia	0.359046	0.293307	0.00023174	-0.80051	-0.244295	1	1	0.0899127
GPC3	Bacteria;Firmicutes;Clostridia;Clostridiales;Lachnospiraceae;Blautia;producta	0.612069	0.478717	0.00023188	0.169973	0.557006	1	1	0.089956
ZNF169	Bacteria;Bacteroidetes;Flavobacteriia;Flavobacteriales;Flavobacteriaceae;Capnocytophaga;ochracea	0.51937	0.483323	0.00023246	0.107741	0.353162	1	1	0.090098
BRINP1	Bacteria;Firmicutes;Clostridia;Clostridiales;[Tissierellaceae];WAL_1855D	0.60206	0.511103	0.00023385	0.0682937	0.223995	1	1	0.090505
REXO1	Bacteria;Firmicutes;Clostridia;Clostridiales;Lachnospiraceae;Blautia	0.220359	0.182328	0.0002364	-0.428033	-0.130357	1	1	0.0912517
C2orf70	Bacteria;Firmicutes;Clostridia;Clostridiales;[Tissierellaceae];Finegoldia	0.743137	0.65484	0.00023733	0.10314	0.338804	1	1	0.0915352
LRRC56	Bacteria;Actinobacteria;Actinobacteria;Actinomycetales;Cellulomonadaceae	0.432466	0.389901	0.00023936	0.134492	0.442182	1	1	0.0921287
RAB3A	Bacteria;Bacteroidetes	0.861974	0.802163	0.00023999	0.180014	0.592009	1	1	0.0922888
KIFC3	Bacteria;Actinobacteria;Coriobacteriia;Coriobacteriales;Coriobacteriaceae	0.347215	0.261322	0.0002405	0.161781	0.532163	1	1	0.092457
PPFIA4	Bacteria;Bacteroidetes;Bacteroidia;Bacteroidales;S24-7	0.116034	0.0949875	0.00024176	-0.635324	-0.193037	1	1	0.0928338
HAT1	Bacteria;Firmicutes;Clostridia;Clostridiales;Lachnospiraceae;Blautia	0.42771	0.334906	0.00024205	0.0926289	0.304898	1	1	0.0929326
C3orf20	Bacteria;GN02	0.261608	0.225589	0.00024243	0.095575	0.314646	1	1	0.0930297
PLEKHM1	Bacteria;Firmicutes;Clostridia;Clostridiales;Lachnospiraceae;Blautia	0.425719	0.366818	0.00024392	-0.339696	-0.103118	1	1	0.0934164
CLYBL	Bacteria;Firmicutes;Erysipelotrichi;Erysipelotrichales;Erysipelotrichaceae;Allobaculum	0.73365	0.652938	0.00024526	0.0512616	0.168965	1	1	0.0938337
NPIPA1	Bacteria;Firmicutes;Clostridia;Clostridiales;Lachnospiraceae;Blautia	0.205908	0.167171	0.00024665	-0.362228	-0.10983	1	1	0.0942314
CNNM3	Bacteria;Firmicutes;Clostridia;Clostridiales;Lachnospiraceae;Blautia	0.303148	0.269155	0.00024707	-0.342968	-0.103972	1	1	0.0943551
GLB1L2	Bacteria;Firmicutes;Bacilli;Lactobacillales;Streptococcaceae;Streptococcus	0.146624	0.104996	0.00024734	0.217944	0.719002	1	1	0.0944171
CREB3L1	Bacteria;Firmicutes;Clostridia;Clostridiales;Veillonellaceae;Selenomonas	0.265355	0.190007	0.00025009	0.212781	0.702785	1	1	0.0951106
MTURN	Bacteria;Firmicutes;Clostridia;Clostridiales;[Tissierellaceae];Peptoniphilus	0.0742037	0.0290429	0.00025064	0.238453	0.787757	1	1	0.0952698
ZNF579	Bacteria;Firmicutes;Clostridia;Clostridiales;Lachnospiraceae;Blautia	0.74062	0.66202	0.00025082	-0.352408	-0.106665	1	1	0.0953161
RINL	Bacteria;Actinobacteria;Actinobacteria;Actinomycetales;Micrococcaceae	0.629667	0.545019	0.00025128	-0.197977	-0.0599114	1	1	0.0954653
SIK1B	Bacteria;Actinobacteria;Coriobacteriia;Coriobacteriales;Coriobacteriaceae	0.547445	0.459448	0.00025204	0.132188	0.436954	1	1	0.0956244
ZNF513	Bacteria;TM7;TM7-1	0.487924	0.370878	0.00025406	0.0827021	0.273606	1	1	0.0961507
NOS3	Bacteria;Firmicutes	0.539211	0.464489	0.00025514	0.431987	1.42979	1	1	0.0963293
FAM227A	Bacteria;Proteobacteria;Gammaproteobacteria;Vibrionales	0.144309	0.102568	0.00025872	0.203385	0.674156	1	1	0.0972613
CARMIL1	Bacteria;Proteobacteria;Gammaproteobacteria;Legionellales;Legionellaceae;Legionella	0.595118	0.575367	0.00025898	-0.91674	-0.276541	1	1	0.097333
WDR97	Bacteria;Firmicutes;Clostridia;Clostridiales;Veillonellaceae;G07	0.34822	0.281371	0.00026232	0.103937	0.345023	1	1	0.0982511
CAMK2A	Bacteria;Firmicutes;Bacilli;Bacillales;Bacillaceae;Bacillus;flexus	0.202918	0.164036	0.00026283	0.250133	0.830498	1	1	0.0983803
KRT5	Bacteria;Proteobacteria;Gammaproteobacteria;Vibrionales	0.219785	0.161269	0.00026319	0.270594	0.898564	1	1	0.0984925
EIF6	Bacteria;GN02	0.332191	0.299615	0.00026348	-0.45767	-0.137807	1	1	0.0985484
FBXO46	Bacteria;Firmicutes;Clostridia;Clostridiales;Lachnospiraceae;Blautia	0.159338	0.139322	0.00026498	-0.395395	-0.118984	1	1	0.098921
KMT2B	Bacteria;Firmicutes;Clostridia;Clostridiales;Lachnospiraceae;Blautia	0.395334	0.333317	0.000265	-0.462653	-0.139222	1	1	0.098921
ZFP30	Bacteria;TM7	0.510222	0.459988	0.00026502	0.13277	0.441217	1	1	0.098921
DHX34	Bacteria;Firmicutes;Clostridia;Clostridiales;Lachnospiraceae;Blautia	0.154605	0.134476	0.00026513	-0.455413	-0.137036	1	1	0.0989236
TPPP	Bacteria;Firmicutes;Bacilli;Lactobacillales;Lactobacillaceae	0.424358	0.312428	0.00026553	-0.362285	-0.108996	1	1	0.0989599
ADM5	Bacteria;Firmicutes;Clostridia;Clostridiales;Lachnospiraceae;Blautia	0.269482	0.252088	0.00026561	-0.358521	-0.10786	1	1	0.098978
ANKRD11	Bacteria;Firmicutes;Clostridia;Clostridiales;Lachnospiraceae;Blautia	0.164134	0.144233	0.00026602	-0.373566	-0.112368	1	1	0.099072
RRAGD	Bacteria;Actinobacteria;Actinobacteria;Bifidobacteriales;Bifidobacteriaceae	0.320988	0.270062	0.00026603	-0.480725	-0.1446	1	1	0.099072
GUCA2B	Bacteria;Firmicutes;Clostridia;Clostridiales;[Tissierellaceae];Anaerococcus	0.083024	0.0382934	0.0002662	0.14544	0.483549	1	1	0.0991121
CCL4	Bacteria;Synergistetes;Synergistia;Synergistales	0.46458	0.322851	0.00026659	0.141132	0.469301	1	1	0.0992199
MFSD10	Bacteria;Firmicutes;Clostridia;Clostridiales;Lachnospiraceae;Blautia	0.231841	0.213551	0.00026741	-0.320801	-0.0964427	1	1	0.0993467

## Sheet: S7
Table S7: Significant and stability-selected host gene-microbe associations at FDR < 0.1 for IBD data
gene	taxa	final_model_r.sqr	final_model_r.sqr.adj	pval	ci.lower	ci.upper	Bonferonni_global	BY_global	BH_global
LRIG1	Bacteria;Firmicutes;Bacilli;Lactobacillales;Carnobacteriaceae	0.994067	0.987449	4.17e-39	-0.131187	-0.097	6.09e-33	5.29e-33	3.58e-34
TMEM217	Bacteria;Actinobacteria;Actinobacteria;Micrococcales;Micrococcaceae	0.9957	0.992371	2.89e-35	0.159649	0.219638	4.22e-29	2.65e-29	1.8e-30
NPAS1	Bacteria;Firmicutes;Clostridia;Clostridiales;Lachnospiraceae;Roseburia	0.996712	0.993303	1.82e-34	0.059614	0.0823382	2.67e-28	1.46e-28	9.87e-30
PYGB	Bacteria;Firmicutes;Clostridia;Clostridiales;Peptostreptococcaceae	0.991472	0.986204	4.01e-32	0.131824	0.184351	5.87e-26	2.63e-26	1.78e-27
PGM3	Bacteria;Actinobacteria;Actinobacteria;Micrococcales;Micrococcaceae	0.995774	0.991698	5.39e-26	0.101052	0.147196	7.88e-20	1.66e-20	1.12e-21
HIST1H3E	Bacteria;Firmicutes;Clostridia;Clostridiales;Peptostreptococcaceae	0.981314	0.961936	3.89e-23	0.13494	0.201501	5.69e-17	7.78e-18	5.26e-19
SEZ6L2	Bacteria;Firmicutes;Erysipelotrichia;Erysipelotrichales;Erysipelotrichaceae;Faecalitalea	0.99018	0.981997	2.34e-21	-0.214469	-0.141035	3.43e-15	3.83e-16	2.6e-17
MOSPD3	Bacteria;Firmicutes;Erysipelotrichia;Erysipelotrichales;Erysipelotrichaceae;Faecalitalea	0.996308	0.992998	1.06e-20	-0.0785042	-0.0512458	1.56e-14	1.61e-15	1.09e-16
NPDC1	Bacteria;Firmicutes;Erysipelotrichia;Erysipelotrichales;Erysipelotrichaceae;Faecalitalea	0.993324	0.985313	3.79e-19	-0.34686	-0.222155	5.54e-13	4.87e-14	3.29e-15
MBLAC1	Bacteria;Firmicutes;Erysipelotrichia;Erysipelotrichales;Erysipelotrichaceae;Faecalitalea	0.990637	0.980927	2.39e-18	-0.0953884	-0.0604333	3.5e-12	2.84e-13	1.92e-14
HIGD2A	Bacteria;Firmicutes;Clostridia;Clostridiales;Peptostreptococcaceae	0.985611	0.973621	7.51e-16	0.0954135	0.156708	1.1e-09	6.03e-11	4.08e-12
LANCL1	Bacteria;Firmicutes;Bacilli;Lactobacillales;Carnobacteriaceae;Granulicatella	0.899984	0.869027	1.55e-15	-0.129232	-0.0782334	2.26e-09	1.18e-10	7.99e-12
RARRES2	Bacteria;Firmicutes;Clostridia;Clostridiales;Ruminococcaceae;Ruminiclostridium 5	0.979167	0.961806	9.66e-15	-0.335069	-0.199712	1.41e-08	6.65e-10	4.5e-11
MTIF2	Bacteria;Firmicutes;Clostridia;Clostridiales;Lachnospiraceae;Roseburia	0.949274	0.924597	1.75e-14	-0.0895763	-0.0531044	2.56e-08	1.14e-09	7.7e-11
NCK2	Bacteria;Firmicutes;Clostridia;Clostridiales;Peptostreptococcaceae	0.930969	0.891523	5.17e-14	0.0963891	0.164251	7.55e-08	3.1e-09	2.1e-10
HSP90B1	Bacteria;Firmicutes;Clostridia;Clostridiales;Peptostreptococcaceae	0.958012	0.932078	5.41e-14	-0.197482	-0.115839	7.9e-08	3.23e-09	2.19e-10
ARSA	Bacteria;Firmicutes;Negativicutes;Selenomonadales	0.972191	0.952204	1.07e-13	-0.343949	-0.2004	1.56e-07	6.13e-09	4.15e-10
UBALD2	Bacteria;Firmicutes;Negativicutes;Selenomonadales;Acidaminococcaceae	0.974986	0.958309	5.41e-13	-0.104573	-0.0598936	7.91e-07	2.84e-08	1.92e-09
CPLX1	Bacteria;Firmicutes;Clostridia;Clostridiales;Clostridiaceae 1;Clostridium sensu stricto 1	0.918363	0.86794	1.41e-12	0.0916705	0.161815	2.07e-06	6.81e-08	4.61e-09
RHBDF1	Bacteria;Firmicutes;Bacilli;Lactobacillales;Carnobacteriaceae;Granulicatella	0.900616	0.863347	6.86e-12	0.105179	0.18931	1e-05	2.93e-07	1.98e-08
TOM1L2	Bacteria;Firmicutes;Clostridia;Clostridiales;Peptostreptococcaceae	0.946163	0.91291	9.73e-12	0.0806637	0.145851	1.42e-05	4.02e-07	2.72e-08
PRR7	Bacteria;Firmicutes;Bacilli;Lactobacillales;Carnobacteriaceae;Granulicatella	0.8622	0.82775	1.66e-11	0.079145	0.14414	2.43e-05	6.54e-07	4.43e-08
UPF1	Bacteria;Firmicutes;Clostridia;Clostridiales;Peptostreptococcaceae	0.954748	0.926798	6.57e-11	0.0499313	0.092759	9.61e-05	2.31e-06	1.56e-07
L3MBTL3	Bacteria;Firmicutes;Erysipelotrichia;Erysipelotrichales;Erysipelotrichaceae;Faecalitalea	0.995833	0.991814	9.33e-11	0.0392292	0.0732698	0.000136452	3.17e-06	2.15e-07
RARRES2	Bacteria;Firmicutes;Clostridia;Clostridiales;Lachnospiraceae;Roseburia	0.979167	0.961806	3.18e-10	0.0960603	0.183026	0.000464736	9.62e-06	6.51e-07
PYROXD1	Bacteria;Proteobacteria;Betaproteobacteria;Burkholderiales;Alcaligenaceae;Sutterella	0.849683	0.812104	3.37e-10	-0.119467	-0.0626381	0.000493102	1.02e-05	6.9e-07
SLC35E2B	Bacteria;Firmicutes;Clostridia;Clostridiales;Lachnospiraceae;[Eubacterium] ventriosum group	0.92562	0.879679	3.4e-10	0.110147	0.210107	0.00049697	1.02e-05	6.93e-07
ID3	Bacteria;Firmicutes;Bacilli;Lactobacillales;Carnobacteriaceae	0.937064	0.903847	6.48e-10	0.119159	0.229889	0.000947677	1.84e-05	1.25e-06
SLC39A4	Bacteria;Firmicutes;Erysipelotrichia;Erysipelotrichales;Erysipelotrichaceae;Faecalitalea	0.880602	0.827188	9.94e-10	-0.26346	-0.135492	0.0014535	2.73e-05	1.85e-06
ETNK1	Bacteria;Firmicutes;Clostridia;Clostridiales;Lachnospiraceae;Tyzzerella	0.942408	0.916643	3.79e-09	0.0598246	0.119447	0.00553877	9.4e-05	6.37e-06
CENPT	Bacteria;Bacteroidetes;Bacteroidia;Bacteroidales;Prevotellaceae	0.773438	0.729111	5.13e-09	-0.133855	-0.0666096	0.00750307	0.000123911	8.39e-06
CYBB	Bacteria;Firmicutes;Clostridia;Clostridiales;Peptostreptococcaceae	0.931625	0.88248	5.8e-09	-0.337108	-0.16731	0.00847813	0.000138239	9.36e-06
FDXR	Bacteria;Firmicutes;Erysipelotrichia;Erysipelotrichales;Erysipelotrichaceae;Faecalitalea	0.760225	0.670309	7.79e-09	-0.208543	-0.102828	0.0113962	0.00018083	1.22e-05
NOL3	Bacteria;Firmicutes;Erysipelotrichia;Erysipelotrichales;Erysipelotrichaceae;Faecalitalea	0.945962	0.909937	1.5e-08	-0.132345	-0.0642779	0.0219208	0.000324477	2.2e-05
B3GNT8	Bacteria;Firmicutes;Clostridia;Clostridiales;Peptostreptococcaceae	0.824004	0.758005	1.55e-08	0.198511	0.409031	0.0226179	0.000334126	2.26e-05
TMED5	Bacteria;Firmicutes;Clostridia;Clostridiales;Ruminococcaceae;Ruminiclostridium 5	0.83341	0.791762	1.68e-08	0.0695808	0.143656	0.0245712	0.00035797	2.42e-05
SAMD10	Bacteria;Firmicutes;Bacilli;Lactobacillales;Carnobacteriaceae;Granulicatella	0.958815	0.92189	1.7e-08	0.0550128	0.11361	0.0248483	0.000361295	2.45e-05
PLEKHG3	Bacteria;Firmicutes;Clostridia;Clostridiales;Peptostreptococcaceae	0.743132	0.663626	1.93e-08	0.109813	0.22748	0.0282032	0.000404894	2.74e-05
ACHE	Bacteria;Firmicutes;Negativicutes;Selenomonadales;Acidaminococcaceae;Phascolarctobacterium	0.909989	0.876234	1.95e-08	-0.253271	-0.122237	0.0284517	0.000408065	2.76e-05
TSC22D4	Bacteria;Firmicutes;Clostridia;Clostridiales;Ruminococcaceae;Ruminiclostridium 5	0.944427	0.907378	2.08e-08	-0.199521	-0.0961422	0.0303665	0.000428865	2.9e-05
ZDHHC1	Bacteria;Firmicutes;Erysipelotrichia;Erysipelotrichales;Erysipelotrichaceae;Faecalitalea	0.892026	0.839499	2.11e-08	-0.135536	-0.0652821	0.030894	0.000435483	2.95e-05
RHBDD2	Bacteria;Firmicutes;Bacilli;Lactobacillales;Carnobacteriaceae;Granulicatella	0.80922	0.723871	2.34e-08	0.0640341	0.133278	0.0341781	0.000474978	3.22e-05
PAK4	Bacteria;Firmicutes;Clostridia;Clostridiales;Peptostreptococcaceae	0.878435	0.828563	2.61e-08	0.105999	0.221236	0.0381894	0.000522853	3.54e-05
TMEM135	Bacteria;Firmicutes;Clostridia;Clostridiales;Lachnospiraceae;Roseburia	0.939095	0.911847	3.25e-08	-0.0979476	-0.0466695	0.0474708	0.000627253	4.25e-05
PSIP1	Bacteria;Actinobacteria;Actinobacteria;Micrococcales;Micrococcaceae	0.851234	0.790201	4.44e-08	-0.176566	-0.0834433	0.0649035	0.000823646	5.58e-05
PPP1R26	Bacteria;Firmicutes;Clostridia;Clostridiales;Peptostreptococcaceae	0.798146	0.735667	5.3e-08	0.0676382	0.143805	0.0774915	0.000961978	6.51e-05
PHPT1	Bacteria;Firmicutes;Erysipelotrichia;Erysipelotrichales;Erysipelotrichaceae;Faecalitalea	0.758002	0.690468	7.25e-08	-0.167263	-0.0779964	0.105941	0.00126519	8.56e-05
GPR35	Bacteria;Firmicutes;Clostridia;Clostridiales;Peptostreptococcaceae	0.900897	0.867057	7.52e-08	0.10156	0.21802	0.109887	0.00130598	8.84e-05
PPDPF	Bacteria;Firmicutes;Clostridia;Clostridiales;Peptostreptococcaceae	0.951535	0.9167	1.02e-07	0.144842	0.313617	0.148414	0.00171287	0.000115949
ADAT3	Bacteria;Firmicutes;Erysipelotrichia;Erysipelotrichales;Erysipelotrichaceae;Faecalitalea	0.578375	0.506609	1.03e-07	-0.171958	-0.0793838	0.150605	0.00173408	0.000117385
PXN	Bacteria;Actinobacteria;Actinobacteria;Micrococcales;Micrococcaceae	0.851946	0.796425	1.11e-07	0.0732624	0.159031	0.161787	0.00184986	0.000125222
GTPBP2	Bacteria;Bacteroidetes;Bacteroidia;Bacteroidales;Prevotellaceae	0.877473	0.822659	1.23e-07	-0.0819477	-0.0376335	0.179886	0.00202391	0.000137004
BLOC1S6	Bacteria;Firmicutes;Clostridia;Clostridiales;Peptostreptococcaceae	0.798119	0.74178	1.25e-07	-0.13502	-0.06197	0.183457	0.00205003	0.000138772
DLD	Bacteria;Firmicutes;Clostridia;Clostridiales;Lachnospiraceae;Roseburia	0.824936	0.776081	1.37e-07	-0.120299	-0.0550706	0.200052	0.00221338	0.00014983
ZNF70	Bacteria;Firmicutes;Negativicutes;Selenomonadales;Acidaminococcaceae	0.8662	0.783559	1.6e-07	0.0477323	0.104769	0.2342	0.00253647	0.000171701
BAD	Bacteria;Firmicutes;Clostridia;Clostridiales;Peptostreptococcaceae	0.970087	0.950145	1.77e-07	0.0840893	0.185123	0.258158	0.00275832	0.000186718
CMTM3	Bacteria;Firmicutes;Clostridia;Clostridiales;Peptostreptococcaceae	0.922288	0.87048	2.12e-07	-0.270145	-0.122014	0.309502	0.0032196	0.000217943
PLA2G7	Bacteria;Firmicutes;Clostridia;Clostridiales;Peptostreptococcaceae	0.826162	0.766803	2.35e-07	-0.422621	-0.190247	0.343632	0.00351886	0.000238201
FBXO31	Bacteria;Firmicutes;Clostridia;Clostridiales;Peptostreptococcaceae	0.73592	0.669901	2.7e-07	0.0668771	0.149228	0.394649	0.00395251	0.000267556
ANKRD27	Bacteria;Firmicutes;Clostridia;Clostridiales;Peptostreptococcaceae	0.421875	0.376532	2.76e-07	0.0784416	0.175158	0.403376	0.00402437	0.00027242
FKBP8	Bacteria;Firmicutes;Clostridia;Clostridiales;Ruminococcaceae;Ruminiclostridium 5	0.940115	0.910981	2.93e-07	-0.177876	-0.0795041	0.428107	0.0042559	0.000288093
ITGB4	Bacteria;Firmicutes;Erysipelotrichia;Erysipelotrichales;Erysipelotrichaceae;Faecalitalea	0.830037	0.766301	3.17e-07	-0.211794	-0.0944165	0.463415	0.00456087	0.000308738
HAVCR2	Bacteria;Firmicutes;Clostridia;Clostridiales;Peptostreptococcaceae	0.920252	0.862933	3.23e-07	-0.276807	-0.123324	0.471954	0.00463256	0.00031359
CARM1	Bacteria;Actinobacteria;Actinobacteria;Micrococcales;Micrococcaceae	0.346753	0.281428	3.24e-07	0.0893251	0.200517	0.473538	0.00464194	0.000314225
ANKRD10	Bacteria;Bacteroidetes;Bacteroidia;Bacteroidales;Prevotellaceae	0.412513	0.378619	3.53e-07	-0.0923017	-0.0409982	0.516706	0.00500532	0.000338824
DGCR2	Bacteria;Firmicutes;Clostridia;Clostridiales;Peptostreptococcaceae	0.711328	0.647179	3.69e-07	0.0829259	0.186965	0.539193	0.00518913	0.000351266
FN3KRP	Bacteria;Firmicutes;Clostridia;Clostridiales;Lachnospiraceae;[Eubacterium] hallii group	0.929571	0.87088	4.09e-07	0.0471121	0.106596	0.598385	0.005652	0.000382599
COG1	Bacteria;Firmicutes;Clostridia;Clostridiales;Peptostreptococcaceae	0.42901	0.371911	4.22e-07	0.0828265	0.187603	0.617217	0.00579284	0.000392133
ZBTB7A	Bacteria;Firmicutes;Clostridia;Clostridiales;Peptostreptococcaceae	0.862947	0.811551	5.55e-07	0.0662792	0.15157	0.812103	0.00734205	0.000497003
IGFBP3	Bacteria;Bacteroidetes;Bacteroidia;Bacteroidales;Porphyromonadaceae;Parabacteroides	0.860249	0.802915	6.3e-07	0.12755	0.293003	0.920698	0.00820547	0.00055545
SRC	Bacteria;Firmicutes;Clostridia;Clostridiales;Peptostreptococcaceae	0.892428	0.830958	6.51e-07	0.051876	0.11931	0.951424	0.00844654	0.000571769
SDS	Bacteria;Firmicutes;Bacilli;Bacillales;Staphylococcaceae;Staphylococcus	0.797312	0.714158	7.17e-07	0.177186	0.408954	1	0.00915715	0.000619872
SLC20A2	Bacteria;Firmicutes;Clostridia;Clostridiales;Peptostreptococcaceae	0.71903	0.664058	7.89e-07	0.12477	0.288998	1	0.00994989	0.000673535
CHMP4B	Bacteria;Firmicutes;Negativicutes;Selenomonadales;Acidaminococcaceae	0.778945	0.729821	8.05e-07	-0.137601	-0.0593624	1	0.0101153	0.000684729
CBLN4	Bacteria;Actinobacteria;Coriobacteriia;Coriobacteriales;Coriobacteriaceae	0.841674	0.79749	8.25e-07	0.0781041	0.181211	1	0.0103437	0.00070019
ITPKA	Bacteria;Firmicutes;Clostridia;Clostridiales;Peptostreptococcaceae	0.767734	0.709668	8.44e-07	0.172175	0.399813	1	0.0105552	0.000714512
ZDHHC21	Bacteria;Firmicutes;Clostridia;Clostridiales;Ruminococcaceae;Ruminiclostridium 5	0.724429	0.690686	8.57e-07	0.0800672	0.186033	1	0.0106862	0.00072338
KDM4A	Bacteria;Firmicutes;Clostridia;Clostridiales;Peptostreptococcaceae	0.861558	0.788492	8.7e-07	0.0627454	0.145866	1	0.0107737	0.000729298
SPCS3	Bacteria;Firmicutes;Clostridia;Clostridiales;Peptostreptococcaceae	0.35637	0.305889	9.36e-07	-0.246594	-0.105782	1	0.0114701	0.00077644
RRBP1	Bacteria;Actinobacteria;Actinobacteria;Micrococcales;Micrococcaceae	0.727023	0.666361	9.86e-07	0.0733206	0.171267	1	0.0120237	0.000813917
CCSAP	Bacteria;Firmicutes;Clostridia;Clostridiales;Peptostreptococcaceae	0.660498	0.565754	1.11e-06	-0.234551	-0.0999586	1	0.013193	0.00089307
NPFFR1	Bacteria;Firmicutes;Erysipelotrichia;Erysipelotrichales;Erysipelotrichaceae;Holdemanella	0.202738	0.172653	1.13e-06	0.130576	0.306669	1	0.0134398	0.000909774
ARRDC3	Bacteria;Firmicutes;Clostridia;Clostridiales;Peptostreptococcaceae	0.2472	0.233259	1.14e-06	-0.310304	-0.132083	1	0.0135388	0.000916477
GRAMD4	Bacteria;Firmicutes;Clostridia;Clostridiales;Peptostreptococcaceae	0.573025	0.520742	1.16e-06	0.118713	0.279006	1	0.0136412	0.000923407
AP5M1	Bacteria;Firmicutes;Clostridia;Clostridiales;Lachnospiraceae;Roseburia	0.90361	0.873775	1.23e-06	-0.102458	-0.0434945	1	0.0143591	0.000972007
HOMER1	Bacteria;Firmicutes;Clostridia;Clostridiales;Peptostreptococcaceae	0.702075	0.600344	1.23e-06	-0.240158	-0.101946	1	0.0143591	0.000972007
TRIM47	Bacteria;Firmicutes;Bacilli;Lactobacillales;Carnobacteriaceae;Granulicatella	0.768696	0.673802	1.23e-06	0.0774093	0.182349	1	0.0143591	0.000972007
USP45	Bacteria;Firmicutes;Clostridia;Clostridiales;Ruminococcaceae;Ruminococcaceae NK4A214 group	0.744116	0.687253	1.23e-06	-0.139681	-0.059287	1	0.0143851	0.000973768
EFNA1	Bacteria;Firmicutes;Clostridia;Clostridiales;Peptostreptococcaceae	0.310288	0.256193	1.25e-06	0.25058	0.590737	1	0.0145732	0.000986501
AK9	Bacteria;Firmicutes;Bacilli;Lactobacillales;Carnobacteriaceae	0.861063	0.804063	1.25e-06	-0.096213	-0.0408065	1	0.0145963	0.000988065
RILP	Bacteria;Firmicutes;Clostridia;Clostridiales;Peptostreptococcaceae	0.776214	0.726484	1.25e-06	0.0782691	0.184545	1	0.0145963	0.000988065
PDLIM1	Bacteria;Firmicutes;Clostridia;Clostridiales;Peptostreptococcaceae	0.437419	0.393295	1.31e-06	0.0932641	0.220268	1	0.0151584	0.00102611
EHD1	Bacteria;Firmicutes;Bacilli;Lactobacillales;Carnobacteriaceae;Granulicatella	0.594844	0.50481	1.32e-06	0.114729	0.271068	1	0.0152856	0.00103472
NEK3	Bacteria;Firmicutes;Clostridia;Clostridiales;Peptostreptococcaceae	0.813187	0.755364	1.38e-06	0.0853117	0.201891	1	0.0158362	0.00107199
GIPC1	Bacteria;Firmicutes;Clostridia;Clostridiales;Peptostreptococcaceae	0.845615	0.802531	1.41e-06	0.115702	0.274073	1	0.0161768	0.00109505
PSKH1	Bacteria;Firmicutes;Clostridia;Clostridiales;Peptostreptococcaceae	0.344283	0.292854	1.44e-06	0.0788365	0.186935	1	0.0165255	0.00111865
OPLAH	Bacteria;Firmicutes;Erysipelotrichia;Erysipelotrichales;Erysipelotrichaceae;Faecalitalea	0.712095	0.640119	1.45e-06	-0.248221	-0.104676	1	0.0165437	0.00111989
PQLC2	Bacteria;Firmicutes;Negativicutes;Selenomonadales	0.978961	0.964935	1.56e-06	-0.120778	-0.0507792	1	0.0176444	0.0011944
AASS	Bacteria;Firmicutes;Clostridia;Clostridiales;Peptostreptococcaceae	0.679583	0.599479	1.63e-06	-0.251415	-0.105521	1	0.0182221	0.0012335
TFEC	Bacteria;Firmicutes;Clostridia;Clostridiales;Peptostreptococcaceae	0.408024	0.385685	1.68e-06	-0.511294	-0.214279	1	0.0187877	0.00127179
ENTPD8	Bacteria;Firmicutes;Clostridia;Clostridiales;Peptostreptococcaceae	0.584816	0.533977	1.73e-06	0.181683	0.434022	1	0.0192497	0.00130306
OSBP2	Bacteria;Firmicutes;Clostridia;Clostridiales;Lachnospiraceae;Tyzzerella	0.909329	0.865219	1.81e-06	-0.0536574	-0.0224188	1	0.0200531	0.00135745
SLC14A2	Bacteria;Firmicutes;Clostridia;Clostridiales;Lachnospiraceae;Tyzzerella	0.825293	0.753619	1.83e-06	0.0632376	0.151415	1	0.0202024	0.00136755
PEX11G	Bacteria;Firmicutes;Clostridia;Clostridiales;Peptostreptococcaceae	0.519173	0.481462	1.85e-06	0.102091	0.244521	1	0.0203233	0.00137574
ENTPD8	Bacteria;Firmicutes;Erysipelotrichia;Erysipelotrichales;Erysipelotrichaceae;Holdemanella	0.584816	0.533977	1.88e-06	-0.328975	-0.137255	1	0.0206477	0.0013977
KIAA1586	Bacteria;Firmicutes;Clostridia;Clostridiales;Peptostreptococcaceae	0.701272	0.634888	1.96e-06	-0.143359	-0.0596981	1	0.0214355	0.00145103
GFER	Bacteria;Firmicutes;Clostridia;Clostridiales;Peptostreptococcaceae	0.489392	0.438331	2e-06	0.110622	0.265865	1	0.0217856	0.00147472
TSTD1	Bacteria;Firmicutes;Negativicutes;Selenomonadales;Acidaminococcaceae	0.670998	0.623019	2.03e-06	-0.20952	-0.0871321	1	0.0220376	0.00149178
SEC22C	Bacteria;Firmicutes;Clostridia;Clostridiales;Peptostreptococcaceae	0.392624	0.331886	2.05e-06	-0.237668	-0.0987964	1	0.0222007	0.00150282
WDR13	Bacteria;Firmicutes;Erysipelotrichia;Erysipelotrichales;Erysipelotrichaceae;Faecalitalea	0.724912	0.630979	2.07e-06	-0.156191	-0.0648953	1	0.0223691	0.00151423
IRS2	Bacteria;Bacteroidetes;Bacteroidia;Bacteroidales;Porphyromonadaceae;Parabacteroides	0.733423	0.688048	2.07e-06	-0.214191	-0.0889895	1	0.0223807	0.00151501
ZBTB6	Bacteria;Firmicutes;Erysipelotrichia;Erysipelotrichales;Erysipelotrichaceae;Faecalitalea	0.796719	0.727306	2.08e-06	0.0388266	0.0934648	1	0.022439	0.00151895
SLC1A4	Bacteria;Firmicutes;Clostridia;Clostridiales;Peptostreptococcaceae	0.784176	0.703242	2.39e-06	-0.219806	-0.090772	1	0.0253889	0.00171864
NUDT2	Bacteria;Firmicutes;Clostridia;Clostridiales;Lachnospiraceae;Lachnoclostridium	0.686031	0.624602	2.42e-06	-0.139705	-0.0576567	1	0.0257376	0.00174225
ZSCAN12	Bacteria;Firmicutes;Negativicutes;Selenomonadales;Veillonellaceae;Dialister	0.860465	0.80814	2.43e-06	-0.0598378	-0.0246918	1	0.0257948	0.00174612
TMEM161B	Bacteria;Firmicutes;Bacilli;Lactobacillales;Carnobacteriaceae;Granulicatella	0.669291	0.613	2.46e-06	-0.130392	-0.0537725	1	0.0260997	0.00176676
KIAA1211L	Bacteria;Firmicutes;Clostridia;Clostridiales;Peptostreptococcaceae	0.215704	0.186108	2.63e-06	0.109159	0.265433	1	0.0276066	0.00186876
RHOQ	Bacteria;Firmicutes;Clostridia;Clostridiales;Peptostreptococcaceae	0.388267	0.352975	2.63e-06	-0.441729	-0.181645	1	0.0276455	0.0018714
PDGFRL	Bacteria;Firmicutes;Erysipelotrichia;Erysipelotrichales;Erysipelotrichaceae;Holdemanella	0.158141	0.109572	2.77e-06	0.0815511	0.198778	1	0.0289651	0.00196072
ETV2	Bacteria;Firmicutes;Erysipelotrichia;Erysipelotrichales;Erysipelotrichaceae;Faecalitalea	0.650064	0.5905	2.8e-06	-0.128833	-0.0528345	1	0.02911	0.00197053
TMEM175	Bacteria;Firmicutes;Clostridia;Clostridiales;Ruminococcaceae;Ruminiclostridium 5	0.877441	0.82716	2.8e-06	-0.142967	-0.0586272	1	0.0291339	0.00197215
NOX5	Bacteria;Bacteroidetes;Bacteroidia;Bacteroidales;Porphyromonadaceae;Odoribacter	0.579425	0.507838	2.95e-06	0.0645647	0.157809	1	0.0304229	0.0020594
DHDH	Bacteria;Firmicutes;Clostridia;Clostridiales;Ruminococcaceae;Flavonifractor	0.784498	0.736609	2.99e-06	0.0350475	0.0857102	1	0.0307266	0.00207996
CD226	Bacteria;Firmicutes;Clostridia;Clostridiales;Peptostreptococcaceae	0.46798	0.437287	3e-06	-0.377972	-0.154532	1	0.0308009	0.002085
SURF2	Bacteria;Firmicutes;Bacilli;Lactobacillales;Carnobacteriaceae;Granulicatella	0.629959	0.566974	3.02e-06	0.0660987	0.161724	1	0.0309685	0.00209634
KIAA2013	Bacteria;Firmicutes;Clostridia;Clostridiales;Peptostreptococcaceae	0.461825	0.408008	3.11e-06	0.0922285	0.225967	1	0.0317629	0.00215011
ADIRF	Bacteria;Firmicutes;Erysipelotrichia;Erysipelotrichales;Erysipelotrichaceae;Holdemanella	0.469235	0.416158	3.45e-06	-0.432387	-0.175665	1	0.0346477	0.0023454
CRAT	Bacteria;Firmicutes;Clostridia;Clostridiales;Peptostreptococcaceae	0.484691	0.421592	3.52e-06	0.121434	0.299203	1	0.0353025	0.00238972
CKB	Bacteria;Firmicutes;Clostridia;Clostridiales;Peptostreptococcaceae	0.536641	0.490305	3.57e-06	0.332685	0.820168	1	0.0357039	0.00241689
MAFK	Bacteria;Firmicutes;Negativicutes;Selenomonadales	0.601016	0.542831	3.65e-06	-0.340073	-0.137804	1	0.0364157	0.00246507
DRD2	Bacteria;Firmicutes;Clostridia;Clostridiales;Ruminococcaceae;Ruminococcaceae NK4A214 group	0.395886	0.321913	3.7e-06	0.0832485	0.205586	1	0.0368891	0.00249712
RDH16	Bacteria;Firmicutes;Clostridia;Clostridiales;Lachnospiraceae;[Ruminococcus] gnavus group	0.620114	0.535695	3.71e-06	0.0479617	0.118452	1	0.0369177	0.00249906
ZNF768	Bacteria;Firmicutes;Clostridia;Clostridiales;Peptostreptococcaceae	0.555796	0.457084	3.93e-06	0.112202	0.277855	1	0.0387772	0.00262493
NARS	Bacteria;Firmicutes;Clostridia;Clostridiales;Lachnospiraceae;Roseburia	0.786032	0.738483	4.01e-06	-0.0920962	-0.0371528	1	0.039506	0.00267427
MSH5	Bacteria;Firmicutes;Clostridia;Clostridiales;Lachnospiraceae;Lachnospiraceae NK4A136 group	0.49266	0.46339	4.04e-06	0.0535707	0.132838	1	0.0397182	0.00268863
WSB1	Bacteria;Bacteroidetes;Bacteroidia;Bacteroidales;Prevotellaceae	0.662416	0.604954	4.05e-06	-0.103755	-0.0418372	1	0.0397269	0.00268922
IKBIP	Bacteria;Firmicutes;Clostridia;Clostridiales;Peptostreptococcaceae	0.382942	0.334545	4.11e-06	-0.401168	-0.16166	1	0.0401058	0.00271487
FAM76B	Bacteria;Firmicutes;Negativicutes;Selenomonadales;Veillonellaceae;Dialister	0.668413	0.603537	4.17e-06	-0.0800838	-0.0322495	1	0.0405871	0.00274745
CACFD1	Bacteria;Firmicutes;Clostridia;Clostridiales;Peptostreptococcaceae	0.611416	0.563834	4.35e-06	0.127631	0.317566	1	0.0420556	0.00284686
TRERF1	Bacteria;Firmicutes;Clostridia;Clostridiales;Peptostreptococcaceae	0.460477	0.418161	4.4e-06	-0.342963	-0.137753	1	0.0424904	0.00287629
TOMM40L	Bacteria;Firmicutes;Clostridia;Clostridiales;Lachnospiraceae;Roseburia	0.476417	0.412305	4.41e-06	-0.117376	-0.0471429	1	0.0424912	0.00287635
TDRD12	Bacteria;Firmicutes;Erysipelotrichia;Erysipelotrichales;Erysipelotrichaceae;Erysipelotrichaceae UCG 003	0.864956	0.804542	4.46e-06	0.0583274	0.145308	1	0.0429346	0.00290636
ETHE1	Bacteria;Firmicutes;Clostridia;Clostridiales;Peptostreptococcaceae	0.466995	0.436244	4.47e-06	0.156034	0.388729	1	0.0429414	0.00290682
KIAA0040	Bacteria;Firmicutes;Clostridia;Clostridiales;Peptostreptococcaceae	0.366217	0.316508	4.49e-06	-0.314465	-0.12619	1	0.0431519	0.00292107
NAGS	Bacteria;Firmicutes;Clostridia;Clostridiales;Peptostreptococcaceae	0.383707	0.308243	4.54e-06	0.171197	0.426824	1	0.0435241	0.00294626
GIPC1	Bacteria;Firmicutes;Negativicutes;Selenomonadales;Acidaminococcaceae	0.845615	0.802531	4.67e-06	-0.20375	-0.0816113	1	0.0446303	0.00302114
ELOVL5	Bacteria;Firmicutes;Clostridia;Clostridiales;Peptostreptococcaceae	0.278346	0.251113	4.69e-06	-0.539608	-0.216096	1	0.04475	0.00302925
MAGEE2	Bacteria;Actinobacteria;Actinobacteria;Micrococcales;Micrococcaceae	0.38113	0.290878	4.77e-06	-0.212785	-0.0851408	1	0.0453354	0.00306887
ERBB4	Bacteria;Firmicutes;Clostridia;Clostridiales;Lachnospiraceae;[Eubacterium] rectale group	0.584656	0.468745	4.83e-06	0.0723946	0.181042	1	0.0458478	0.00310356
TMX3	Bacteria;Firmicutes;Clostridia;Clostridiales;Peptostreptococcaceae	0.463605	0.409965	4.87e-06	-0.232862	-0.0930821	1	0.0460563	0.00311767
SPATA2	Bacteria;Firmicutes;Clostridia;Clostridiales;Peptostreptococcaceae	0.488051	0.447898	4.93e-06	0.087145	0.218146	1	0.0465553	0.00315145
LILRB4	Bacteria;Firmicutes;Clostridia;Clostridiales;Peptostreptococcaceae	0.792601	0.699817	5.04e-06	-0.517815	-0.206637	1	0.0473804	0.0032073
MGAT4B	Bacteria;Firmicutes;Clostridia;Clostridiales;Peptostreptococcaceae	0.396971	0.362181	5.08e-06	0.126751	0.31773	1	0.0476381	0.00322475
LIMS1	Bacteria;Firmicutes;Clostridia;Clostridiales;Peptostreptococcaceae	0.574564	0.468205	5.13e-06	-0.237041	-0.0945172	1	0.0480226	0.00325078
USF1	Bacteria;Bacteroidetes;Bacteroidia;Bacteroidales;Prevotellaceae	0.643669	0.554586	5.24e-06	-0.0788953	-0.0314254	1	0.0489456	0.00331326
ENHO	Bacteria;Actinobacteria;Actinobacteria;Micrococcales;Micrococcaceae	0.391176	0.343426	5.43e-06	-0.436159	-0.17342	1	0.0503678	0.00340953
HSPA13	Bacteria;Firmicutes;Clostridia;Clostridiales;Peptostreptococcaceae	0.409289	0.350218	5.44e-06	-0.302251	-0.120175	1	0.0503678	0.00340953
LSMEM1	Bacteria;Bacteroidetes;Bacteroidia;Bacteroidales;Prevotellaceae	0.636525	0.56541	5.46e-06	-0.0923564	-0.0367144	1	0.0505318	0.00342063
PHTF1	Bacteria;Firmicutes;Clostridia;Clostridiales;Peptostreptococcaceae	0.343341	0.291838	5.55e-06	-0.225704	-0.0896454	1	0.0512883	0.00347184
CLLU1OS	Bacteria;Firmicutes;Erysipelotrichia;Erysipelotrichales;Erysipelotrichaceae;Holdemanella	0.207368	0.177458	5.79e-06	0.103732	0.261713	1	0.0532472	0.00360445
RRAS	Bacteria;Firmicutes;Bacilli;Lactobacillales;Carnobacteriaceae;Granulicatella	0.748173	0.644859	5.92e-06	0.0748026	0.188924	1	0.0542377	0.00367149
SRGN	Bacteria;Firmicutes;Clostridia;Clostridiales;Peptostreptococcaceae	0.369	0.332597	6.05e-06	-0.70998	-0.280792	1	0.055163	0.00373413
PJA1	Bacteria;Firmicutes;Clostridia;Clostridiales;Peptostreptococcaceae	0.356875	0.292562	6.1e-06	-0.215181	-0.0850723	1	0.0554189	0.00375145
KRT19	Bacteria;Actinobacteria;Actinobacteria	0.542914	0.486944	6.14e-06	0.188509	0.476995	1	0.0557947	0.0037769
ACOX3	Bacteria;Firmicutes;Clostridia;Clostridiales;Lachnospiraceae;Lachnospiraceae NK4A136 group	0.223439	0.209059	6.21e-06	-0.127571	-0.0503872	1	0.0563486	0.00381438
UBE2J2	Bacteria;Firmicutes;Bacilli;Lactobacillales;Carnobacteriaceae;Granulicatella	0.61786	0.53294	6.21e-06	0.0600772	0.152104	1	0.0563486	0.00381438
ARGLU1	Bacteria;Firmicutes;Clostridia;Clostridiales;Lachnospiraceae;Lachnospiraceae NK4A136 group	0.631422	0.58629	6.46e-06	0.0509673	0.129288	1	0.0581768	0.00393814
CHCHD5	Bacteria;Firmicutes;Erysipelotrichia;Erysipelotrichales;Erysipelotrichaceae;Faecalitalea	0.631166	0.549203	6.49e-06	-0.152081	-0.0599357	1	0.0584113	0.00395402
ACOT8	Bacteria;Firmicutes;Clostridia;Clostridiales;Peptostreptococcaceae	0.42871	0.358756	6.51e-06	0.105242	0.267068	1	0.0584339	0.00395555
UCK2	Bacteria;Firmicutes;Clostridia;Clostridiales;Peptostreptococcaceae	0.359926	0.322999	6.58e-06	0.120096	0.304933	1	0.0589869	0.00399298
PQLC1	Bacteria;Firmicutes;Erysipelotrichia;Erysipelotrichales;Erysipelotrichaceae;Faecalitalea	0.64993	0.581438	6.69e-06	-0.178701	-0.0703189	1	0.0598219	0.00404951
C8orf33	Bacteria;Firmicutes;Clostridia;Clostridiales;Peptostreptococcaceae	0.553951	0.499332	6.78e-06	0.152036	0.386615	1	0.0603604	0.00408596
SLC25A38	Bacteria;Firmicutes;Clostridia;Clostridiales;Peptostreptococcaceae	0.449867	0.418129	6.8e-06	0.0746248	0.189796	1	0.0604773	0.00409387
SLC27A6	Bacteria;Actinobacteria;Actinobacteria;Micrococcales;Micrococcaceae	0.582472	0.500781	6.97e-06	-0.381744	-0.149907	1	0.0617715	0.00418148
IMPA2	Bacteria;Firmicutes;Clostridia;Clostridiales;Peptostreptococcaceae	0.289621	0.262814	7.13e-06	0.143574	0.366037	1	0.0629483	0.00426114
CLCN2	Bacteria;Firmicutes;Clostridia;Clostridiales;Peptostreptococcaceae	0.337276	0.299042	7.2e-06	0.200775	0.512117	1	0.0633934	0.00429127
PPP1R12C	Bacteria;Firmicutes;Clostridia;Clostridiales;Ruminococcaceae;Ruminiclostridium 5	0.791512	0.726981	7.23e-06	-0.182641	-0.0715866	1	0.0636203	0.00430663
DENND2A	Bacteria;Firmicutes;Erysipelotrichia;Erysipelotrichales;Erysipelotrichaceae;Holdemanella	0.467763	0.437057	7.24e-06	-0.189802	-0.0743876	1	0.0636617	0.00430943
B4GALNT3	Bacteria;Proteobacteria;Betaproteobacteria;Burkholderiales;Alcaligenaceae;Sutterella	0.666327	0.601043	7.34e-06	-0.164695	-0.0645018	1	0.0644967	0.00436595
FHAD1	Bacteria;Firmicutes;Clostridia;Clostridiales;Peptostreptococcaceae	0.623074	0.539313	7.4e-06	-0.202891	-0.0794283	1	0.0649637	0.00439757
RAB40C	Bacteria;Firmicutes;Clostridia;Clostridiales;Peptostreptococcaceae	0.690801	0.62209	7.45e-06	0.0917416	0.234428	1	0.0653611	0.00442447
CKB	Bacteria;Firmicutes;Negativicutes;Selenomonadales;Acidaminococcaceae	0.536641	0.490305	7.52e-06	-0.619055	-0.242152	1	0.0658348	0.00445653
COX19	Bacteria;Firmicutes;Clostridia;Clostridiales;Peptostreptococcaceae	0.170315	0.139007	7.59e-06	0.0675126	0.172681	1	0.0662657	0.0044857
CDK5RAP3	Bacteria;Bacteroidetes;Bacteroidia;Bacteroidales;Prevotellaceae	0.784859	0.711396	7.63e-06	-0.11244	-0.0439506	1	0.0664656	0.00449923
ADCK2	Bacteria;Firmicutes;Clostridia;Clostridiales;Peptostreptococcaceae	0.291717	0.236165	7.93e-06	0.0707266	0.181306	1	0.0688207	0.00465866
PLEKHG6	Bacteria;Firmicutes;Clostridia;Clostridiales;Peptostreptococcaceae	0.394931	0.372099	7.97e-06	0.169638	0.434994	1	0.0691636	0.00468187
ZBTB33	Bacteria;Firmicutes;Erysipelotrichia;Erysipelotrichales;Erysipelotrichaceae;Faecalitalea	0.596531	0.547127	8.03e-06	0.0474294	0.121665	1	0.0695375	0.00470718
STAP2	Bacteria;Firmicutes;Clostridia;Clostridiales;Peptostreptococcaceae	0.288689	0.261847	8.36e-06	0.163916	0.421361	1	0.0720166	0.004875
C1orf122	Bacteria;Firmicutes;Bacilli;Lactobacillales;Carnobacteriaceae;Granulicatella	0.665435	0.581794	8.68e-06	0.0863251	0.222354	1	0.0741737	0.00502102
PIGZ	Bacteria;Firmicutes;Clostridia;Clostridiales;Peptostreptococcaceae	0.206119	0.176162	8.68e-06	0.261609	0.673835	1	0.0741737	0.00502102
DGKD	Bacteria;Firmicutes;Clostridia;Clostridiales;Peptostreptococcaceae	0.322043	0.26887	8.72e-06	0.0853385	0.219866	1	0.074485	0.00504209
OPLAH	Bacteria;Firmicutes;Clostridia;Clostridiales;Peptostreptococcaceae	0.712095	0.640119	8.93e-06	0.113849	0.293692	1	0.0760725	0.00514955
MIS12	Bacteria;Firmicutes;Clostridia;Clostridiales;Peptostreptococcaceae	0.200761	0.170601	8.99e-06	-0.170963	-0.0662516	1	0.0764552	0.00517546
E2F3	Bacteria;Firmicutes;Erysipelotrichia;Erysipelotrichales;Erysipelotrichaceae;Faecalitalea	0.719069	0.648837	9.04e-06	0.0393473	0.101566	1	0.0767571	0.00519589
SCAP	Bacteria;Firmicutes;Clostridia;Clostridiales;Peptostreptococcaceae	0.345893	0.280482	9.24e-06	0.0829002	0.214236	1	0.0781385	0.00528941
IQCD	Bacteria;Firmicutes;Clostridia;Clostridiales;Family XI;Anaerococcus	0.20249	0.172395	9.38e-06	0.110677	0.286247	1	0.0791259	0.00535624
C11orf45	Bacteria;Firmicutes;Clostridia;Clostridiales;Ruminococcaceae;Ruminococcaceae NK4A214 group	0.935722	0.89602	9.41e-06	0.0395962	0.102429	1	0.0792645	0.00536563
FIBCD1	Bacteria;Firmicutes;Negativicutes;Selenomonadales;Veillonellaceae;Dialister	0.620788	0.536519	9.46e-06	0.0738434	0.191073	1	0.079517	0.00538272
PRKAR2B	Bacteria;Firmicutes;Clostridia;Clostridiales;Peptostreptococcaceae	0.491642	0.440806	9.47e-06	-0.326044	-0.126	1	0.079545	0.00538461
ZNF575	Bacteria;Firmicutes;Clostridia;Clostridiales;Peptostreptococcaceae	0.317971	0.249768	9.61e-06	0.150786	0.390494	1	0.0805179	0.00545047
KLHL2	Bacteria;Firmicutes;Clostridia;Clostridiales;Peptostreptococcaceae	0.310599	0.297832	9.62e-06	-0.16267	-0.0628095	1	0.0805499	0.00545264
SYNE4	Bacteria;Firmicutes;Negativicutes;Selenomonadales;Veillonellaceae;Dialister	0.801685	0.733967	9.69e-06	0.0415067	0.107537	1	0.0810134	0.00548402
SYCE1L	Bacteria;Firmicutes;Erysipelotrichia;Erysipelotrichales;Erysipelotrichaceae;Faecalitalea	0.583754	0.491255	9.73e-06	-0.148777	-0.0574102	1	0.0813173	0.00550459
RTEL1-TNFRSF6B	Bacteria;Firmicutes;Clostridia;Clostridiales;Ruminococcaceae;Flavonifractor	0.351226	0.326744	9.74e-06	-0.192856	-0.0744148	1	0.0813811	0.0055089
CD86	Bacteria;Firmicutes;Clostridia;Clostridiales;Peptostreptococcaceae	0.786723	0.699225	9.8e-06	-0.373456	-0.144058	1	0.0817378	0.00553305
RGS18	Bacteria;Firmicutes;Clostridia;Clostridiales;Peptostreptococcaceae	0.395173	0.372349	9.8e-06	-0.38717	-0.149342	1	0.0817585	0.00553445
HOXB13	Bacteria;Firmicutes;Clostridia;Clostridiales;Lachnospiraceae;Tyzzerella	0.556798	0.512478	9.81e-06	-0.525319	-0.202625	1	0.0817682	0.00553511
DAB2IP	Bacteria;Firmicutes;Clostridia;Clostridiales;Peptostreptococcaceae	0.369835	0.346055	9.85e-06	0.101114	0.262204	1	0.0820777	0.00555606
STEAP4	Bacteria;Firmicutes;Clostridia;Clostridiales;Peptostreptococcaceae	0.323079	0.269988	9.86e-06	-0.728492	-0.28092	1	0.0821	0.00555757
VPS37B	Bacteria;Firmicutes;Clostridia;Clostridiales;Peptostreptococcaceae	0.534426	0.497911	1.01e-05	0.0876998	0.227785	1	0.0841392	0.0056956
RORC	Bacteria;Firmicutes;Clostridia;Clostridiales;Peptostreptococcaceae	0.707368	0.625703	1.02e-05	0.0997152	0.259032	1	0.0842768	0.00570492
UBE2J1	Bacteria;Firmicutes;Clostridia;Clostridiales;Peptostreptococcaceae	0.321079	0.26783	1.02e-05	-0.187689	-0.0722515	1	0.0842768	0.00570492
TLR2	Bacteria;Firmicutes;Clostridia;Clostridiales;Peptostreptococcaceae	0.534062	0.487469	1.02e-05	-0.55614	-0.21405	1	0.0844882	0.00571923
AP1S2	Bacteria;Firmicutes;Clostridia;Clostridiales;Peptostreptococcaceae	0.336668	0.298399	1.02e-05	-0.297524	-0.11449	1	0.0847583	0.00573751
KRT15	Bacteria;Actinobacteria;Actinobacteria	0.539343	0.493278	1.03e-05	0.128067	0.332898	1	0.0850898	0.00575995
FZR1	Bacteria;Firmicutes;Clostridia;Clostridiales;Ruminococcaceae;Ruminiclostridium 5	0.630081	0.491362	1.03e-05	-0.149278	-0.0574254	1	0.0851238	0.00576226
ZNF850	Bacteria;Firmicutes;Clostridia;Clostridiales;Family XI;Anaerococcus	0.426381	0.356142	1.04e-05	-0.175223	-0.0673745	1	0.0856284	0.00579642
ANXA5	Bacteria;Firmicutes;Clostridia;Clostridiales;Peptostreptococcaceae	0.148128	0.132352	1.04e-05	-0.392589	-0.150944	1	0.0856641	0.00579883
CDK18	Bacteria;Firmicutes;Clostridia;Clostridiales;Peptostreptococcaceae	0.270749	0.228677	1.09e-05	0.114155	0.297655	1	0.0891375	0.00603396
EFR3A	Bacteria;Firmicutes;Erysipelotrichia;Erysipelotrichales;Erysipelotrichaceae;Faecalitalea	0.642483	0.572534	1.09e-05	0.0634642	0.165485	1	0.0891375	0.00603396
IRAK3	Bacteria;Firmicutes;Clostridia;Clostridiales;Peptostreptococcaceae	0.348387	0.310794	1.09e-05	-0.519779	-0.19937	1	0.0891375	0.00603396
DENND2A	Bacteria;Firmicutes;Clostridia;Clostridiales;Peptostreptococcaceae	0.467763	0.437057	1.1e-05	0.094439	0.246346	1	0.0895879	0.00606444
DNAJB9	Bacteria;Firmicutes;Clostridia;Clostridiales;Peptostreptococcaceae	0.200386	0.170212	1.1e-05	-0.321956	-0.12341	1	0.0896317	0.00606741
RPL10L	Bacteria;Firmicutes;Clostridia;Clostridiales;Peptostreptococcaceae	0.184834	0.154073	1.1e-05	0.094905	0.247582	1	0.0896317	0.00606741
TST	Bacteria;Firmicutes;Clostridia;Clostridiales;Peptostreptococcaceae	0.413389	0.379546	1.12e-05	0.156887	0.409657	1	0.0906664	0.00613745
DDA1	Bacteria;Firmicutes;Clostridia;Clostridiales;Peptostreptococcaceae	0.826907	0.778602	1.12e-05	0.0451446	0.117911	1	0.0910517	0.00616353
TMEM189	Bacteria;Firmicutes;Bacilli;Lactobacillales;Carnobacteriaceae	0.34067	0.274737	1.13e-05	0.0605591	0.158205	1	0.0913162	0.00618144
SH3BGRL3	Bacteria;Firmicutes;Bacilli;Lactobacillales;Carnobacteriaceae	0.690727	0.630217	1.14e-05	0.0720868	0.188397	1	0.0918966	0.00622073
DLAT	Bacteria;Firmicutes;Clostridia;Clostridiales;Lachnospiraceae;Roseburia	0.776392	0.726701	1.15e-05	-0.115982	-0.0443487	1	0.0928774	0.00628712
FIGNL1	Bacteria;Firmicutes;Clostridia;Clostridiales;Lachnospiraceae;Tyzzerella 4	0.928722	0.894046	1.16e-05	-0.0892553	-0.0341145	1	0.0935251	0.00633097
ANKRD36C	Bacteria;Bacteroidetes;Bacteroidia;Bacteroidales;Prevotellaceae	0.403516	0.316528	1.16e-05	-0.18027	-0.0688903	1	0.0937653	0.00634723
DRAM1	Bacteria;Firmicutes;Clostridia;Clostridiales;Peptostreptococcaceae	0.418245	0.36007	1.16e-05	-0.458981	-0.175396	1	0.0937677	0.00634738
CBFB	Bacteria;Firmicutes;Clostridia;Clostridiales;Peptostreptococcaceae	0.276485	0.234743	1.17e-05	-0.256587	-0.0980234	1	0.0940293	0.00636509
PCK2	Bacteria;Firmicutes;Clostridia;Clostridiales;Peptostreptococcaceae	0.2707	0.24318	1.17e-05	0.134644	0.352445	1	0.0940293	0.00636509
FSTL1	Bacteria;Firmicutes;Clostridia;Clostridiales;Peptostreptococcaceae	0.344171	0.292733	1.19e-05	-0.631729	-0.241122	1	0.0953369	0.00645361
TOMM5	Bacteria;Firmicutes;Clostridia;Clostridiales;Lachnospiraceae;Lachnospiraceae NK4A136 group	0.312188	0.272507	1.19e-05	0.0457077	0.119758	1	0.0953833	0.00645675
ITGA1	Bacteria;Firmicutes;Clostridia;Clostridiales;Peptostreptococcaceae	0.362033	0.325228	1.19e-05	-0.322784	-0.123183	1	0.0955434	0.00646759
PRKAR2B	Bacteria;Firmicutes;Clostridia;Clostridiales;Lachnospiraceae;[Eubacterium] hallii group	0.491642	0.440806	1.23e-05	-0.222161	-0.0846386	1	0.0980503	0.00663729
CHST3	Bacteria;Firmicutes;Clostridia;Clostridiales;Peptostreptococcaceae	0.241212	0.197436	1.23e-05	-0.559945	-0.213283	1	0.0983416	0.006657
OSBPL3	Bacteria;Firmicutes;Clostridia;Clostridiales;Peptostreptococcaceae	0.25569	0.227602	1.27e-05	-0.356082	-0.135397	1	0.100823	0.00682498
LSR	Bacteria;Firmicutes;Clostridia;Clostridiales;Peptostreptococcaceae	0.839551	0.799438	1.29e-05	0.0995654	0.262076	1	0.102086	0.00691047
PGAP3	Bacteria;Firmicutes;Clostridia;Clostridiales;Peptostreptococcaceae	0.294988	0.268384	1.33e-05	0.136516	0.359989	1	0.105019	0.00710905
PLXNA2	Bacteria;Firmicutes;Clostridia;Clostridiales;Peptostreptococcaceae	0.323981	0.298471	1.34e-05	0.133747	0.352764	1	0.105286	0.00712707
CBLC	Bacteria;Firmicutes;Erysipelotrichia;Erysipelotrichales;Erysipelotrichaceae;Holdemanella	0.383171	0.347585	1.35e-05	-0.237229	-0.0898874	1	0.10627	0.00719371
NKX3-1	Bacteria;Firmicutes;Clostridia;Clostridiales;Peptostreptococcaceae	0.312825	0.286894	1.37e-05	-0.294532	-0.111522	1	0.10727	0.00726142
CCND1	Bacteria;Firmicutes;Clostridia;Clostridiales;Peptostreptococcaceae;Intestinibacter	0.370287	0.293179	1.38e-05	0.0936701	0.247514	1	0.107902	0.0073042
LDHD	Bacteria;Firmicutes;Clostridia;Clostridiales;Peptostreptococcaceae	0.486031	0.423096	1.39e-05	0.208541	0.551237	1	0.108429	0.00733987
TM4SF5	Bacteria;Firmicutes;Erysipelotrichia;Erysipelotrichales;Erysipelotrichaceae;Holdemanella	0.302072	0.275735	1.43e-05	-0.387375	-0.146339	1	0.110816	0.00750143
CCDC120	Bacteria;Actinobacteria;Actinobacteria;Micrococcales;Micrococcaceae	0.611005	0.563373	1.45e-05	0.0675524	0.179015	1	0.112557	0.00761927
ANO2	Bacteria;Firmicutes;Clostridia;Clostridiales;Peptostreptococcaceae	0.22724	0.212929	1.46e-05	-0.225885	-0.085216	1	0.112952	0.007646
PMEL	Bacteria;Firmicutes;Erysipelotrichia;Erysipelotrichales;Erysipelotrichaceae;Holdemanella	0.333725	0.295286	1.51e-05	-0.12183	-0.0458729	1	0.116048	0.00785558
UPK3A	Bacteria;Firmicutes;Negativicutes;Selenomonadales;Veillonellaceae;Dialister	0.578204	0.472755	1.52e-05	0.0659756	0.175267	1	0.116524	0.00788784
PTK6	Bacteria;Firmicutes;Clostridia;Clostridiales;Peptostreptococcaceae	0.345105	0.320392	1.52e-05	0.130088	0.345602	1	0.116575	0.00789126
RNF39	Bacteria;Firmicutes;Negativicutes;Selenomonadales;Acidaminococcaceae	0.641038	0.597083	1.54e-05	-0.279058	-0.104954	1	0.118031	0.00798982
CYP27B1	Bacteria;Firmicutes;Erysipelotrichia;Erysipelotrichales;Erysipelotrichaceae;Holdemanella	0.252938	0.194345	1.56e-05	0.119287	0.317363	1	0.119071	0.0080602
TMEM171	Bacteria;Firmicutes;Clostridia;Clostridiales;Peptostreptococcaceae	0.272643	0.245196	1.59e-05	0.166496	0.443464	1	0.120754	0.00817419
FGFR3	Bacteria;Firmicutes;Clostridia;Clostridiales;Peptostreptococcaceae	0.246344	0.217904	1.59e-05	0.182213	0.48545	1	0.121157	0.00820142
PRPS1	Bacteria;Firmicutes;Clostridia;Clostridiales;Peptostreptococcaceae	0.157781	0.142184	1.6e-05	-0.260981	-0.0979255	1	0.121476	0.00822301
CNNM4	Bacteria;Firmicutes;Clostridia;Clostridiales;Peptostreptococcaceae	0.322643	0.269516	1.61e-05	0.145399	0.387611	1	0.12185	0.00824837
PLEKHG4	Bacteria;Firmicutes;Erysipelotrichia;Erysipelotrichales;Erysipelotrichaceae;Holdemanella	0.329366	0.290675	1.61e-05	-0.170851	-0.0640887	1	0.12185	0.00824837
RPS6KA2	Bacteria;Firmicutes;Clostridia;Clostridiales;Peptostreptococcaceae	0.585267	0.504124	1.61e-05	-0.394294	-0.147883	1	0.122034	0.00826082
ASPSCR1	Bacteria;Firmicutes;Clostridia;Clostridiales;Ruminococcaceae;Ruminococcaceae UCG 013	0.860259	0.802929	1.62e-05	0.0634935	0.169346	1	0.122558	0.00829625
TSTD1	Bacteria;Firmicutes;Clostridia;Clostridiales;Peptostreptococcaceae	0.670998	0.623019	1.62e-05	0.094953	0.253249	1	0.122558	0.00829625
ARL13B	Bacteria;Firmicutes;Clostridia;Clostridiales;Peptostreptococcaceae	0.303329	0.248688	1.63e-05	-0.237423	-0.0890067	1	0.122734	0.00830817
EGLN2	Bacteria;Firmicutes;Clostridia;Clostridiales;Lachnospiraceae;Lachnospiraceae NK4A136 group	0.224757	0.195503	1.63e-05	0.0663421	0.176985	1	0.122916	0.0083205
KBTBD6	Bacteria;Firmicutes;Negativicutes;Selenomonadales;Acidaminococcaceae;Phascolarctobacterium	0.919178	0.876522	1.65e-05	0.0270819	0.07231	1	0.124485	0.0084267
FCGR2A	Bacteria;Firmicutes;Clostridia;Clostridiales;Peptostreptococcaceae	0.644223	0.574614	1.66e-05	-0.549498	-0.205767	1	0.124757	0.00844511
SEPHS2	Bacteria;Firmicutes;Clostridia;Clostridiales;Peptostreptococcaceae	0.250706	0.207477	1.66e-05	0.112603	0.300714	1	0.124788	0.00844723
NEDD4L	Bacteria;Firmicutes;Clostridia;Clostridiales;Peptostreptococcaceae	0.661854	0.586711	1.66e-05	0.128387	0.342929	1	0.125121	0.00846976
P2RY13	Bacteria;Firmicutes;Clostridia;Clostridiales;Peptostreptococcaceae	0.668699	0.603879	1.67e-05	-0.469414	-0.175698	1	0.125431	0.00849079
DCUN1D1	Bacteria;Firmicutes;Clostridia;Clostridiales;Ruminococcaceae;Ruminiclostridium 5	0.969698	0.946238	1.68e-05	0.0368271	0.098406	1	0.125592	0.00850168
NOP10	Bacteria;Firmicutes;Bacilli;Lactobacillales;Carnobacteriaceae;Granulicatella	0.692229	0.623835	1.68e-05	0.0539396	0.144134	1	0.125592	0.00850168
NRIP3	Bacteria;Firmicutes;Clostridia;Clostridiales;Peptostreptococcaceae	0.574703	0.480193	1.69e-05	-0.313043	-0.11709	1	0.12649	0.00856243
PLAGL1	Bacteria;Firmicutes;Clostridia;Clostridiales;Lachnospiraceae;Tyzzerella	0.71799	0.662814	1.7e-05	0.0281959	0.0754077	1	0.12702	0.0085983
LRRC8C	Bacteria;Firmicutes;Clostridia;Clostridiales;Peptostreptococcaceae	0.359835	0.322902	1.71e-05	-0.444371	-0.166116	1	0.127355	0.00862103
TNFRSF19	Bacteria;Actinobacteria;Actinobacteria;Micrococcales;Micrococcaceae	0.201487	0.155419	1.72e-05	-0.50145	-0.187398	1	0.127871	0.00865593
FN3K	Bacteria;Firmicutes;Clostridia;Clostridiales;Peptostreptococcaceae	0.477004	0.412963	1.73e-05	0.107146	0.286849	1	0.128755	0.0087158
C19orf70	Bacteria;Firmicutes;Erysipelotrichia;Erysipelotrichales;Erysipelotrichaceae;Faecalitalea	0.605632	0.538505	1.76e-05	-0.195393	-0.0729001	1	0.130667	0.0088452
CHMP4B	Bacteria;Firmicutes;Clostridia;Clostridiales;Peptostreptococcaceae	0.778945	0.729821	1.77e-05	0.0602164	0.16141	1	0.130784	0.00885309
ILVBL	Bacteria;Firmicutes;Clostridia;Clostridiales;Peptostreptococcaceae	0.596337	0.527628	1.78e-05	0.076665	0.205616	1	0.131886	0.00892768
SCAND1	Bacteria;Firmicutes;Bacilli;Lactobacillales;Carnobacteriaceae;Granulicatella	0.653679	0.594731	1.82e-05	0.119738	0.32154	1	0.134263	0.00908864
CEP19	Bacteria;Firmicutes;Clostridia;Clostridiales;Peptostreptococcaceae	0.423439	0.401682	1.84e-05	-0.280419	-0.104351	1	0.135529	0.00917434
SUCNR1	Bacteria;Firmicutes;Clostridia;Clostridiales;Lachnospiraceae;[Eubacterium] hallii group	0.650384	0.590875	1.86e-05	-0.242321	-0.0901328	1	0.136371	0.00923132
LY6G5B	Bacteria;Firmicutes;Clostridia;Clostridiales;Lachnospiraceae;Lachnospiraceae NK4A136 group	0.3201	0.280875	1.86e-05	0.0483098	0.129896	1	0.136601	0.0092469
LRPAP1	Bacteria;Firmicutes;Erysipelotrichia;Erysipelotrichales;Erysipelotrichaceae;Faecalitalea	0.762528	0.68144	1.87e-05	-0.13386	-0.0497681	1	0.137148	0.0092839
OCEL1	Bacteria;Firmicutes;Clostridia;Clostridiales;Peptostreptococcaceae	0.392342	0.344683	1.9e-05	0.104746	0.28196	1	0.138524	0.00937708
COL4A4	Bacteria;Firmicutes;Clostridia;Clostridiales;Peptostreptococcaceae	0.98453	0.967276	1.91e-05	-0.149108	-0.0553652	1	0.139361	0.00943374
MUL1	Bacteria;Firmicutes;Clostridia;Clostridiales;Peptostreptococcaceae	0.314664	0.288802	1.91e-05	0.0577301	0.155495	1	0.139493	0.00944267
OAF	Bacteria;Firmicutes;Clostridia;Clostridiales;Peptostreptococcaceae	0.335254	0.268779	1.91e-05	0.181651	0.489264	1	0.139493	0.00944267
GJA1	Bacteria;Firmicutes;Clostridia;Clostridiales;Peptostreptococcaceae	0.552802	0.465307	1.92e-05	-0.516607	-0.191772	1	0.139768	0.00946126
PLAU	Bacteria;Firmicutes;Clostridia;Clostridiales;Peptostreptococcaceae	0.525833	0.478417	1.94e-05	-0.69774	-0.258874	1	0.140905	0.00953824
CDH11	Bacteria;Firmicutes;Clostridia;Clostridiales;Peptostreptococcaceae	0.444138	0.388551	1.94e-05	-0.571154	-0.211871	1	0.141215	0.00955922
PPT1	Bacteria;Firmicutes;Clostridia;Clostridiales;Peptostreptococcaceae	0.830015	0.7403	1.94e-05	-0.205128	-0.0760847	1	0.141318	0.00956617
BBIP1	Bacteria;Firmicutes;Clostridia;Clostridiales;Peptostreptococcaceae	0.22814	0.199013	2.03e-05	-0.209447	-0.0774776	1	0.146707	0.00993097
SDR39U1	Bacteria;Firmicutes;Clostridia;Clostridiales;Ruminococcaceae;Ruminiclostridium 5	0.789654	0.710774	2.03e-05	-0.171259	-0.063351	1	0.146707	0.00993097
CARD6	Bacteria;Firmicutes;Negativicutes;Selenomonadales;Acidaminococcaceae	0.333259	0.294793	2.05e-05	0.141581	0.382921	1	0.147677	0.00999668
POT1	Bacteria;Firmicutes;Clostridia;Clostridiales;Peptostreptococcaceae	0.551507	0.439384	2.06e-05	-0.154621	-0.0571484	1	0.148286	0.0100379
GNB4	Bacteria;Firmicutes;Clostridia;Clostridiales;Peptostreptococcaceae	0.345214	0.320505	2.08e-05	-0.503497	-0.185974	1	0.149624	0.0101284
TSEN15	Bacteria;Firmicutes;Clostridia;Clostridiales;Peptostreptococcaceae	0.152018	0.120019	2.09e-05	-0.213616	-0.0788833	1	0.150064	0.0101582
SGSM3	Bacteria;Actinobacteria;Actinobacteria;Micrococcales;Micrococcaceae	0.693513	0.616892	2.1e-05	0.0601284	0.162868	1	0.150576	0.0101929
WDR72	Bacteria;Verrucomicrobia	0.611656	0.564104	2.1e-05	-0.208086	-0.0768169	1	0.150608	0.010195
DTWD2	Bacteria;Firmicutes;Clostridia;Clostridiales;Ruminococcaceae;Ruminiclostridium 5	0.887774	0.853037	2.11e-05	0.0622901	0.168756	1	0.15077	0.010206
DDX17	Bacteria;Bacteroidetes;Bacteroidia;Bacteroidales;Prevotellaceae	0.343079	0.330914	2.11e-05	-0.0905871	-0.0334309	1	0.151082	0.0102271
ZNF341	Bacteria;Actinobacteria;Actinobacteria;Micrococcales;Micrococcaceae	0.473979	0.384444	2.11e-05	0.0614137	0.166427	1	0.151263	0.0102394
RNF185	Bacteria;Firmicutes;Clostridia;Clostridiales;Peptostreptococcaceae	0.250181	0.221886	2.12e-05	0.0636869	0.172604	1	0.151398	0.0102485
SMIM1	Bacteria;Firmicutes;Clostridia;Clostridiales;Ruminococcaceae;Ruminiclostridium 5	0.646313	0.536839	2.13e-05	-0.150889	-0.0556536	1	0.151974	0.0102875
TCEAL1	Bacteria;Actinobacteria;Actinobacteria;Micrococcales;Micrococcaceae	0.174615	0.109879	2.13e-05	-0.190959	-0.0704355	1	0.151974	0.0102875
TRIB2	Bacteria;Firmicutes;Clostridia;Clostridiales;Peptostreptococcaceae	0.202212	0.187438	2.13e-05	-0.65219	-0.240556	1	0.151974	0.0102875
CHSY1	Bacteria;Firmicutes;Clostridia;Clostridiales;Peptostreptococcaceae	0.303086	0.26288	2.14e-05	-0.339588	-0.125206	1	0.152652	0.0103334
CPNE1	Bacteria;Firmicutes;Clostridia;Clostridiales;Lachnospiraceae;Roseburia	0.713027	0.632942	2.16e-05	0.0375948	0.102019	1	0.153682	0.0104032
C20orf202	Bacteria;Firmicutes;Clostridia;Clostridiales;Ruminococcaceae;Anaerotruncus	0.394316	0.346811	2.17e-05	-0.197221	-0.0726559	1	0.154319	0.0104463
ALPI	Bacteria;Firmicutes;Clostridia;Clostridiales;Peptostreptococcaceae	0.338408	0.300239	2.17e-05	0.213031	0.578296	1	0.154417	0.0104529
TMC4	Bacteria;Firmicutes;Clostridia;Clostridiales;Peptostreptococcaceae	0.441256	0.397433	2.19e-05	0.13941	0.378568	1	0.154926	0.0104874
IGSF9	Bacteria;Firmicutes;Clostridia;Clostridiales;Peptostreptococcaceae	0.202553	0.172461	2.19e-05	0.22904	0.62201	1	0.155087	0.0104982
TMEM82	Bacteria;Firmicutes;Clostridia;Clostridiales;Peptostreptococcaceae	0.210065	0.180257	2.19e-05	0.151095	0.410349	1	0.155118	0.0105004
CHD3	Bacteria;Firmicutes;Clostridia;Clostridiales;Ruminococcaceae;Ruminococcaceae NK4A214 group	0.778362	0.70976	2.19e-05	0.0387752	0.105316	1	0.155252	0.0105094
KRT14	Bacteria;Firmicutes;Erysipelotrichia;Erysipelotrichales;Erysipelotrichaceae;Holdemanella	0.346978	0.267016	2.2e-05	-0.150267	-0.0553169	1	0.155476	0.0105246
ULK3	Bacteria;Firmicutes;Erysipelotrichia;Erysipelotrichales;Erysipelotrichaceae;Holdemanella	0.599049	0.530802	2.24e-05	-0.158765	-0.0583826	1	0.157769	0.0106798
MYBL1	Bacteria;Firmicutes;Negativicutes;Selenomonadales;Veillonellaceae;Dialister	0.348367	0.3363	2.25e-05	-0.197894	-0.0727404	1	0.158697	0.0107427
E2F3	Bacteria;Firmicutes;Clostridia;Clostridiales;Lachnospiraceae;[Eubacterium] hallii group	0.719069	0.648837	2.27e-05	-0.0835145	-0.0306864	1	0.159527	0.0107988
OSMR	Bacteria;Firmicutes;Clostridia;Clostridiales;Peptostreptococcaceae	0.322844	0.283778	2.31e-05	-0.68869	-0.252771	1	0.162152	0.0109765
FKBP14	Bacteria;Firmicutes;Clostridia;Clostridiales;Peptostreptococcaceae	0.421359	0.375975	2.31e-05	-0.234655	-0.0861146	1	0.162344	0.0109895
PTPN13	Bacteria;Firmicutes;Negativicutes;Selenomonadales;Acidaminococcaceae	0.546782	0.480688	2.34e-05	0.100486	0.274022	1	0.164047	0.0111048
GPRC5C	Bacteria;Firmicutes;Clostridia;Clostridiales;Peptostreptococcaceae	0.396576	0.361763	2.36e-05	0.121204	0.330669	1	0.165057	0.0111731
TRPM4	Bacteria;Firmicutes;Clostridia;Clostridiales;Peptostreptococcaceae	0.284642	0.243371	2.36e-05	0.143899	0.392619	1	0.165181	0.0111815
SMIM5	Bacteria;Bacteroidetes;Bacteroidia;Bacteroidales;Prevotellaceae	0.796155	0.726549	2.37e-05	-0.18254	-0.0668783	1	0.16593	0.0112322
ZNF781	Bacteria;Actinobacteria;Actinobacteria;Micrococcales;Micrococcaceae	0.635127	0.554044	2.38e-05	-0.19138	-0.0701047	1	0.166226	0.0112523
NLN	Bacteria;Firmicutes;Clostridia;Clostridiales;Ruminococcaceae;Ruminococcaceae NK4A214 group	0.464069	0.43315	2.39e-05	-0.1914	-0.0700974	1	0.166684	0.0112833
POLR2L	Bacteria;Firmicutes;Erysipelotrichia;Erysipelotrichales;Erysipelotrichaceae;Faecalitalea	0.504531	0.443862	2.39e-05	-0.232724	-0.0852296	1	0.166685	0.0112833
ACSL4	Bacteria;Firmicutes;Clostridia;Clostridiales;Peptostreptococcaceae	0.330355	0.305086	2.41e-05	-0.564368	-0.206551	1	0.168153	0.0113828
PRRG2	Bacteria;Firmicutes;Clostridia;Clostridiales;Peptostreptococcaceae	0.447266	0.426408	2.43e-05	0.100249	0.274066	1	0.169318	0.0114616
IQSEC2	Bacteria;Firmicutes;Clostridia;Clostridiales;Peptostreptococcaceae	0.290268	0.234602	2.45e-05	0.0675654	0.184764	1	0.169654	0.0114843
TIFA	Bacteria;Firmicutes;Clostridia;Clostridiales;Peptostreptococcaceae	0.240244	0.211574	2.48e-05	-0.391463	-0.143015	1	0.171631	0.0116181
TUBB6	Bacteria;Firmicutes;Clostridia;Clostridiales;Peptostreptococcaceae	0.643262	0.554077	2.49e-05	-0.449089	-0.164027	1	0.172193	0.0116562
MSN	Bacteria;Firmicutes;Clostridia;Clostridiales;Peptostreptococcaceae	0.310266	0.270473	2.52e-05	-0.519621	-0.189649	1	0.173688	0.0117574
SLC8B1	Bacteria;Firmicutes;Clostridia;Clostridiales;Peptostreptococcaceae	0.386398	0.350998	2.53e-05	0.0565127	0.154885	1	0.17444	0.0118083
ENTPD2	Bacteria;Firmicutes;Erysipelotrichia;Erysipelotrichales;Erysipelotrichaceae;Faecalitalea	0.568419	0.460523	2.54e-05	-0.331824	-0.121052	1	0.174624	0.0118207
ATP1A2	Bacteria;Actinobacteria;Actinobacteria;Micrococcales;Micrococcaceae	0.657124	0.58093	2.56e-05	-0.52831	-0.192646	1	0.17562	0.0118882
CD302	Bacteria;Actinobacteria;Actinobacteria;Micrococcales;Micrococcaceae	0.160817	0.145277	2.57e-05	-0.354821	-0.129332	1	0.176564	0.0119521
MACROD1	Bacteria;Firmicutes;Clostridia;Clostridiales;Peptostreptococcaceae	0.498545	0.448399	2.6e-05	0.123224	0.338249	1	0.177848	0.012039
CREBZF	Bacteria;Firmicutes;Clostridia;Clostridiales;Lachnospiraceae;Lachnospiraceae NK4A136 group	0.455032	0.375558	2.62e-05	0.0410456	0.112746	1	0.1795	0.0121508
ACADS	Bacteria;Firmicutes;Clostridia;Clostridiales;Peptostreptococcaceae	0.319419	0.26604	2.63e-05	0.175306	0.481601	1	0.179764	0.0121687
MMP1	Bacteria;Firmicutes;Clostridia;Clostridiales;Peptostreptococcaceae	0.265897	0.223545	2.64e-05	-1.58175	-0.575585	1	0.180525	0.0122203
DOLPP1	Bacteria;Firmicutes;Clostridia;Clostridiales;Peptostreptococcaceae	0.259658	0.23172	2.66e-05	0.0846022	0.23262	1	0.181842	0.0123094
ERBB2	Bacteria;Firmicutes;Clostridia;Clostridiales;Peptostreptococcaceae	0.236328	0.20751	2.68e-05	0.142116	0.390913	1	0.182623	0.0123623
GPX8	Bacteria;Firmicutes;Clostridia;Clostridiales;Peptostreptococcaceae	0.394372	0.275879	2.68e-05	-0.41227	-0.149868	1	0.182789	0.0123734
RECQL	Bacteria;Firmicutes;Clostridia;Clostridiales;Peptostreptococcaceae	0.296002	0.255387	2.69e-05	-0.260144	-0.0945481	1	0.183313	0.012409
ZBTB45	Bacteria;Firmicutes;Erysipelotrichia;Erysipelotrichales;Erysipelotrichaceae;Faecalitalea	0.758191	0.704455	2.76e-05	-0.121327	-0.0440226	1	0.187146	0.0126684
CLEC7A	Bacteria;Firmicutes;Clostridia;Clostridiales;Peptostreptococcaceae	0.385229	0.337012	2.78e-05	-0.520577	-0.188803	1	0.188151	0.0127364
DDX17	Bacteria;Firmicutes;Negativicutes;Selenomonadales;Veillonellaceae;Dialister	0.343079	0.330914	2.79e-05	-0.0902395	-0.0327251	1	0.188233	0.012742
AKR7A2	Bacteria;Firmicutes;Clostridia;Clostridiales;Peptostreptococcaceae	0.356173	0.305676	2.79e-05	0.0724021	0.199678	1	0.188595	0.0127665
NAA60	Bacteria;Firmicutes;Clostridia;Clostridiales;Peptostreptococcaceae	0.704765	0.647002	2.8e-05	0.0517936	0.142867	1	0.188956	0.0127909
AHR	Bacteria;Firmicutes;Clostridia;Clostridiales;Peptostreptococcaceae	0.40615	0.383741	2.81e-05	-0.24584	-0.0891037	1	0.189545	0.0128308
SULT1A2	Bacteria;Firmicutes;Clostridia;Clostridiales;Peptostreptococcaceae	0.286461	0.230497	2.81e-05	0.260256	0.718075	1	0.189567	0.0128323
CPNE2	Bacteria;Firmicutes;Clostridia;Clostridiales;Peptostreptococcaceae	0.381985	0.333514	2.82e-05	0.087873	0.242514	1	0.190031	0.0128637
STK40	Bacteria;Actinobacteria;Actinobacteria;Micrococcales;Micrococcaceae	0.365811	0.302392	2.83e-05	0.0744602	0.205515	1	0.190176	0.0128735
TMEM106A	Bacteria;Firmicutes;Erysipelotrichia;Erysipelotrichales;Erysipelotrichaceae;Holdemanella	0.337396	0.299169	2.85e-05	0.0819466	0.226331	1	0.191805	0.0129838
LILRA2	Bacteria;Firmicutes;Clostridia;Clostridiales;Peptostreptococcaceae	0.338326	0.300153	2.9e-05	-0.482832	-0.174653	1	0.194201	0.013146
TUBAL3	Bacteria;Firmicutes;Erysipelotrichia;Erysipelotrichales;Erysipelotrichaceae;Holdemanella	0.483716	0.443223	2.9e-05	-0.360797	-0.130505	1	0.194201	0.013146
MOB2	Bacteria;Firmicutes;Negativicutes;Selenomonadales;Acidaminococcaceae	0.844598	0.775076	2.9e-05	-0.0905687	-0.0327582	1	0.194295	0.0131523
FGF2	Bacteria;Firmicutes;Clostridia;Clostridiales;Peptostreptococcaceae	0.26722	0.239568	2.93e-05	-0.50463	-0.182381	1	0.196242	0.0132842
NXT2	Bacteria;Firmicutes;Clostridia;Clostridiales;Ruminococcaceae;Ruminiclostridium 5	0.67319	0.572034	2.97e-05	0.0521069	0.144303	1	0.198249	0.01342
CDC42BPB	Bacteria;Actinobacteria;Actinobacteria;Micrococcales;Micrococcaceae	0.104142	0.0703359	2.98e-05	0.071507	0.19804	1	0.198313	0.0134243
RBM38	Bacteria;Firmicutes;Clostridia;Clostridiales;Ruminococcaceae;Ruminiclostridium 5	0.553571	0.466226	2.98e-05	-0.275944	-0.0996342	1	0.198313	0.0134243
SAMSN1	Bacteria;Firmicutes;Clostridia;Clostridiales;Peptostreptococcaceae	0.308177	0.268264	2.99e-05	-0.542984	-0.196021	1	0.198678	0.0134491
GRM7	Bacteria;Actinobacteria;Actinobacteria;Micrococcales;Micrococcaceae	0.161597	0.14607	3.04e-05	-0.232073	-0.0836841	1	0.201468	0.0136379
AIF1L	Bacteria;Bacteroidetes;Bacteroidia;Bacteroidales;Porphyromonadaceae;Parabacteroides	0.414609	0.368696	3.05e-05	0.0839758	0.232946	1	0.202183	0.0136863
MAP7D1	Bacteria;Firmicutes;Bacilli;Lactobacillales;Carnobacteriaceae;Granulicatella	0.473611	0.370622	3.06e-05	0.0714403	0.198205	1	0.202617	0.0137157
ARGLU1	Bacteria;Bacteroidetes;Bacteroidia;Bacteroidales;Prevotellaceae	0.631422	0.58629	3.09e-05	-0.108951	-0.0392436	1	0.204243	0.0138257
ASB13	Bacteria;Firmicutes;Clostridia;Clostridiales;Peptostreptococcaceae	0.261102	0.187212	3.12e-05	0.115803	0.321714	1	0.205856	0.0139349
DHRS3	Bacteria;Firmicutes;Negativicutes;Selenomonadales;Acidaminococcaceae	0.492545	0.441799	3.15e-05	-0.211298	-0.0760023	1	0.208081	0.0140855
TOLLIP	Bacteria;Firmicutes;Clostridia;Clostridiales;Peptostreptococcaceae	0.252322	0.224108	3.16e-05	0.0734352	0.2042	1	0.208554	0.0141176
PGAP1	Bacteria;Firmicutes;Bacilli;Lactobacillales;Carnobacteriaceae;Granulicatella	0.399944	0.352881	3.21e-05	-0.282232	-0.101404	1	0.210824	0.0142713
GLP2R	Bacteria;Actinobacteria;Actinobacteria;Micrococcales;Micrococcaceae	0.133576	0.117531	3.22e-05	-0.682331	-0.245097	1	0.211201	0.0142967
CYSLTR1	Bacteria;Firmicutes;Clostridia;Clostridiales;Peptostreptococcaceae	0.863604	0.785663	3.23e-05	-0.278396	-0.0999899	1	0.21127	0.0143014
NXPE3	Bacteria;Firmicutes;Clostridia;Clostridiales;Peptostreptococcaceae	0.396874	0.336562	3.23e-05	-0.472747	-0.169794	1	0.21127	0.0143014
YIPF2	Bacteria;Firmicutes;Erysipelotrichia;Erysipelotrichales;Erysipelotrichaceae;Faecalitalea	0.670811	0.578945	3.23e-05	-0.147825	-0.053087	1	0.211499	0.0143169
NEU4	Bacteria;Firmicutes;Clostridia;Clostridiales;Peptostreptococcaceae	0.460701	0.429587	3.24e-05	0.185828	0.517596	1	0.212007	0.0143513
SNX9	Bacteria;Actinobacteria;Actinobacteria;Micrococcales;Micrococcaceae	0.384663	0.336402	3.24e-05	0.0751088	0.209197	1	0.212007	0.0143513
THAP4	Bacteria;Firmicutes;Clostridia;Clostridiales;Peptostreptococcaceae	0.551628	0.47531	3.25e-05	0.0690082	0.192226	1	0.21217	0.0143624
DSE	Bacteria;Firmicutes;Clostridia;Clostridiales;Peptostreptococcaceae	0.353075	0.315752	3.27e-05	-0.506705	-0.18184	1	0.212974	0.0144168
VIPR1	Bacteria;Firmicutes;Clostridia;Clostridiales;Peptostreptococcaceae	0.253223	0.225043	3.28e-05	0.204446	0.569859	1	0.213751	0.0144694
EVI2B	Bacteria;Firmicutes;Clostridia;Clostridiales;Peptostreptococcaceae	0.313815	0.274227	3.3e-05	-0.524203	-0.188007	1	0.214311	0.0145073
CHST11	Bacteria;Firmicutes;Clostridia;Clostridiales;Peptostreptococcaceae	0.414778	0.381015	3.3e-05	-0.499893	-0.179265	1	0.214647	0.01453
MNDA	Bacteria;Firmicutes;Clostridia;Clostridiales;Peptostreptococcaceae	0.292242	0.265534	3.3e-05	-0.730389	-0.261918	1	0.21465	0.0145302
QKI	Bacteria;Firmicutes;Clostridia;Clostridiales;Peptostreptococcaceae	0.718573	0.603117	3.3e-05	-0.395654	-0.141878	1	0.214679	0.0145322
SLC25A40	Bacteria;Firmicutes;Bacilli;Lactobacillales;Carnobacteriaceae;Granulicatella	0.39844	0.363734	3.31e-05	-0.149868	-0.053739	1	0.214735	0.014536
GPR108	Bacteria;Firmicutes;Clostridia;Clostridiales;Peptostreptococcaceae	0.367674	0.343813	3.33e-05	0.0617414	0.172284	1	0.21625	0.0146386
PLCD3	Bacteria;Firmicutes;Erysipelotrichia;Erysipelotrichales;Erysipelotrichaceae;Holdemanella	0.430548	0.373602	3.4e-05	-0.30785	-0.110184	1	0.219654	0.0148689
HAGH	Bacteria;Firmicutes;Negativicutes;Selenomonadales;Acidaminococcaceae	0.664903	0.599341	3.4e-05	-0.113018	-0.0404491	1	0.219689	0.0148713
PPP1R1C	Bacteria;Firmicutes;Erysipelotrichia;Erysipelotrichales;Erysipelotrichaceae;Holdemanella	0.199879	0.185062	3.4e-05	-0.120363	-0.0430743	1	0.219689	0.0148713
KIAA1522	Bacteria;Firmicutes;Clostridia;Clostridiales;Peptostreptococcaceae	0.372698	0.349026	3.42e-05	0.114181	0.319161	1	0.220471	0.0149243
HYPK	Bacteria;Firmicutes;Clostridia;Clostridiales;Lachnospiraceae;Lachnospiraceae NK4A136 group	0.332679	0.294179	3.46e-05	0.0488607	0.136679	1	0.222336	0.0150505
MFSD3	Bacteria;Firmicutes;Erysipelotrichia;Erysipelotrichales;Erysipelotrichaceae;Faecalitalea	0.684411	0.59634	3.46e-05	-0.167383	-0.0598365	1	0.222336	0.0150505
AUTS2	Bacteria;Firmicutes;Clostridia;Clostridiales;Peptostreptococcaceae	0.35567	0.291237	3.47e-05	0.092156	0.257828	1	0.222504	0.0150619
PLEKHJ1	Bacteria;Firmicutes;Clostridia;Clostridiales;Peptostreptococcaceae	0.609363	0.570299	3.49e-05	0.0911278	0.255066	1	0.22385	0.015153
CNNM2	Bacteria;Firmicutes;Clostridia;Clostridiales;Peptostreptococcaceae	0.26567	0.223305	3.51e-05	0.177189	0.496155	1	0.22489	0.0152234
PRSS36	Bacteria;Firmicutes;Clostridia;Clostridiales;Peptostreptococcaceae	0.654388	0.557938	3.52e-05	0.0759769	0.212802	1	0.225488	0.0152639
GNA11	Bacteria;Firmicutes;Clostridia;Clostridiales;Peptostreptococcaceae	0.291385	0.264645	3.53e-05	0.121444	0.340179	1	0.225717	0.0152794
MICAL3	Bacteria;Firmicutes;Clostridia;Clostridiales;Peptostreptococcaceae	0.445064	0.389571	3.53e-05	0.0974646	0.273034	1	0.225931	0.0152939
SGPP1	Bacteria;Firmicutes;Clostridia;Clostridiales;Lachnospiraceae;Tyzzerella	0.668605	0.585756	3.55e-05	0.0298188	0.0835679	1	0.227115	0.015374
NDUFB10	Bacteria;Firmicutes;Clostridia;Clostridiales;Peptostreptococcaceae	0.572089	0.488368	3.56e-05	0.0820799	0.230053	1	0.227366	0.015391
LGALS3BP	Bacteria;Firmicutes;Clostridia;Clostridiales;Peptostreptococcaceae	0.680871	0.609954	3.57e-05	0.0717162	0.201063	1	0.228192	0.0154469
TSPAN7	Bacteria;Firmicutes;Erysipelotrichia;Erysipelotrichales;Erysipelotrichaceae;Holdemanella	0.175379	0.144261	3.6e-05	-0.342597	-0.122136	1	0.229452	0.0155322
MCTP1	Bacteria;Firmicutes;Clostridia;Clostridiales;Peptostreptococcaceae	0.464804	0.411284	3.6e-05	-0.472607	-0.168478	1	0.229461	0.0155329
KAZALD1	Bacteria;Firmicutes;Erysipelotrichia;Erysipelotrichales;Erysipelotrichaceae;Faecalitalea	0.478438	0.414573	3.65e-05	-0.236383	-0.0841952	1	0.231804	0.0156914
WDR36	Bacteria;Firmicutes;Negativicutes;Selenomonadales;Acidaminococcaceae	0.961515	0.933855	3.66e-05	0.0260186	0.0730574	1	0.232072	0.0157096
MOGAT2	Bacteria;Firmicutes;Clostridia;Clostridiales;Peptostreptococcaceae	0.340353	0.302297	3.67e-05	0.187933	0.527811	1	0.23262	0.0157466
MFSD9	Bacteria;Firmicutes;Clostridia;Clostridiales;Peptostreptococcaceae	0.715242	0.651962	3.75e-05	0.064546	0.181549	1	0.236627	0.0160179
G6PC2	Bacteria;Firmicutes;Clostridia;Clostridiales;Ruminococcaceae;[Eubacterium] coprostanoligenes group	0.359102	0.322128	3.75e-05	-0.189887	-0.0675086	1	0.236652	0.0160196
SLC19A2	Bacteria;Firmicutes;Clostridia;Clostridiales;Ruminococcaceae;Ruminococcaceae NK4A214 group	0.55479	0.489863	3.77e-05	-0.149342	-0.0530753	1	0.237455	0.016074
HSPB6	Bacteria;Actinobacteria;Actinobacteria;Micrococcales;Micrococcaceae	0.714202	0.634444	3.8e-05	-0.448391	-0.159282	1	0.238709	0.0161588
INPP5J	Bacteria;Firmicutes;Clostridia;Clostridiales;Peptostreptococcaceae	0.169928	0.138604	3.8e-05	0.168426	0.474185	1	0.239028	0.0161804
CCL8	Bacteria;Firmicutes;Negativicutes;Selenomonadales;Acidaminococcaceae	0.394861	0.347399	3.81e-05	0.196998	0.554706	1	0.239456	0.0162094
GPAA1	Bacteria;Firmicutes;Erysipelotrichia;Erysipelotrichales;Erysipelotrichaceae;Faecalitalea	0.569491	0.473823	3.81e-05	-0.154057	-0.0547103	1	0.239475	0.0162107
PPP4R4	Bacteria;Firmicutes;Erysipelotrichia;Erysipelotrichales;Erysipelotrichaceae;Holdemanella	0.207825	0.177931	3.82e-05	0.0959205	0.270161	1	0.240143	0.0162559
EPN1	Bacteria;Firmicutes;Clostridia;Clostridiales;Peptostreptococcaceae	0.519922	0.471915	3.85e-05	0.0922313	0.259893	1	0.241149	0.016324
PINK1	Bacteria;Firmicutes;Clostridia;Clostridiales;Peptostreptococcaceae	0.295845	0.255221	3.85e-05	0.0941115	0.265197	1	0.241169	0.0163254
IHH	Bacteria;Firmicutes;Clostridia;Clostridiales;Peptostreptococcaceae	0.437453	0.393331	3.85e-05	0.153004	0.431163	1	0.241194	0.0163271
IGF2BP2	Bacteria;Firmicutes;Clostridia;Clostridiales;Peptostreptococcaceae	0.523741	0.476115	3.87e-05	0.0880474	0.248201	1	0.241975	0.0163799
PRDM1	Bacteria;Firmicutes;Clostridia;Clostridiales;Lachnospiraceae;[Eubacterium] hallii group	0.358974	0.321991	3.87e-05	-0.341066	-0.120992	1	0.241975	0.0163799
GPR84	Bacteria;Firmicutes;Clostridia;Clostridiales;Peptostreptococcaceae	0.292441	0.265741	3.89e-05	-0.552566	-0.195948	1	0.242814	0.0164367
HPS5	Bacteria;Firmicutes;Erysipelotrichia;Erysipelotrichales;Erysipelotrichaceae;Holdemanella	0.448431	0.393275	3.9e-05	0.0607308	0.171269	1	0.242952	0.0164461
C6orf136	Bacteria;Firmicutes;Clostridia;Clostridiales;Peptostreptococcaceae	0.346688	0.322035	3.9e-05	0.107689	0.303713	1	0.243058	0.0164532
ARHGDIA	Bacteria;Firmicutes;Bacilli;Lactobacillales;Carnobacteriaceae;Granulicatella	0.60986	0.533528	3.9e-05	0.0701096	0.197745	1	0.243289	0.0164689
ZNF721	Bacteria;Firmicutes;Clostridia;Clostridiales;Clostridiaceae 1;Clostridium sensu stricto 1	0.691978	0.606018	3.91e-05	-0.0833233	-0.0295391	1	0.243556	0.016487
THAP7	Bacteria;Firmicutes;Clostridia;Clostridiales;Ruminococcaceae;Ruminiclostridium 5	0.704743	0.603923	3.91e-05	-0.188837	-0.0669412	1	0.24368	0.0164953
TMEM106A	Bacteria;Firmicutes;Clostridia;Clostridiales;Peptostreptococcaceae	0.337396	0.299169	3.92e-05	-0.296174	-0.104982	1	0.243853	0.0165071
ACTN4	Bacteria;Actinobacteria;Actinobacteria;Micrococcales;Micrococcaceae	0.365865	0.273387	3.92e-05	0.0836087	0.235899	1	0.24413	0.0165258
PLCD3	Bacteria;Firmicutes;Clostridia;Clostridiales;Peptostreptococcaceae	0.430548	0.373602	3.92e-05	0.14369	0.405436	1	0.244224	0.0165321
NDUFV1	Bacteria;Firmicutes;Erysipelotrichia;Erysipelotrichales;Erysipelotrichaceae;Holdemanella	0.398143	0.337957	3.96e-05	-0.179161	-0.0634614	1	0.245955	0.0166494
TESK2	Bacteria;Firmicutes;Clostridia;Clostridiales;Peptostreptococcaceae	0.189027	0.158424	3.97e-05	0.116781	0.329786	1	0.246908	0.0167139
FAM49A	Bacteria;Firmicutes;Clostridia;Clostridiales;Peptostreptococcaceae	0.290069	0.249111	3.99e-05	-0.530409	-0.187776	1	0.247467	0.0167517
WDFY2	Bacteria;Firmicutes;Clostridia;Clostridiales;Peptostreptococcaceae	0.267011	0.239351	4.03e-05	-0.202241	-0.0715501	1	0.24919	0.0168683
NPAS1	Bacteria;Firmicutes;Clostridia;Clostridiales;Ruminococcaceae;Ruminiclostridium 5	0.996712	0.993303	4.04e-05	-0.0545759	-0.0193018	1	0.250091	0.0169293
GLIPR1	Bacteria;Firmicutes;Clostridia;Clostridiales;Peptostreptococcaceae	0.299826	0.273404	4.06e-05	-0.496068	-0.175384	1	0.251028	0.0169928
CIB2	Bacteria;Firmicutes;Clostridia;Clostridiales;Peptostreptococcaceae	0.428546	0.358572	4.07e-05	0.114674	0.324358	1	0.251046	0.016994
RAB31	Bacteria;Firmicutes;Clostridia;Clostridiales;Peptostreptococcaceae	0.250906	0.222638	4.07e-05	-0.562432	-0.198817	1	0.251223	0.017006
MAT2A	Bacteria;Proteobacteria;Betaproteobacteria;Burkholderiales;Alcaligenaceae;Parasutterella	0.834472	0.772399	4.08e-05	0.0316739	0.0896076	1	0.251373	0.0170161
LRRK2	Bacteria;Firmicutes;Clostridia;Clostridiales;Peptostreptococcaceae	0.305142	0.265054	4.12e-05	-0.636217	-0.224725	1	0.253377	0.0171518
TNFAIP8	Bacteria;Firmicutes;Clostridia;Clostridiales;Peptostreptococcaceae	0.232686	0.188418	4.12e-05	-0.402048	-0.142003	1	0.253478	0.0171586
CSGALNACT2	Bacteria;Firmicutes;Clostridia;Clostridiales;Peptostreptococcaceae	0.289936	0.263141	4.13e-05	-0.421554	-0.148883	1	0.25355	0.0171635
FADS1	Bacteria;Firmicutes;Clostridia;Clostridiales;Peptostreptococcaceae	0.206259	0.176306	4.13e-05	-0.611371	-0.215896	1	0.253912	0.017188
ADAMDEC1	Bacteria;Actinobacteria;Actinobacteria;Micrococcales;Micrococcaceae	0.635023	0.553918	4.15e-05	-0.688304	-0.242996	1	0.254701	0.0172414
ENTPD1	Bacteria;Firmicutes;Clostridia;Clostridiales;Peptostreptococcaceae	0.271436	0.214294	4.15e-05	-0.553736	-0.195489	1	0.254701	0.0172414
MPST	Bacteria;Firmicutes;Clostridia;Clostridiales;Peptostreptococcaceae	0.341042	0.303026	4.15e-05	0.12975	0.367535	1	0.254711	0.0172421
FRMD1	Bacteria;Firmicutes;Clostridia;Clostridiales;Peptostreptococcaceae	0.344978	0.293603	4.17e-05	0.203957	0.577894	1	0.255488	0.0172947
ZEB1	Bacteria;Firmicutes;Clostridia;Clostridiales;Peptostreptococcaceae	0.396263	0.348911	4.21e-05	-0.444534	-0.156771	1	0.257331	0.0174194
FAM210A	Bacteria;Firmicutes;Clostridia;Clostridiales;Ruminococcaceae;Ruminiclostridium 5	0.904288	0.871606	4.26e-05	0.0344922	0.0978791	1	0.259529	0.0175682
ZFAND2B	Bacteria;Firmicutes;Clostridia;Clostridiales;Peptostreptococcaceae	0.350875	0.313425	4.28e-05	0.0704124	0.199884	1	0.260628	0.0176426
FLVCR1	Bacteria;Firmicutes;Clostridia;Clostridiales;Ruminococcaceae;Ruminococcaceae NK4A214 group	0.661549	0.60394	4.3e-05	-0.182161	-0.0641523	1	0.261416	0.017696
MAST2	Bacteria;Firmicutes;Clostridia;Clostridiales;Peptostreptococcaceae	0.12159	0.0884424	4.35e-05	0.121048	0.344009	1	0.263463	0.0178345
ZNF593	Bacteria;Firmicutes;Bacilli;Lactobacillales;Carnobacteriaceae;Granulicatella	0.508069	0.424336	4.35e-05	0.0928168	0.263777	1	0.263463	0.0178345
FRAT2	Bacteria;Firmicutes;Clostridia;Clostridiales;Peptostreptococcaceae	0.255196	0.19678	4.35e-05	0.0755679	0.214767	1	0.263557	0.0178409
ATP11A	Bacteria;Firmicutes;Negativicutes;Selenomonadales;Acidaminococcaceae	0.314864	0.275337	4.36e-05	0.0932616	0.265089	1	0.263977	0.0178693
ABCC6	Bacteria;Firmicutes;Clostridia;Clostridiales;Peptostreptococcaceae	0.142853	0.110508	4.36e-05	0.145302	0.413036	1	0.264073	0.0178758
COL4A1	Bacteria;Firmicutes;Clostridia;Clostridiales;Peptostreptococcaceae	0.476609	0.42427	4.37e-05	-0.718958	-0.252891	1	0.264362	0.0178954
ERC2	Bacteria;Firmicutes;Clostridia;Clostridiales;Peptostreptococcaceae	0.271897	0.229891	4.38e-05	-0.167202	-0.0588023	1	0.26483	0.017927
SHD	Bacteria;Firmicutes;Clostridia;Clostridiales;Peptostreptococcaceae	0.353893	0.303218	4.45e-05	0.134028	0.381491	1	0.268046	0.0181447
SF3A2	Bacteria;Firmicutes;Clostridia;Clostridiales;Ruminococcaceae;Ruminiclostridium 5	0.829516	0.753247	4.46e-05	-0.180504	-0.0634012	1	0.268489	0.0181747
ADPRHL1	Bacteria;Firmicutes;Erysipelotrichia;Erysipelotrichales;Erysipelotrichaceae;Holdemanella	0.219385	0.174349	4.46e-05	-0.236445	-0.0830457	1	0.268541	0.0181783
ABLIM3	Bacteria;Firmicutes;Clostridia;Clostridiales;Peptostreptococcaceae	0.717011	0.610891	4.51e-05	-0.299753	-0.105206	1	0.270955	0.0183417
ZNF572	Bacteria;Firmicutes;Bacilli;Lactobacillales;Carnobacteriaceae;Granulicatella	0.371511	0.294553	4.52e-05	-0.131202	-0.0460421	1	0.271409	0.0183724
CBLC	Bacteria;Firmicutes;Clostridia;Clostridiales;Peptostreptococcaceae	0.383171	0.347585	4.57e-05	0.105967	0.302197	1	0.273688	0.0185266
USP49	Bacteria;Firmicutes;Negativicutes;Selenomonadales;Veillonellaceae;Dialister	0.282364	0.269075	4.57e-05	-0.119229	-0.0418071	1	0.273715	0.0185285
MXRA5	Bacteria;Firmicutes;Clostridia;Clostridiales;Peptostreptococcaceae	0.396031	0.361187	4.58e-05	-0.647083	-0.226866	1	0.274147	0.0185577
SMG9	Bacteria;Firmicutes;Bacilli;Lactobacillales;Carnobacteriaceae;Granulicatella	0.599954	0.511055	4.67e-05	0.0433288	0.123759	1	0.2785	0.0188524
IFI44	Bacteria;Firmicutes;Clostridia;Clostridiales;Peptostreptococcaceae	0.215932	0.186344	4.69e-05	-0.513376	-0.179684	1	0.279403	0.0189135
PEA15	Bacteria;Firmicutes;Clostridia;Clostridiales;Peptostreptococcaceae	0.141242	0.108836	4.69e-05	-0.425058	-0.148755	1	0.279634	0.0189292
HNRNPH1	Bacteria;Firmicutes;Clostridia;Clostridiales;Lachnospiraceae;Lachnospiraceae NK4A136 group	0.417949	0.372298	4.72e-05	0.0359652	0.102812	1	0.280809	0.0190087
MSMB	Bacteria;Firmicutes;Clostridia;Clostridiales;Lachnospiraceae;Roseburia	0.332139	0.265353	4.72e-05	0.0394174	0.112685	1	0.28088	0.0190135
PARVB	Bacteria;Firmicutes;Clostridia;Clostridiales;Peptostreptococcaceae	0.221594	0.20718	4.75e-05	-0.437607	-0.153026	1	0.281781	0.0190745
PLEK	Bacteria;Firmicutes;Clostridia;Clostridiales;Peptostreptococcaceae	0.238615	0.209884	4.76e-05	-0.785958	-0.274799	1	0.282132	0.0190983
TMEM64	Bacteria;Firmicutes;Clostridia;Clostridiales;Peptostreptococcaceae	0.425913	0.328196	4.8e-05	-0.229606	-0.0802201	1	0.284298	0.0192449
HNF1A	Bacteria;Firmicutes;Clostridia;Clostridiales;Peptostreptococcaceae	0.384426	0.348912	4.81e-05	0.115695	0.331168	1	0.284387	0.0192509
IFT80	Bacteria;Firmicutes;Clostridia;Clostridiales;Lachnospiraceae;Lachnospiraceae NK4A136 group	0.480788	0.450833	4.83e-05	0.0305343	0.0874351	1	0.285464	0.0193238
EIF4EBP1	Bacteria;Firmicutes;Negativicutes;Selenomonadales;Veillonellaceae;Dialister	0.392361	0.317956	4.84e-05	0.048959	0.140212	1	0.285834	0.0193488
ARMCX4	Bacteria;Firmicutes;Clostridia;Clostridiales;Lachnospiraceae;Lachnospiraceae NK4A136 group	0.196085	0.149705	4.86e-05	0.0538412	0.154236	1	0.286665	0.0194051
CPT2	Bacteria;Firmicutes;Clostridia;Clostridiales;Peptostreptococcaceae	0.204928	0.174926	4.88e-05	0.107343	0.307581	1	0.287459	0.0194589
STEAP1	Bacteria;Firmicutes;Negativicutes;Selenomonadales;Veillonellaceae	0.711547	0.613051	4.88e-05	-0.236562	-0.0825518	1	0.28761	0.0194691
TMEM165	Bacteria;Firmicutes;Clostridia;Clostridiales;Peptostreptococcaceae	0.292723	0.237251	4.88e-05	-0.291678	-0.101787	1	0.28761	0.0194691
ZNF511	Bacteria;Firmicutes;Negativicutes;Selenomonadales;Veillonellaceae;Dialister	0.338189	0.286282	4.92e-05	0.0383554	0.109974	1	0.289243	0.0195796
ALDH18A1	Bacteria;Firmicutes;Clostridia;Clostridiales;Peptostreptococcaceae	0.235734	0.159307	5.01e-05	0.0969296	0.278267	1	0.293687	0.0198804
IFT80	Bacteria;Firmicutes;Bacilli;Lactobacillales;Carnobacteriaceae;Granulicatella	0.480788	0.450833	5.02e-05	-0.121286	-0.0422432	1	0.29407	0.0199064
IL1RAP	Bacteria;Firmicutes;Clostridia;Clostridiales;Peptostreptococcaceae	0.311781	0.272076	5.02e-05	-0.375542	-0.130787	1	0.294365	0.0199264
LRWD1	Bacteria;Firmicutes;Bacilli;Lactobacillales;Carnobacteriaceae;Granulicatella	0.570048	0.496865	5.03e-05	0.070266	0.201789	1	0.294738	0.0199516
PFKL	Bacteria;Firmicutes;Clostridia;Clostridiales;Peptostreptococcaceae	0.64443	0.583907	5.04e-05	0.0646019	0.185542	1	0.295087	0.0199752
GLS	Bacteria;Firmicutes;Negativicutes;Selenomonadales;Veillonellaceae;Dialister	0.634543	0.56304	5.07e-05	-0.0955521	-0.0332546	1	0.296708	0.020085
MUC20	Bacteria;Firmicutes;Clostridia;Clostridiales;Peptostreptococcaceae	0.673269	0.600662	5.09e-05	0.166049	0.477252	1	0.297466	0.0201363
LRRC8A	Bacteria;Actinobacteria;Actinobacteria;Micrococcales;Micrococcaceae	0.218211	0.173108	5.11e-05	0.094045	0.270396	1	0.298724	0.0202214
URGCP	Bacteria;Firmicutes;Clostridia;Clostridiales;Peptostreptococcaceae	0.532586	0.475352	5.13e-05	0.0579311	0.1666	1	0.299439	0.0202698
TLE2	Bacteria;Firmicutes;Clostridia;Clostridiales;Peptostreptococcaceae	0.532986	0.46488	5.17e-05	0.141136	0.406126	1	0.301331	0.0203979
PTPRG	Bacteria;Firmicutes;Clostridia;Clostridiales;Lachnospiraceae;[Eubacterium] hallii group	0.434814	0.390485	5.18e-05	-0.131636	-0.0457404	1	0.301647	0.0204193
TMEM26	Bacteria;Firmicutes;Clostridia;Clostridiales;Peptostreptococcaceae	0.534356	0.404408	5.18e-05	-0.271628	-0.0943848	1	0.301647	0.0204193
MKNK2	Bacteria;Firmicutes;Clostridia;Clostridiales;Peptostreptococcaceae	0.680975	0.601219	5.24e-05	0.0738467	0.212705	1	0.304471	0.0206104
ZMYM1	Bacteria;Firmicutes;Bacilli;Lactobacillales;Carnobacteriaceae;Granulicatella	0.432221	0.362696	5.24e-05	-0.147941	-0.0513619	1	0.304471	0.0206104
RTCB	Bacteria;Actinobacteria;Actinobacteria;Micrococcales;Micrococcaceae	0.172795	0.14158	5.26e-05	0.0908315	0.261688	1	0.305174	0.0206581
CYP2U1	Bacteria;Firmicutes;Clostridia;Clostridiales;Peptostreptococcaceae	0.725526	0.648928	5.32e-05	-0.159433	-0.0552916	1	0.308172	0.020861
SHROOM1	Bacteria;Firmicutes;Clostridia;Clostridiales;Peptostreptococcaceae	0.248209	0.21984	5.33e-05	0.113451	0.327166	1	0.308467	0.020881
IFI16	Bacteria;Firmicutes;Clostridia;Clostridiales;Peptostreptococcaceae	0.177583	0.130136	5.38e-05	-0.436992	-0.151421	1	0.310896	0.0210454
PECR	Bacteria;Firmicutes;Clostridia;Clostridiales;Peptostreptococcaceae	0.170302	0.122435	5.41e-05	0.0960765	0.277367	1	0.311937	0.0211159
LSR	Bacteria;Firmicutes;Negativicutes;Selenomonadales;Acidaminococcaceae	0.839551	0.799438	5.41e-05	-0.191746	-0.0664146	1	0.312097	0.0211267
RDH5	Bacteria;Firmicutes;Clostridia;Clostridiales;Peptostreptococcaceae	0.380181	0.27468	5.48e-05	0.105501	0.304873	1	0.314924	0.0213181
ZG16	Bacteria;Firmicutes;Clostridia;Clostridiales;Peptostreptococcaceae	0.42755	0.344068	5.48e-05	0.246185	0.711433	1	0.314924	0.0213181
WDR1	Bacteria;Actinobacteria;Actinobacteria;Micrococcales;Micrococcaceae	0.49342	0.43139	5.5e-05	0.0579008	0.167361	1	0.315726	0.0213723
ZBTB7B	Bacteria;Firmicutes;Clostridia;Clostridiales;Peptostreptococcaceae	0.433721	0.412352	5.49e-05	0.0765268	0.221196	1	0.315726	0.0213723
GTPBP1	Bacteria;Actinobacteria;Actinobacteria;Micrococcales;Micrococcaceae	0.123572	0.0904989	5.51e-05	0.0880994	0.254711	1	0.316325	0.0214129
SDHB	Bacteria;Firmicutes;Clostridia;Clostridiales;Peptostreptococcaceae	0.340392	0.315501	5.55e-05	0.0653165	0.18893	1	0.317892	0.0215189
ABHD14B	Bacteria;Firmicutes;Erysipelotrichia;Erysipelotrichales;Erysipelotrichaceae;Holdemanella	0.503548	0.431148	5.57e-05	-0.164712	-0.0569308	1	0.318569	0.0215648
HSPA2	Bacteria;Firmicutes;Clostridia;Clostridiales;Lachnospiraceae;Tyzzerella	0.5464	0.457653	5.64e-05	-0.129778	-0.0448114	1	0.322398	0.021824
WFDC2	Bacteria;Firmicutes;Clostridia;Clostridiales;Lachnospiraceae;Tyzzerella	0.646802	0.595294	5.67e-05	-0.305475	-0.105443	1	0.323441	0.0218946
PCSK4	Bacteria;Firmicutes;Erysipelotrichia;Erysipelotrichales;Erysipelotrichaceae;Faecalitalea	0.535468	0.444581	5.67e-05	-0.126164	-0.0435467	1	0.323515	0.0218996
TMTC1	Bacteria;Firmicutes;Clostridia;Clostridiales;Peptostreptococcaceae	0.37855	0.329809	5.68e-05	-0.536919	-0.18529	1	0.3241	0.0219392
ACVR1B	Bacteria;Firmicutes;Clostridia;Clostridiales;Peptostreptococcaceae	0.160087	0.128392	5.7e-05	0.116717	0.338291	1	0.324763	0.0219841
IL1R1	Bacteria;Firmicutes;Clostridia;Clostridiales;Peptostreptococcaceae	0.307076	0.280928	5.7e-05	-0.521586	-0.179961	1	0.324763	0.0219841
NGEF	Bacteria;Firmicutes;Clostridia;Clostridiales;Peptostreptococcaceae	0.223867	0.194579	5.72e-05	0.12979	0.376281	1	0.325584	0.0220396
DDHD1	Bacteria;Firmicutes;Clostridia;Clostridiales;Peptostreptococcaceae	0.329014	0.290303	5.72e-05	-0.2598	-0.0896093	1	0.325639	0.0220434
GABPB2	Bacteria;Firmicutes;Bacilli;Lactobacillales;Carnobacteriaceae;Granulicatella	0.295877	0.282838	5.78e-05	-0.145765	-0.0502438	1	0.327837	0.0221921
NR2F6	Bacteria;Firmicutes;Clostridia;Clostridiales;Peptostreptococcaceae	0.361062	0.3242	5.78e-05	0.105238	0.305346	1	0.328215	0.0222178
AP3D1	Bacteria;Actinobacteria;Actinobacteria;Micrococcales;Micrococcaceae	0.338193	0.257156	5.81e-05	0.0644884	0.187169	1	0.329319	0.0222925
C1orf216	Bacteria;Firmicutes;Clostridia;Clostridiales;Peptostreptococcaceae	0.22449	0.210129	5.82e-05	-0.378333	-0.130332	1	0.329841	0.0223278
MMD	Bacteria;Firmicutes;Clostridia;Clostridiales;Peptostreptococcaceae	0.249495	0.206196	5.85e-05	-0.202413	-0.0697047	1	0.330794	0.0223923
SIRT6	Bacteria;Firmicutes;Negativicutes;Selenomonadales;Acidaminococcaceae	0.792986	0.746982	5.85e-05	-0.170539	-0.0587243	1	0.330912	0.0224003
ZDHHC7	Bacteria;Firmicutes;Clostridia;Clostridiales;Peptostreptococcaceae	0.272099	0.215009	5.89e-05	0.0603515	0.175348	1	0.332726	0.0225231
RERE	Bacteria;Firmicutes;Clostridia;Clostridiales;Peptostreptococcaceae	0.214106	0.135517	5.9e-05	0.0832402	0.241896	1	0.333347	0.0225652
KLHL5	Bacteria;Firmicutes;Clostridia;Clostridiales;Peptostreptococcaceae	0.269213	0.227052	5.91e-05	-0.529538	-0.182217	1	0.333404	0.022569
C1orf115	Bacteria;Firmicutes;Erysipelotrichia;Erysipelotrichales;Erysipelotrichaceae;Holdemanella	0.288319	0.261463	5.92e-05	-0.276724	-0.0952018	1	0.334095	0.0226158
PHLDA1	Bacteria;Firmicutes;Clostridia;Clostridiales;Peptostreptococcaceae	0.176122	0.160865	5.94e-05	-0.618161	-0.212621	1	0.334697	0.0226565
TGFBR2	Bacteria;Firmicutes;Clostridia;Clostridiales;Peptostreptococcaceae	0.435928	0.403386	5.94e-05	-0.24522	-0.0843468	1	0.334697	0.0226565
TPRG1L	Bacteria;Firmicutes;Clostridia;Clostridiales;Peptostreptococcaceae	0.242418	0.21383	5.96e-05	0.0844976	0.245722	1	0.335493	0.0227104
CLN3	Bacteria;Firmicutes;Clostridia;Clostridiales;Peptostreptococcaceae	0.296206	0.269648	5.98e-05	0.0765815	0.222758	1	0.336376	0.0227702
BAIAP2L2	Bacteria;Firmicutes;Clostridia;Clostridiales;Peptostreptococcaceae	0.252148	0.223927	5.98e-05	0.12027	0.349849	1	0.336421	0.0227732
SPTLC3	Bacteria;Firmicutes;Bacilli;Lactobacillales;Carnobacteriaceae;Granulicatella	0.606993	0.530101	6.04e-05	-0.194481	-0.066809	1	0.339263	0.0229656
SLFN11	Bacteria;Firmicutes;Clostridia;Clostridiales;Peptostreptococcaceae	0.404463	0.33154	6.1e-05	-0.515635	-0.177003	1	0.341828	0.0231392
PSTPIP2	Bacteria;Firmicutes;Erysipelotrichia;Erysipelotrichales;Erysipelotrichaceae;Holdemanella	0.0950327	0.060883	6.13e-05	0.107303	0.312704	1	0.342844	0.023208
AUH	Bacteria;Firmicutes;Clostridia;Clostridiales;Peptostreptococcaceae	0.292345	0.22158	6.14e-05	0.0899938	0.262302	1	0.343441	0.0232485
TOE1	Bacteria;Firmicutes;Clostridia;Clostridiales;Lachnospiraceae;[Eubacterium] hallii group	0.623351	0.568423	6.17e-05	0.0365177	0.106476	1	0.344767	0.0233382
USP30	Bacteria;Firmicutes;Clostridia;Clostridiales;Peptostreptococcaceae	0.226987	0.166358	6.26e-05	0.109012	0.318201	1	0.348542	0.0235937
DGAT1	Bacteria;Firmicutes;Clostridia;Clostridiales;Peptostreptococcaceae	0.605748	0.557472	6.29e-05	0.0764376	0.223202	1	0.350091	0.0236986
NABP1	Bacteria;Firmicutes;Clostridia;Clostridiales;Peptostreptococcaceae	0.463328	0.443077	6.31e-05	-0.41699	-0.14278	1	0.350712	0.0237406
LAPTM5	Bacteria;Firmicutes;Clostridia;Clostridiales;Peptostreptococcaceae	0.811303	0.726886	6.35e-05	-0.363541	-0.124413	1	0.352421	0.0238563
GALNT12	Bacteria;Firmicutes;Clostridia;Clostridiales;Peptostreptococcaceae	0.253339	0.225163	6.36e-05	0.169969	0.49674	1	0.352905	0.0238891
ANXA1	Bacteria;Firmicutes;Clostridia;Clostridiales;Peptostreptococcaceae	0.158464	0.14288	6.37e-05	-0.807027	-0.276129	1	0.352997	0.0238953
INPP1	Bacteria;Actinobacteria;Actinobacteria;Micrococcales;Micrococcaceae	0.471256	0.418381	6.39e-05	0.0946993	0.276849	1	0.354054	0.0239669
GAL3ST2	Bacteria;Firmicutes;Clostridia;Clostridiales;Peptostreptococcaceae	0.524048	0.430927	6.4e-05	0.147891	0.43242	1	0.354546	0.0240001
SPR	Bacteria;Firmicutes;Clostridia;Clostridiales;Peptostreptococcaceae	0.290335	0.249393	6.43e-05	0.108293	0.316744	1	0.355639	0.0240741
PCDH17	Bacteria;Firmicutes;Clostridia;Clostridiales;Peptostreptococcaceae	0.415152	0.381411	6.44e-05	-0.537085	-0.183615	1	0.355817	0.0240862
PRSS51	Bacteria;Firmicutes;Clostridia;Clostridiales;Ruminococcaceae;Ruminococcaceae NK4A214 group	0.592244	0.501632	6.51e-05	0.0469482	0.137452	1	0.359547	0.0243387
SLC41A1	Bacteria;Firmicutes;Clostridia;Clostridiales;Peptostreptococcaceae	0.153247	0.121294	6.52e-05	-0.37364	-0.127616	1	0.359623	0.0243439
TIA1	Bacteria;Firmicutes;Clostridia;Clostridiales;Peptostreptococcaceae	0.863104	0.820731	6.52e-05	-0.131294	-0.0448387	1	0.359981	0.0243681
ARRB1	Bacteria;Firmicutes;Clostridia;Clostridiales;Peptostreptococcaceae	0.251319	0.208125	6.53e-05	0.0738114	0.216147	1	0.359993	0.0243689
CEP44	Bacteria;Firmicutes;Bacilli;Lactobacillales;Carnobacteriaceae;Granulicatella	0.330214	0.304939	6.53e-05	-0.138429	-0.0472725	1	0.359993	0.0243689
RAB17	Bacteria;Firmicutes;Clostridia;Clostridiales;Peptostreptococcaceae	0.236348	0.207531	6.53e-05	0.137668	0.403119	1	0.359993	0.0243689
RIBC2	Bacteria;Firmicutes;Clostridia;Clostridiales;Lachnospiraceae;Anaerostipes	0.178172	0.162953	6.55e-05	-0.170705	-0.0582791	1	0.360985	0.0244361
FASTK	Bacteria;Firmicutes;Erysipelotrichia;Erysipelotrichales;Erysipelotrichaceae;Faecalitalea	0.697701	0.613339	6.58e-05	-0.137055	-0.046776	1	0.362183	0.0245171
PNKD	Bacteria;Firmicutes;Clostridia;Clostridiales;Peptostreptococcaceae	0.515356	0.444678	6.61e-05	0.07957	0.233225	1	0.363596	0.0246128
ZNF3	Bacteria;Firmicutes;Clostridia;Clostridiales;Peptostreptococcaceae	0.151033	0.0844473	6.62e-05	0.0561732	0.164657	1	0.363765	0.0246242
FBXW7	Bacteria;Firmicutes;Clostridia;Clostridiales;Peptostreptococcaceae	0.409979	0.363703	6.63e-05	-0.175652	-0.0599121	1	0.364348	0.0246637
TFF3	Bacteria;Firmicutes;Erysipelotrichia;Erysipelotrichales;Erysipelotrichaceae;Faecalitalea	0.593943	0.534726	6.64e-05	-0.36948	-0.12601	1	0.364745	0.0246906
DOK4	Bacteria;Firmicutes;Clostridia;Clostridiales;Peptostreptococcaceae	0.461416	0.441092	6.66e-05	0.0907678	0.266207	1	0.36561	0.0247491
CTDSP1	Bacteria;Firmicutes;Clostridia;Clostridiales;Peptostreptococcaceae	0.23861	0.194684	6.69e-05	0.0554471	0.162667	1	0.366799	0.0248296
SLC26A6	Bacteria;Firmicutes;Clostridia;Clostridiales;Peptostreptococcaceae	0.344349	0.278784	6.72e-05	0.0849813	0.249399	1	0.368162	0.0249219
DNM3	Bacteria;Firmicutes;Clostridia;Clostridiales;Peptostreptococcaceae	0.470848	0.429346	6.74e-05	-0.236567	-0.0805884	1	0.369194	0.0249917
TRAM1	Bacteria;Firmicutes;Clostridia;Clostridiales;Peptostreptococcaceae	0.679457	0.608225	6.77e-05	-0.13869	-0.0472327	1	0.370341	0.0250694
RUNX1	Bacteria;Firmicutes;Clostridia;Clostridiales;Peptostreptococcaceae	0.277118	0.235413	6.77e-05	-0.2794	-0.0951472	1	0.370425	0.0250751
FAM47E-STBD1	Bacteria;Firmicutes;Clostridia;Clostridiales;Peptostreptococcaceae	0.074137	0.0391988	6.78e-05	0.104052	0.305592	1	0.370589	0.0250862
UBASH3B	Bacteria;Firmicutes;Clostridia;Clostridiales;Peptostreptococcaceae	0.27207	0.214978	6.94e-05	-0.377132	-0.128178	1	0.377856	0.0255781
PIGS	Bacteria;Firmicutes;Clostridia;Clostridiales;Peptostreptococcaceae	0.591054	0.531416	7e-05	0.0523802	0.154206	1	0.380086	0.025729
CD53	Bacteria;Firmicutes;Clostridia;Clostridiales;Peptostreptococcaceae	0.712508	0.61434	7e-05	-0.474624	-0.161214	1	0.380138	0.0257326
SEC11C	Bacteria;Firmicutes;Clostridia;Clostridiales;Peptostreptococcaceae	0.35415	0.289565	7.04e-05	-0.24988	-0.0848408	1	0.381854	0.0258487
ZNF397	Bacteria;Firmicutes;Bacilli;Lactobacillales;Carnobacteriaceae;Granulicatella	0.485784	0.434362	7.08e-05	-0.130764	-0.0443771	1	0.383503	0.0259604
LDB2	Bacteria;Firmicutes;Clostridia;Clostridiales;Peptostreptococcaceae	0.405351	0.358712	7.1e-05	-0.398006	-0.135045	1	0.38411	0.0260014
SLC39A5	Bacteria;Firmicutes;Erysipelotrichia;Erysipelotrichales;Erysipelotrichaceae;Holdemanella	0.243898	0.215366	7.17e-05	-0.429523	-0.145619	1	0.387238	0.0262132
STAT4	Bacteria;Firmicutes;Clostridia;Clostridiales;Peptostreptococcaceae	0.262101	0.21953	7.17e-05	-0.431921	-0.14643	1	0.387238	0.0262132
SCAMP2	Bacteria;Firmicutes;Clostridia;Clostridiales;Peptostreptococcaceae	0.254051	0.211015	7.23e-05	0.069434	0.204935	1	0.38966	0.0263771
CHMP1A	Bacteria;Firmicutes;Clostridia;Clostridiales;Peptostreptococcaceae	0.553462	0.508809	7.23e-05	0.0585381	0.172782	1	0.38967	0.0263778
CLDND1	Bacteria;Firmicutes;Clostridia;Clostridiales;Peptostreptococcaceae	0.373449	0.337302	7.28e-05	-0.142939	-0.0484029	1	0.391591	0.0265078
GAL3ST4	Bacteria;Actinobacteria;Actinobacteria;Micrococcales;Micrococcaceae	0.388954	0.314132	7.39e-05	-0.45145	-0.152691	1	0.396663	0.0268512
ELMO3	Bacteria;Firmicutes;Clostridia;Clostridiales;Peptostreptococcaceae	0.512953	0.474753	7.44e-05	0.0944613	0.27943	1	0.399053	0.0270129
IQCG	Bacteria;Firmicutes;Clostridia;Clostridiales;Peptostreptococcaceae	0.250146	0.22185	7.49e-05	-0.224461	-0.0758401	1	0.401251	0.0271618
ADAMTS18	Bacteria;Firmicutes;Erysipelotrichia;Erysipelotrichales;Erysipelotrichaceae;Holdemanella	0.229287	0.200204	7.49e-05	0.0541309	0.16022	1	0.401518	0.0271798
GUCD1	Bacteria;Firmicutes;Clostridia;Clostridiales;Peptostreptococcaceae	0.598108	0.574922	7.5e-05	0.0504243	0.149253	1	0.401538	0.0271812
SLC2A3	Bacteria;Firmicutes;Clostridia;Clostridiales;Peptostreptococcaceae	0.125354	0.109157	7.57e-05	-0.792112	-0.267402	1	0.404814	0.027403
SLC16A2	Bacteria;Firmicutes;Clostridia;Clostridiales;Peptostreptococcaceae	0.411019	0.377039	7.6e-05	-0.365783	-0.123443	1	0.40612	0.0274914
MIEF2	Bacteria;Firmicutes;Clostridia;Clostridiales;Peptostreptococcaceae	0.178274	0.147266	7.68e-05	0.0759643	0.225274	1	0.408664	0.0276636
TEX30	Bacteria;Firmicutes;Clostridia;Clostridiales;Peptostreptococcaceae	0.549435	0.46128	7.67e-05	-0.189331	-0.063845	1	0.408664	0.0276636
TRPV2	Bacteria;Firmicutes;Clostridia;Clostridiales;Peptostreptococcaceae	0.733342	0.633346	7.72e-05	-0.349463	-0.117792	1	0.40996	0.0277513
ZNF708	Bacteria;Firmicutes;Bacilli;Lactobacillales;Carnobacteriaceae;Granulicatella	0.304094	0.249513	7.75e-05	-0.158789	-0.0535067	1	0.411256	0.027839
2020-03-01	Bacteria;Firmicutes;Clostridia;Clostridiales;Peptostreptococcaceae	0.385747	0.324322	7.77e-05	-0.453673	-0.152826	1	0.412428	0.0279184
TRIOBP	Bacteria;Firmicutes;Bacilli;Lactobacillales;Carnobacteriaceae;Granulicatella	0.47383	0.397097	7.78e-05	0.0464773	0.137975	1	0.412504	0.0279235
SLAMF8	Bacteria;Firmicutes;Clostridia;Clostridiales;Peptostreptococcaceae	0.371019	0.347284	7.8e-05	-0.517496	-0.174277	1	0.413482	0.0279897
CSF2RB	Bacteria;Firmicutes;Clostridia;Clostridiales;Peptostreptococcaceae	0.232701	0.188434	7.84e-05	-0.688129	-0.231651	1	0.414972	0.0280906
MILR1	Bacteria;Firmicutes;Clostridia;Clostridiales;Peptostreptococcaceae	0.80556	0.718573	7.88e-05	-0.195261	-0.0657044	1	0.416936	0.0282235
SLC22A23	Bacteria;Firmicutes;Clostridia;Clostridiales;Peptostreptococcaceae	0.157642	0.125855	7.9e-05	0.143319	0.425987	1	0.417542	0.0282646
SLC25A23	Bacteria;Firmicutes;Clostridia;Clostridiales;Peptostreptococcaceae	0.322734	0.297177	7.91e-05	0.134146	0.398767	1	0.417845	0.028285
SLC25A38	Bacteria;Firmicutes;Negativicutes;Selenomonadales;Acidaminococcaceae	0.449867	0.418129	7.94e-05	-0.133832	-0.0450098	1	0.418869	0.0283543
KIAA0319	Bacteria;Firmicutes;Clostridia;Clostridiales;Ruminococcaceae;Flavonifractor	0.585906	0.525518	7.95e-05	-0.251565	-0.0845943	1	0.419336	0.028386
PRR15	Bacteria;Firmicutes;Clostridia;Clostridiales;Peptostreptococcaceae	0.264193	0.221743	8.02e-05	0.15566	0.463236	1	0.422033	0.0285686
PLCD1	Bacteria;Firmicutes;Clostridia;Clostridiales;Peptostreptococcaceae	0.189327	0.142558	8.14e-05	0.16737	0.498686	1	0.427792	0.0289584
TGM2	Bacteria;Firmicutes;Clostridia;Clostridiales;Peptostreptococcaceae	0.256978	0.198702	8.16e-05	-0.890311	-0.298745	1	0.428707	0.0290203
DNAJB7	Bacteria;Firmicutes;Clostridia;Clostridiales;Peptostreptococcaceae	0.225922	0.181263	8.2e-05	0.0605325	0.180459	1	0.430227	0.0291232
LILRB2	Bacteria;Firmicutes;Clostridia;Clostridiales;Peptostreptococcaceae	0.344524	0.306708	8.24e-05	-0.663478	-0.222469	1	0.431865	0.0292341
CCR1	Bacteria;Firmicutes;Clostridia;Clostridiales;Peptostreptococcaceae	0.370772	0.347027	8.27e-05	-0.589486	-0.197593	1	0.43345	0.0293414
FUT8	Bacteria;Firmicutes;Clostridia;Clostridiales;Peptostreptococcaceae	0.335315	0.283183	8.3e-05	-0.328562	-0.110101	1	0.434887	0.0294386
AARD	Bacteria;Firmicutes;Clostridia;Clostridiales;Lachnospiraceae;Lachnospira	0.443819	0.400196	8.34e-05	-0.114957	-0.0385091	1	0.436297	0.0295341
TMEM33	Bacteria;Firmicutes;Clostridia;Clostridiales;Ruminococcaceae;Ruminiclostridium 5	0.603225	0.545362	8.35e-05	0.0439523	0.131227	1	0.436825	0.0295698
LPIN1	Bacteria;Firmicutes;Erysipelotrichia;Erysipelotrichales;Erysipelotrichaceae;Holdemanella	0.142566	0.11021	8.41e-05	0.0984885	0.294219	1	0.439523	0.0297525
DHRS11	Bacteria;Firmicutes;Clostridia;Clostridiales;Peptostreptococcaceae	0.327151	0.274379	8.44e-05	0.189444	0.566117	1	0.440776	0.0298373
MPND	Bacteria;Firmicutes;Clostridia;Clostridiales;Peptostreptococcaceae	0.308198	0.282092	8.51e-05	0.0959065	0.286771	1	0.443165	0.029999
ADPRH	Bacteria;Firmicutes;Clostridia;Clostridiales;Peptostreptococcaceae	0.119765	0.103465	8.59e-05	-0.416219	-0.13909	1	0.446463	0.0302223
CTSC	Bacteria;Firmicutes;Clostridia;Clostridiales;Peptostreptococcaceae	0.371598	0.294651	8.59e-05	-0.384841	-0.128607	1	0.446463	0.0302223
JUND	Bacteria;Firmicutes;Negativicutes;Selenomonadales;Acidaminococcaceae	0.795918	0.750567	8.58e-05	-0.192716	-0.0644035	1	0.446463	0.0302223
ATG9A	Bacteria;Firmicutes;Clostridia;Clostridiales;Peptostreptococcaceae	0.259216	0.201115	8.66e-05	0.0509778	0.152649	1	0.449372	0.0304192
ATP11A	Bacteria;Firmicutes;Clostridia;Clostridiales;Peptostreptococcaceae	0.314864	0.275337	8.66e-05	-0.334511	-0.111711	1	0.449372	0.0304192
TMEM206	Bacteria;Firmicutes;Clostridia;Clostridiales;Peptostreptococcaceae	0.236697	0.207893	8.73e-05	-0.263698	-0.0880003	1	0.452321	0.0306188
TRPM6	Bacteria;Firmicutes;Clostridia;Clostridiales;Peptostreptococcaceae	0.237476	0.193484	8.81e-05	0.289296	0.867492	1	0.454964	0.0307977
ADAMTS9	Bacteria;Firmicutes;Clostridia;Clostridiales;Peptostreptococcaceae	0.18237	0.167229	8.91e-05	-0.545201	-0.18165	1	0.458418	0.0310315
BCAT2	Bacteria;Firmicutes;Clostridia;Clostridiales;Peptostreptococcaceae	0.291171	0.235576	8.91e-05	0.110854	0.332714	1	0.458418	0.0310315
PDE4B	Bacteria;Firmicutes;Clostridia;Clostridiales;Peptostreptococcaceae	0.239202	0.210493	8.92e-05	-0.670782	-0.223456	1	0.45886	0.0310614
ZER1	Bacteria;Firmicutes;Clostridia;Clostridiales;Peptostreptococcaceae	0.24534	0.216862	8.93e-05	0.0790751	0.237383	1	0.459018	0.0310722
CNPPD1	Bacteria;Firmicutes;Clostridia;Clostridiales;Peptostreptococcaceae	0.268242	0.226025	8.96e-05	0.0661127	0.198529	1	0.460181	0.0311509
GNB1L	Bacteria;Firmicutes;Bacilli;Lactobacillales;Carnobacteriaceae;Granulicatella	0.455672	0.389019	9e-05	0.0623985	0.187443	1	0.461707	0.0312542
ESRRA	Bacteria;Firmicutes;Clostridia;Clostridiales;Peptostreptococcaceae	0.655935	0.579476	9.04e-05	0.0800452	0.240545	1	0.463528	0.0313774
DNAL1	Bacteria;Firmicutes;Clostridia;Clostridiales;Lachnospiraceae;[Eubacterium] hallii group	0.52365	0.454182	9.05e-05	-0.095129	-0.0316525	1	0.463994	0.031409
RNF144B	Bacteria;Firmicutes;Clostridia;Clostridiales;Peptostreptococcaceae	0.38387	0.335546	9.18e-05	-0.388446	-0.129107	1	0.46932	0.0317695
AOC2	Bacteria;Firmicutes;Clostridia;Clostridiales;Peptostreptococcaceae	0.178753	0.163545	9.2e-05	-0.184129	-0.0611851	1	0.470208	0.0318296
ZNF780A	Bacteria;Firmicutes;Bacilli;Lactobacillales;Carnobacteriaceae;Granulicatella	0.428428	0.371271	9.26e-05	-0.154222	-0.0512193	1	0.472216	0.0319656
LAMC1	Bacteria;Firmicutes;Clostridia;Clostridiales;Peptostreptococcaceae	0.361835	0.298018	9.35e-05	-0.404407	-0.134201	1	0.475945	0.032218
SNCAIP	Bacteria;Firmicutes;Clostridia;Clostridiales;Peptostreptococcaceae	0.248853	0.220508	9.39e-05	-0.444641	-0.147496	1	0.477572	0.0323281
ANGPT2	Bacteria;Firmicutes;Clostridia;Clostridiales;Peptostreptococcaceae	0.127434	0.111276	9.43e-05	-0.551611	-0.182927	1	0.478878	0.0324165
NUDT8	Bacteria;Firmicutes;Erysipelotrichia;Erysipelotrichales;Erysipelotrichaceae;Faecalitalea	0.479292	0.403355	9.48e-05	-0.195265	-0.0647224	1	0.481011	0.0325609
KYNU	Bacteria;Firmicutes;Clostridia;Clostridiales;Peptostreptococcaceae	0.205329	0.175341	9.5e-05	-0.819556	-0.271601	1	0.481767	0.0326121
CD84	Bacteria;Firmicutes;Clostridia;Clostridiales;Peptostreptococcaceae	0.616215	0.520268	9.52e-05	-0.407241	-0.13494	1	0.482417	0.0326561
TMEM120A	Bacteria;Firmicutes;Clostridia;Clostridiales;Peptostreptococcaceae	0.341853	0.290234	9.53e-05	0.0934346	0.28201	1	0.482886	0.0326878
DLC1	Bacteria;Firmicutes;Clostridia;Clostridiales;Peptostreptococcaceae	0.408716	0.349587	9.62e-05	-0.430632	-0.142563	1	0.486445	0.0329288
THBD	Bacteria;Firmicutes;Clostridia;Clostridiales;Peptostreptococcaceae	0.222283	0.192935	9.63e-05	-0.616082	-0.203937	1	0.486904	0.0329598
CCDC115	Bacteria;Firmicutes;Clostridia;Clostridiales;Peptostreptococcaceae	0.613255	0.493549	9.72e-05	0.0515638	0.155883	1	0.49052	0.0332046
MMP10	Bacteria;Firmicutes;Clostridia;Clostridiales;Peptostreptococcaceae	0.34001	0.288246	9.72e-05	-1.17081	-0.387272	1	0.490647	0.0332132
GPR85	Bacteria;Firmicutes;Clostridia;Clostridiales;Peptostreptococcaceae	0.283399	0.242056	9.73e-05	-0.27683	-0.0915617	1	0.490924	0.033232
GPR39	Bacteria;Firmicutes;Clostridia;Clostridiales;Peptostreptococcaceae	0.183962	0.153168	9.92e-05	0.110227	0.333798	1	0.498436	0.0337405
SPECC1L	Bacteria;Firmicutes;Clostridia;Clostridiales;Peptostreptococcaceae	0.290146	0.249193	9.95e-05	0.0860831	0.260762	1	0.500083	0.033852
PPP1R11	Bacteria;Actinobacteria;Actinobacteria;Micrococcales;Micrococcaceae	0.499777	0.438525	0.000100289	0.0550281	0.166797	1	0.503312	0.0340705
PEX11A	Bacteria;Firmicutes;Clostridia;Clostridiales;Peptostreptococcaceae	0.144174	0.111879	0.000100584	0.128998	0.391106	1	0.504323	0.034139
AOC3	Bacteria;Actinobacteria;Actinobacteria;Micrococcales;Micrococcaceae	0.326756	0.273953	0.000100622	-0.606223	-0.199943	1	0.504398	0.0341441
WARS	Bacteria;Firmicutes;Clostridia;Clostridiales;Peptostreptococcaceae	0.14822	0.116078	0.000101516	-0.656655	-0.216415	1	0.507155	0.0343307
FAM83G	Bacteria;Firmicutes;Clostridia;Clostridiales;Peptostreptococcaceae	0.353295	0.328892	0.000101623	0.0816929	0.247898	1	0.507451	0.0343507
ATG4D	Bacteria;Firmicutes;Clostridia;Clostridiales;Peptostreptococcaceae	0.59106	0.531423	0.000101726	0.0761135	0.230987	1	0.507693	0.0343671
MAP9	Bacteria;Firmicutes;Clostridia;Clostridiales;Peptostreptococcaceae	0.439902	0.344566	0.000101725	-0.372706	-0.122812	1	0.507693	0.0343671
TMPRSS4	Bacteria;Firmicutes;Clostridia;Clostridiales;Peptostreptococcaceae	0.451204	0.408161	0.000102892	0.117639	0.357353	1	0.51221	0.0346728
CHFR	Bacteria;Actinobacteria;Actinobacteria;Micrococcales;Micrococcaceae	0.0930081	0.058782	0.000103146	0.062507	0.189917	1	0.512646	0.0347023
DAGLA	Bacteria;Firmicutes;Clostridia;Clostridiales;Peptostreptococcaceae	0.165889	0.134413	0.000103475	0.0933491	0.283702	1	0.514044	0.034797
NUAK2	Bacteria;Firmicutes;Clostridia;Clostridiales;Peptostreptococcaceae	0.209785	0.147807	0.000103577	0.114484	0.347963	1	0.514199	0.0348075
EGFL8	Bacteria;Firmicutes;Clostridia;Clostridiales;Lachnospiraceae;Lachnospiraceae NK4A136 group	0.178909	0.147925	0.00010431	0.0421646	0.128232	1	0.516325	0.0349514
SEMA6A	Bacteria;Firmicutes;Clostridia;Clostridiales;Peptostreptococcaceae	0.126874	0.0939261	0.000104316	0.131743	0.400663	1	0.516325	0.0349514
SEMA4G	Bacteria;Firmicutes;Clostridia;Clostridiales;Peptostreptococcaceae	0.473884	0.432619	0.00010453	0.123181	0.37469	1	0.517144	0.0350069
SRGAP2	Bacteria;Firmicutes;Clostridia;Clostridiales;Peptostreptococcaceae	0.339224	0.287398	0.000104789	-0.315509	-0.103704	1	0.517954	0.0350617
RXRA	Bacteria;Firmicutes;Clostridia;Clostridiales;Peptostreptococcaceae	0.11788	0.0845922	0.000105094	0.0815617	0.248206	1	0.518749	0.0351155
PRDM6	Bacteria;Actinobacteria;Actinobacteria;Micrococcales;Micrococcaceae	0.219558	0.158347	0.000106079	-0.393417	-0.129176	1	0.522535	0.0353718
ARL10	Bacteria;Firmicutes;Clostridia;Clostridiales;Peptostreptococcaceae	0.307011	0.252659	0.000106176	-0.346531	-0.113773	1	0.522896	0.0353962
NLN	Bacteria;Firmicutes;Clostridia;Clostridiales;Ruminococcaceae;Ruminiclostridium 5	0.464069	0.43315	0.000106425	0.0648831	0.197662	1	0.523644	0.0354468
UBXN8	Bacteria;Firmicutes;Clostridia;Clostridiales;Ruminococcaceae;Ruminococcaceae NK4A214 group	0.35873	0.308435	0.000106548	-0.1523	-0.049988	1	0.524009	0.0354715
KIAA0319L	Bacteria;Firmicutes;Clostridia;Clostridiales;Peptostreptococcaceae	0.626646	0.511085	0.000106589	0.0424423	0.129315	1	0.524092	0.0354772
TACC2	Bacteria;Firmicutes;Clostridia;Clostridiales;Peptostreptococcaceae	0.238633	0.194709	0.00010688	0.10816	0.329623	1	0.524927	0.0355337
CES2	Bacteria;Firmicutes;Clostridia;Clostridiales;Peptostreptococcaceae	0.216888	0.187337	0.000107881	0.148675	0.453456	1	0.529122	0.0358177
PRDX6	Bacteria;Firmicutes;Clostridia;Clostridiales;Peptostreptococcaceae	0.355175	0.3046	0.000108483	0.134833	0.411432	1	0.531061	0.0359489
AK8	Bacteria;Firmicutes;Clostridia;Clostridiales;Ruminococcaceae;Ruminococcaceae NK4A214 group	0.0779052	0.0431091	0.000108587	0.0808677	0.246782	1	0.531371	0.0359699
HMG20B	Bacteria;Firmicutes;Erysipelotrichia;Erysipelotrichales;Erysipelotrichaceae;Faecalitalea	0.601487	0.501858	0.000108693	-0.158949	-0.0520815	1	0.531532	0.0359808
SCML1	Bacteria;Firmicutes;Bacilli;Lactobacillales;Carnobacteriaceae;Granulicatella	0.441992	0.373664	0.000109017	-0.196133	-0.0642486	1	0.532635	0.0360555
ALKBH6	Bacteria;Firmicutes;Clostridia;Clostridiales;Lachnospiraceae;Lachnospiraceae NK4A136 group	0.134907	0.102262	0.000109411	0.0393607	0.120194	1	0.533834	0.0361367
PTPN13	Bacteria;Firmicutes;Clostridia;Clostridiales;Peptostreptococcaceae	0.546782	0.480688	0.000111421	-0.333489	-0.109039	1	0.542293	0.0367093
TMEM63B	Bacteria;Firmicutes;Clostridia;Clostridiales;Peptostreptococcaceae	0.274045	0.246651	0.000111505	0.083171	0.254391	1	0.54246	0.0367206
SLC39A6	Bacteria;Firmicutes;Clostridia;Clostridiales;Peptostreptococcaceae	0.313601	0.274001	0.000111838	-0.241636	-0.0789804	1	0.543713	0.0368054
FGFR1OP	Bacteria;Firmicutes;Clostridia;Clostridiales;Lachnospiraceae;Lachnospiraceae NK4A136 group	0.432678	0.375946	0.000112553	0.0305387	0.0934827	1	0.546212	0.0369746
IL36G	Bacteria;Firmicutes;Clostridia;Clostridiales;Ruminococcaceae;Flavonifractor	0.149313	0.133559	0.000112516	-0.164577	-0.0537651	1	0.546212	0.0369746
MEFV	Bacteria;Firmicutes;Clostridia;Clostridiales;Peptostreptococcaceae	0.303241	0.263043	0.000112575	-0.601152	-0.196379	1	0.546212	0.0369746
TNFSF13B	Bacteria;Firmicutes;Clostridia;Clostridiales;Peptostreptococcaceae	0.322929	0.269825	0.000112714	-0.514225	-0.167965	1	0.546617	0.037002
WASF1	Bacteria;Firmicutes;Clostridia;Clostridiales;Peptostreptococcaceae	0.305978	0.236576	0.000112704	-0.196036	-0.0640331	1	0.546617	0.037002
FILIP1L	Bacteria;Firmicutes;Clostridia;Clostridiales;Peptostreptococcaceae	0.441586	0.36015	0.000112817	-0.537764	-0.17564	1	0.546871	0.0370192
PGP	Bacteria;Firmicutes;Bacilli;Lactobacillales;Carnobacteriaceae	0.614887	0.539539	0.000112952	0.0414245	0.126844	1	0.54728	0.0370469
LCP2	Bacteria;Firmicutes;Clostridia;Clostridiales;Peptostreptococcaceae	0.260908	0.233017	0.000113194	-0.559587	-0.182715	1	0.548208	0.0371097
SPINT1	Bacteria;Firmicutes;Clostridia;Clostridiales;Peptostreptococcaceae	0.399956	0.377313	0.00011389	0.110679	0.339147	1	0.551224	0.0373138
IL6ST	Bacteria;Firmicutes;Clostridia;Clostridiales;Peptostreptococcaceae	0.474348	0.421783	0.000115292	-0.234731	-0.0765215	1	0.555751	0.0376203
TMEM252	Bacteria;Firmicutes;Clostridia;Clostridiales;Lachnospiraceae;Tyzzerella	0.306298	0.251891	0.000115347	0.0442605	0.135775	1	0.555893	0.0376299
TINCR	Bacteria;Firmicutes;Clostridia;Clostridiales;Peptostreptococcaceae	0.0780669	0.043277	0.000115517	0.162749	0.49932	1	0.556465	0.0376686
SMAP2	Bacteria;Firmicutes;Erysipelotrichia;Erysipelotrichales;Erysipelotrichaceae;Holdemanella	0.210893	0.165367	0.00011598	0.0768901	0.235984	1	0.558569	0.037811
QPRT	Bacteria;Firmicutes;Negativicutes;Selenomonadales;Acidaminococcaceae	0.247871	0.204479	0.000116087	-0.358173	-0.116694	1	0.558837	0.0378292
NR4A3	Bacteria;Firmicutes;Clostridia;Clostridiales;Peptostreptococcaceae	0.172413	0.157087	0.000117214	-0.62785	-0.204382	1	0.563258	0.0381284
EFNA4	Bacteria;Firmicutes;Clostridia;Clostridiales;Peptostreptococcaceae	0.369559	0.333188	0.000118061	0.0770803	0.236934	1	0.566568	0.0383525
RNPC3	Bacteria;Firmicutes;Clostridia;Clostridiales;Lachnospiraceae;Lachnospiraceae NK4A136 group	0.25266	0.224459	0.000118153	0.0425337	0.130752	1	0.566761	0.0383656
HECTD3	Bacteria;Firmicutes;Clostridia;Clostridiales;Peptostreptococcaceae	0.28002	0.252851	0.000119752	0.0662771	0.203981	1	0.572395	0.0387469
FOXQ1	Bacteria;Firmicutes;Clostridia;Clostridiales;Peptostreptococcaceae	0.852482	0.786487	0.000120199	-0.327817	-0.106479	1	0.573771	0.0388401
ST8SIA4	Bacteria;Firmicutes;Clostridia;Clostridiales;Peptostreptococcaceae	0.276441	0.249137	0.000120355	-0.459875	-0.149356	1	0.574133	0.0388646
ABL2	Bacteria;Firmicutes;Clostridia;Clostridiales;Lachnospiraceae;[Eubacterium] hallii group	0.4593	0.380447	0.000120615	-0.154999	-0.0503303	1	0.574992	0.0389227
CSF2RA	Bacteria;Firmicutes;Clostridia;Clostridiales;Peptostreptococcaceae	0.748415	0.626023	0.000120882	-0.335342	-0.108869	1	0.575746	0.0389738
GPX7	Bacteria;Firmicutes;Clostridia;Clostridiales;Peptostreptococcaceae	0.295665	0.255031	0.000121412	-0.373538	-0.121223	1	0.577367	0.0390835
TMEM178A	Bacteria;Firmicutes;Clostridia;Clostridiales;Lachnospiraceae;Lachnospiraceae NK4A136 group	0.257801	0.229793	0.000121438	0.0480199	0.147972	1	0.577367	0.0390835
TMEM184A	Bacteria;Firmicutes;Clostridia;Clostridiales;Peptostreptococcaceae	0.469143	0.40414	0.000121918	0.114141	0.351844	1	0.579159	0.0392048
CASS4	Bacteria;Firmicutes;Clostridia;Clostridiales;Peptostreptococcaceae	0.247746	0.204347	0.000122106	-0.486311	-0.157741	1	0.579697	0.0392413
LDLRAP1	Bacteria;Firmicutes;Clostridia;Clostridiales;Peptostreptococcaceae	0.40064	0.366062	0.000122335	0.0478912	0.147672	1	0.580504	0.0392959
ARL4C	Bacteria;Firmicutes;Clostridia;Clostridiales;Peptostreptococcaceae	0.196775	0.166465	0.000122971	-0.457646	-0.148351	1	0.582241	0.0394134
AOC1	Bacteria;Firmicutes;Clostridia;Clostridiales;Peptostreptococcaceae	0.52835	0.481185	0.000123049	0.119361	0.368236	1	0.582485	0.0394299
BMF	Bacteria;Firmicutes;Negativicutes;Selenomonadales;Veillonellaceae;Dialister	0.228148	0.199022	0.000124456	-0.193811	-0.0627594	1	0.587598	0.0397761
CDHR5	Bacteria;Firmicutes;Clostridia;Clostridiales;Peptostreptococcaceae	0.226754	0.197575	0.000124754	0.145283	0.448751	1	0.588489	0.0398364
CATSPERB	Bacteria;Actinobacteria;Actinobacteria;Micrococcales;Micrococcaceae	0.601433	0.543308	0.00012531	0.143485	0.443373	1	0.590085	0.0399444
KNDC1	Bacteria;Firmicutes;Clostridia;Clostridiales;Lachnospiraceae;Roseburia	0.620111	0.502526	0.000126483	0.0270987	0.0838052	1	0.594388	0.0402357
SOX2	Bacteria;Bacteroidetes;Bacteroidia;Bacteroidales;Porphyromonadaceae;Odoribacter	0.300006	0.273591	0.000126499	0.0518757	0.160432	1	0.594388	0.0402357
CACNB3	Bacteria;Firmicutes;Erysipelotrichia;Erysipelotrichales;Erysipelotrichaceae;Holdemanella	0.169253	0.137904	0.000126594	-0.164947	-0.0533321	1	0.594702	0.040257
PTPRC	Bacteria;Firmicutes;Clostridia;Clostridiales;Peptostreptococcaceae	0.282719	0.241337	0.000127612	-0.619045	-0.200012	1	0.597537	0.0404489
CLIC2	Bacteria;Firmicutes;Clostridia;Clostridiales;Peptostreptococcaceae	0.204938	0.174936	0.000127693	-0.427869	-0.138236	1	0.597597	0.0404529
POR	Bacteria;Firmicutes;Clostridia;Clostridiales;Peptostreptococcaceae	0.457993	0.391624	0.00012769	0.0513617	0.158975	1	0.597597	0.0404529
ZNF562	Bacteria;Proteobacteria;Betaproteobacteria;Neisseriales;Neisseriaceae	0.286016	0.244825	0.000128438	0.0558386	0.172922	1	0.600364	0.0406402
PMEL	Bacteria;Firmicutes;Clostridia;Clostridiales;Peptostreptococcaceae	0.333725	0.295286	0.000128703	0.0479554	0.148536	1	0.601213	0.0406977
DUSP8	Bacteria;Firmicutes;Clostridia;Clostridiales;Peptostreptococcaceae	0.451073	0.430359	0.000128879	0.0985432	0.305263	1	0.601772	0.0407355
COL26A1	Bacteria;Bacteroidetes;Bacteroidia;Bacteroidales;Porphyromonadaceae;Odoribacter	0.937092	0.898238	0.000129008	0.0267317	0.0828158	1	0.602243	0.0407674
FXYD3	Bacteria;Firmicutes;Clostridia;Clostridiales;Peptostreptococcaceae	0.271086	0.24358	0.000129378	0.15863	0.491566	1	0.60345	0.0408491
RIPK3	Bacteria;Firmicutes;Clostridia;Clostridiales;Lachnospiraceae;Blautia	0.435381	0.378919	0.000129544	-0.220834	-0.0712555	1	0.603965	0.040884
SMPDL3B	Bacteria;Firmicutes;Clostridia;Clostridiales;Peptostreptococcaceae	0.201362	0.155287	0.000130218	0.0990145	0.307006	1	0.606583	0.0410612
RBMS1	Bacteria;Firmicutes;Clostridia;Clostridiales;Peptostreptococcaceae	0.286589	0.230635	0.000130758	-0.501884	-0.161806	1	0.608833	0.0412136
PPFIBP2	Bacteria;Firmicutes;Clostridia;Clostridiales;Peptostreptococcaceae	0.304344	0.249782	0.000130803	0.0767076	0.237936	1	0.608912	0.0412189
CYP2S1	Bacteria;Firmicutes;Clostridia;Clostridiales;Peptostreptococcaceae	0.31236	0.258428	0.000131108	0.161755	0.501846	1	0.610072	0.0412974
CCDC167	Bacteria;Firmicutes;Erysipelotrichia;Erysipelotrichales;Erysipelotrichaceae;Holdemanella	0.200208	0.137479	0.00013165	0.0762282	0.236586	1	0.611332	0.0413827
MX2	Bacteria;Firmicutes;Clostridia;Clostridiales;Peptostreptococcaceae	0.251346	0.223095	0.000131563	-0.570111	-0.183701	1	0.611332	0.0413827
NCF2	Bacteria;Firmicutes;Clostridia;Clostridiales;Peptostreptococcaceae	0.124145	0.107925	0.00013167	-0.661462	-0.213121	1	0.611332	0.0413827
RAB8B	Bacteria;Firmicutes;Clostridia;Clostridiales;Peptostreptococcaceae	0.240929	0.197137	0.000131602	-0.368481	-0.118729	1	0.611332	0.0413827
RPL36A	Bacteria;Firmicutes;Clostridia;Clostridiales;Lachnospiraceae;Lachnospiraceae NK4A136 group	0.726203	0.649794	0.000131723	0.0304604	0.0945432	1	0.61135	0.0413839
HPS5	Bacteria;Firmicutes;Clostridia;Clostridiales;Peptostreptococcaceae	0.448431	0.393275	0.000131877	-0.215937	-0.0695643	1	0.611802	0.0414145
CAMK1D	Bacteria;Firmicutes;Clostridia;Clostridiales;Peptostreptococcaceae	0.162055	0.130435	0.000132013	0.117653	0.365244	1	0.612302	0.0414483
AMER1	Bacteria;Firmicutes;Negativicutes;Selenomonadales;Acidaminococcaceae	0.395965	0.335561	0.000132197	0.036362	0.112897	1	0.612895	0.0414885
FGF9	Bacteria;Actinobacteria;Actinobacteria;Micrococcales;Micrococcaceae	0.276261	0.262858	0.000132331	-0.426298	-0.13729	1	0.61312	0.0415037
SFMBT2	Bacteria;Firmicutes;Clostridia;Clostridiales;Peptostreptococcaceae	0.40034	0.353308	0.000132954	-0.399111	-0.12848	1	0.614819	0.0416188
SPPL3	Bacteria;Firmicutes;Clostridia;Clostridiales;Peptostreptococcaceae	0.225441	0.180755	0.000133132	0.0518264	0.161013	1	0.615247	0.0416477
ECH1	Bacteria;Firmicutes;Clostridia;Clostridiales;Peptostreptococcaceae	0.315076	0.261357	0.000133446	0.0957284	0.29747	1	0.616303	0.0417192
ELK3	Bacteria;Firmicutes;Clostridia;Clostridiales;Peptostreptococcaceae	0.187536	0.140664	0.000133709	-0.41182	-0.132504	1	0.617123	0.0417747
CD93	Bacteria;Firmicutes;Clostridia;Clostridiales;Peptostreptococcaceae	0.361785	0.324965	0.000134138	-0.558909	-0.179778	1	0.618566	0.0418724
RPP21	Bacteria;Firmicutes;Clostridia;Clostridiales;Lachnospiraceae;Lachnospiraceae NK4A136 group	0.81315	0.736494	0.000134272	0.0256595	0.0797795	1	0.618794	0.0418878
ENPP2	Bacteria;Firmicutes;Clostridia;Clostridiales;Peptostreptococcaceae	0.517725	0.435636	0.000134713	-0.406394	-0.13067	1	0.620331	0.0419918
SIGLEC7	Bacteria;Firmicutes;Clostridia;Clostridiales;Peptostreptococcaceae	0.703224	0.620402	0.000135175	-0.274346	-0.0881847	1	0.621627	0.0420796
RAPGEFL1	Bacteria;Firmicutes;Clostridia;Clostridiales;Peptostreptococcaceae	0.204678	0.174666	0.000135572	0.137434	0.427675	1	0.622792	0.0421584
PIGS	Bacteria;Firmicutes;Negativicutes;Selenomonadales;Acidaminococcaceae	0.591054	0.531416	0.00013577	-0.115999	-0.0372716	1	0.623438	0.0422022
IL17RE	Bacteria;Firmicutes;Clostridia;Clostridiales;Peptostreptococcaceae	0.309853	0.28381	0.000135934	0.107889	0.335816	1	0.624055	0.042244
TRPV3	Bacteria;Firmicutes;Clostridia;Clostridiales;Lachnospiraceae;Fusicatenibacter	0.442231	0.410052	0.000136002	0.116189	0.361667	1	0.624202	0.0422539
NDUFA2	Bacteria;Firmicutes;Clostridia;Clostridiales;Peptostreptococcaceae	0.5524	0.487124	0.000136164	0.059357	0.184783	1	0.624449	0.0422707
ARHGAP35	Bacteria;Firmicutes;Clostridia;Clostridiales;Peptostreptococcaceae	0.252873	0.22468	0.000136356	0.0720516	0.224332	1	0.6248	0.0422944
NPHP3	Bacteria;Firmicutes;Negativicutes;Selenomonadales;Veillonellaceae;Dialister	0.355609	0.318433	0.0001366	-0.161492	-0.0518601	1	0.625614	0.0423495
ASTN2	Bacteria;Actinobacteria;Actinobacteria;Micrococcales;Micrococcaceae	0.0920645	0.0752509	0.000136826	-0.227274	-0.0729739	1	0.626422	0.0424042
SENP7	Bacteria;Firmicutes;Negativicutes;Selenomonadales;Veillonellaceae;Dialister	0.516544	0.44604	0.000137302	-0.107158	-0.0343957	1	0.627934	0.0425065
RUFY3	Bacteria;Firmicutes;Erysipelotrichia;Erysipelotrichales;Erysipelotrichaceae;Faecalitalea	0.459163	0.405079	0.000137339	0.035162	0.109548	1	0.627971	0.042509
MICU2	Bacteria;Firmicutes;Clostridia;Clostridiales;Lachnospiraceae;Roseburia	0.536594	0.445928	0.000137548	-0.109879	-0.0352635	1	0.62866	0.0425556
CEP97	Bacteria;Firmicutes;Negativicutes;Selenomonadales;Acidaminococcaceae	0.71503	0.643787	0.00013769	0.036097	0.112487	1	0.629177	0.0425907
TPRN	Bacteria;Firmicutes;Clostridia;Clostridiales;Peptostreptococcaceae	0.666208	0.61753	0.000138492	0.0903866	0.281814	1	0.632487	0.0428147
DMTF1	Bacteria;Firmicutes;Negativicutes;Selenomonadales;Veillonellaceae;Dialister	0.587202	0.545923	0.00013859	-0.0905245	-0.0290322	1	0.632754	0.0428328
ZBED1	Bacteria;Firmicutes;Clostridia;Clostridiales;Peptostreptococcaceae	0.289679	0.218647	0.000139213	0.0501857	0.156546	1	0.634926	0.0429799
BNIP2	Bacteria;Firmicutes;Clostridia;Clostridiales;Peptostreptococcaceae	0.301086	0.288143	0.000139446	-0.208683	-0.0668894	1	0.635722	0.0430337
NUP210	Bacteria;Firmicutes;Clostridia;Clostridiales;Peptostreptococcaceae	0.314235	0.26045	0.000139534	-0.35861	-0.114939	1	0.635988	0.0430518
IFRD1	Bacteria;Bacteroidetes;Bacteroidia;Bacteroidales;Prevotellaceae	0.436788	0.367824	0.000140816	-0.0978238	-0.0313278	1	0.640887	0.0433834
TRIP10	Bacteria;Bacteroidetes;Bacteroidia;Bacteroidales;Porphyromonadaceae	0.675508	0.594385	0.00014136	-0.100514	-0.0321781	1	0.642278	0.0434775
FAM98B	Bacteria;Firmicutes;Clostridia;Clostridiales;Ruminococcaceae;Ruminiclostridium 5	0.650222	0.581787	0.000141858	0.0384986	0.120296	1	0.643773	0.0435787
EVI5L	Bacteria;Firmicutes;Clostridia;Clostridiales;Ruminococcaceae;Ruminococcaceae UCG 013	0.434804	0.365596	0.000142403	0.0454041	0.141923	1	0.645251	0.0436788
SLC39A5	Bacteria;Firmicutes;Clostridia;Clostridiales;Peptostreptococcaceae	0.243898	0.215366	0.000142387	0.176851	0.552793	1	0.645251	0.0436788
PTTG1IP	Bacteria;Firmicutes;Clostridia;Clostridiales;Peptostreptococcaceae	0.512555	0.46381	0.000142464	0.0640394	0.200181	1	0.645257	0.0436792
SIX4	Bacteria;Firmicutes;Clostridia;Clostridiales;Peptostreptococcaceae	0.212562	0.182847	0.000143051	-0.308518	-0.0986602	1	0.647049	0.0438005
CALU	Bacteria;Firmicutes;Clostridia;Clostridiales;Peptostreptococcaceae	0.17067	0.122824	0.000143214	-0.337722	-0.107988	1	0.647224	0.0438123
RRM2B	Bacteria;Firmicutes;Negativicutes;Selenomonadales;Acidaminococcaceae;Phascolarctobacterium	0.838089	0.777372	0.000143258	0.0324421	0.101462	1	0.647224	0.0438123
SLC22A18AS	Bacteria;Firmicutes;Clostridia;Clostridiales;Peptostreptococcaceae	0.140036	0.107585	0.000143873	0.142677	0.446395	1	0.649194	0.0439457
MKKS	Bacteria;Firmicutes;Clostridia;Clostridiales;Peptostreptococcaceae	0.249136	0.205817	0.000144005	0.0578687	0.18107	1	0.649648	0.0439764
PDCD1LG2	Bacteria;Firmicutes;Clostridia;Clostridiales;Peptostreptococcaceae	0.279502	0.237935	0.000144259	-0.522689	-0.16702	1	0.65039	0.0440266
TOX2	Bacteria;Firmicutes;Clostridia;Clostridiales;Lachnospiraceae;Roseburia	0.49444	0.395526	0.000144646	0.0691045	0.216315	1	0.651726	0.0441171
PPM1L	Bacteria;Firmicutes;Clostridia;Clostridiales;Peptostreptococcaceae	0.434841	0.352421	0.000144994	0.104579	0.327432	1	0.652887	0.0441956
SIPA1L3	Bacteria;Firmicutes;Clostridia;Clostridiales;Peptostreptococcaceae	0.133857	0.101172	0.000145322	0.0858092	0.26872	1	0.653817	0.0442586
SLA	Bacteria;Firmicutes;Clostridia;Clostridiales;Peptostreptococcaceae	0.307893	0.267963	0.000145707	-0.562091	-0.179447	1	0.655002	0.0443388
SLC35F5	Bacteria;Proteobacteria;Betaproteobacteria;Neisseriales;Neisseriaceae	0.654537	0.577767	0.00014583	0.0451498	0.141436	1	0.655419	0.044367
TSHZ1	Bacteria;Firmicutes;Clostridia;Clostridiales;Peptostreptococcaceae	0.14626	0.0970056	0.000146328	0.089656	0.280944	1	0.657499	0.0445079
CFDP1	Bacteria;Firmicutes;Negativicutes;Selenomonadales;Acidaminococcaceae	0.273523	0.231611	0.000149065	-0.209695	-0.0668045	1	0.666455	0.0451141
BCAT1	Bacteria;Firmicutes;Clostridia;Clostridiales;Peptostreptococcaceae	0.308937	0.269068	0.000149357	-0.552106	-0.175858	1	0.667349	0.0451746
ILDR1	Bacteria;Firmicutes;Clostridia;Clostridiales;Peptostreptococcaceae	0.284326	0.257319	0.000149592	0.131388	0.412552	1	0.667744	0.0452014
KLHL29	Bacteria;Firmicutes;Clostridia;Clostridiales;Peptostreptococcaceae	0.135643	0.119636	0.000149586	-0.342893	-0.109204	1	0.667744	0.0452014
CEP97	Bacteria;Firmicutes;Clostridia;Clostridiales;Peptostreptococcaceae	0.71503	0.643787	0.000149769	-0.145329	-0.0462788	1	0.668254	0.0452359
CHCHD2	Bacteria;Firmicutes;Bacilli;Lactobacillales;Carnobacteriaceae;Granulicatella	0.547396	0.446818	0.000149768	0.052698	0.165487	1	0.668254	0.0452359
EDN3	Bacteria;Firmicutes;Clostridia;Clostridiales;Peptostreptococcaceae	0.269672	0.212391	0.000150083	0.167373	0.525703	1	0.669221	0.0453014
SLC12A4	Bacteria;Firmicutes;Clostridia;Clostridiales;Peptostreptococcaceae	0.547471	0.470445	0.000150466	-0.360846	-0.114859	1	0.670396	0.0453809
TINAGL1	Bacteria;Firmicutes;Clostridia;Clostridiales;Peptostreptococcaceae	0.28987	0.248901	0.000150436	0.0980926	0.308167	1	0.670396	0.0453809
IDH3A	Bacteria;Firmicutes;Clostridia;Clostridiales;Lachnospiraceae;Roseburia	0.151741	0.136033	0.000150901	-0.172038	-0.0547459	1	0.672121	0.0454977
GPR141	Bacteria;Firmicutes;Clostridia;Clostridiales;Peptostreptococcaceae	0.646759	0.558449	0.00015115	-0.265426	-0.0844508	1	0.673027	0.045559
CARD17	Bacteria;Firmicutes;Erysipelotrichia;Erysipelotrichales;Erysipelotrichaceae;Holdemanella	0.228773	0.19967	0.000151424	0.052404	0.164732	1	0.673693	0.0456041
PTPRF	Bacteria;Firmicutes;Clostridia;Clostridiales;Peptostreptococcaceae	0.177275	0.146229	0.000152226	0.123867	0.389565	1	0.675729	0.0457419
ITGA5	Bacteria;Firmicutes;Clostridia;Clostridiales;Peptostreptococcaceae	0.333568	0.266925	0.000152974	-0.649794	-0.206516	1	0.677797	0.0458819
POMT1	Bacteria;Firmicutes;Clostridia;Clostridiales;Peptostreptococcaceae	0.0996842	0.0657101	0.000153172	0.0625309	0.196775	1	0.678257	0.045913
GPR174	Bacteria;Firmicutes;Clostridia;Clostridiales;Peptostreptococcaceae	0.382367	0.346734	0.000153468	-0.346044	-0.109946	1	0.67901	0.045964
PTPN21	Bacteria;Firmicutes;Clostridia;Clostridiales;Peptostreptococcaceae	0.121264	0.088104	0.000153532	0.0884114	0.278277	1	0.679017	0.0459645
HK1	Bacteria;Actinobacteria;Actinobacteria;Micrococcales;Micrococcaceae	0.135665	0.103048	0.000153639	0.0806311	0.253805	1	0.679201	0.0459769
TMEM129	Bacteria;Firmicutes;Clostridia;Clostridiales;Peptostreptococcaceae	0.45398	0.411155	0.000153634	0.0570244	0.179497	1	0.679201	0.0459769
HPCA	Bacteria;Firmicutes;Clostridia;Clostridiales;Peptostreptococcaceae	0.139194	0.106711	0.000153909	0.096824	0.304826	1	0.679768	0.0460153
CDC34	Bacteria;Firmicutes;Negativicutes;Selenomonadales;Acidaminococcaceae	0.780209	0.718872	0.00015409	-0.137851	-0.0437819	1	0.680089	0.046037
IGSF3	Bacteria;Firmicutes;Clostridia;Clostridiales;Peptostreptococcaceae	0.149227	0.117122	0.00015421	0.127614	0.401832	1	0.680267	0.0460491
NEURL1B	Bacteria;Firmicutes;Clostridia;Clostridiales;Peptostreptococcaceae	0.230461	0.170105	0.000154224	0.151252	0.47627	1	0.680267	0.0460491
NUCKS1	Bacteria;Firmicutes;Bacilli;Lactobacillales;Carnobacteriaceae;Granulicatella	0.259225	0.216488	0.000154167	-0.161498	-0.0512898	1	0.680267	0.0460491
GMFB	Bacteria;Firmicutes;Clostridia;Clostridiales;Lachnospiraceae;Roseburia	0.671038	0.623065	0.0001549	-0.139234	-0.0441996	1	0.682549	0.0462036
CKLF	Bacteria;Firmicutes;Clostridia;Clostridiales;Peptostreptococcaceae	0.185343	0.154601	0.000154954	-0.176789	-0.0561194	1	0.6826	0.046207
BLCAP	Bacteria;Firmicutes;Clostridia;Clostridiales;Peptostreptococcaceae	0.545192	0.489502	0.000155948	0.0738264	0.232709	1	0.686608	0.0464783
LAMTOR4	Bacteria;Firmicutes;Clostridia;Clostridiales;Peptostreptococcaceae	0.396036	0.361192	0.00015657	0.0748112	0.235901	1	0.688224	0.0465877
ESPN	Bacteria;Firmicutes;Clostridia;Clostridiales;Peptostreptococcaceae	0.179934	0.148988	0.000156643	0.158662	0.500326	1	0.688404	0.0465999
MKRN1	Bacteria;Firmicutes;Clostridia;Clostridiales;Peptostreptococcaceae	0.171021	0.123195	0.000157681	0.0773399	0.244035	1	0.691586	0.0468153
PILRA	Bacteria;Firmicutes;Clostridia;Clostridiales;Peptostreptococcaceae	0.705652	0.605143	0.000157687	-0.399948	-0.126751	1	0.691586	0.0468153
PPARG	Bacteria;Firmicutes;Clostridia;Clostridiales;Peptostreptococcaceae	0.347443	0.282188	0.000157856	0.129318	0.408086	1	0.692185	0.0468558
LAMA1	Bacteria;Firmicutes;Clostridia;Clostridiales;Peptostreptococcaceae	0.235597	0.191497	0.000158431	0.200527	0.633016	1	0.694143	0.0469884
P2RY14	Bacteria;Firmicutes;Clostridia;Clostridiales;Peptostreptococcaceae	0.286584	0.259663	0.000158688	-0.469119	-0.148585	1	0.694989	0.0470457
CHSY3	Bacteria;Firmicutes;Clostridia;Clostridiales;Peptostreptococcaceae	0.311891	0.257922	0.000158732	-0.308174	-0.0976059	1	0.69504	0.0470491
DEGS2	Bacteria;Firmicutes;Erysipelotrichia;Erysipelotrichales;Erysipelotrichaceae;Faecalitalea	0.463595	0.409954	0.000159008	-0.26003	-0.0823443	1	0.695967	0.0471119
NNMT	Bacteria;Firmicutes;Clostridia;Clostridiales;Peptostreptococcaceae	0.2707	0.228625	0.000159246	-0.77847	-0.246485	1	0.696848	0.0471715
SLC1A3	Bacteria;Firmicutes;Clostridia;Clostridiales;Peptostreptococcaceae	0.347991	0.310375	0.000159346	-0.570745	-0.180703	1	0.696881	0.0471738
CLEC2B	Bacteria;Firmicutes;Clostridia;Clostridiales;Peptostreptococcaceae	0.673091	0.561464	0.000160275	-0.353505	-0.111862	1	0.700374	0.0474102
GPN3	Bacteria;Firmicutes;Clostridia;Clostridiales;Peptostreptococcaceae	0.102388	0.0857657	0.000160817	-0.157867	-0.0499391	1	0.702175	0.0475321
GDE1	Bacteria;Firmicutes;Clostridia;Clostridiales;Peptostreptococcaceae	0.36546	0.328852	0.000161208	0.0634844	0.200733	1	0.70354	0.0476245
TMEM14A	Bacteria;Firmicutes;Clostridia;Clostridiales;Lachnospiraceae;Coprococcus 1	0.423281	0.325116	0.000161593	0.0344384	0.108916	1	0.704223	0.0476708
MRPS18A	Bacteria;Firmicutes;Clostridia;Clostridiales;Peptostreptococcaceae	0.448403	0.40514	0.000161687	0.0614722	0.194424	1	0.70441	0.0476834
DENND1B	Bacteria;Firmicutes;Clostridia;Clostridiales;Ruminococcaceae;Ruminiclostridium 5	0.691472	0.638957	0.000162457	0.0510675	0.161589	1	0.707335	0.0478814
PIK3R2	Bacteria;Firmicutes;Clostridia;Clostridiales;Peptostreptococcaceae	0.268843	0.226661	0.000162603	0.0604983	0.191446	1	0.707541	0.0478953
ACAA1	Bacteria;Firmicutes;Clostridia;Clostridiales;Peptostreptococcaceae	0.429268	0.372194	0.000162948	0.0816761	0.258514	1	0.708616	0.0479681
RNF5	Bacteria;Firmicutes;Clostridia;Clostridiales;Peptostreptococcaceae	0.32332	0.284281	0.000163376	0.0798379	0.252759	1	0.709763	0.0480458
HGD	Bacteria;Firmicutes;Clostridia;Clostridiales;Lachnospiraceae;Tyzzerella	0.523356	0.485972	0.000163626	-0.166572	-0.0526068	1	0.71067	0.0481072
DRAP1	Bacteria;Firmicutes;Bacilli;Lactobacillales;Carnobacteriaceae;Granulicatella	0.241357	0.181855	0.000164155	0.0628018	0.198913	1	0.712433	0.0482265
ZNF219	Bacteria;Firmicutes;Clostridia;Clostridiales;Peptostreptococcaceae	0.765194	0.685016	0.000164657	0.0776715	0.246081	1	0.714169	0.048344
GSPT2	Bacteria;Firmicutes;Clostridia;Clostridiales;Ruminococcaceaencultured	0.71315	0.605582	0.000165615	0.0454193	0.143978	1	0.717598	0.0485762
MLXIP	Bacteria;Firmicutes;Clostridia;Clostridiales;Peptostreptococcaceae	0.193712	0.163286	0.000165645	0.0929653	0.294702	1	0.717598	0.0485762
ST3GAL5	Bacteria;Firmicutes;Clostridia;Clostridiales;Peptostreptococcaceae	0.466834	0.38908	0.000165686	-0.403594	-0.127313	1	0.717633	0.0485785
EFHB	Bacteria;Firmicutes;Clostridia;Clostridiales;Ruminococcaceae;[Eubacterium] coprostanoligenes group	0.214914	0.185288	0.000166563	0.0532563	0.168912	1	0.720565	0.048777
SLC35B4	Bacteria;Firmicutes;Clostridia;Clostridiales;Peptostreptococcaceae	0.342903	0.277193	0.000167042	-0.237287	-0.0747937	1	0.722203	0.0488878
SDC3	Bacteria;Firmicutes;Clostridia;Clostridiales;Peptostreptococcaceae	0.465178	0.387183	0.000167112	-0.340791	-0.107414	1	0.722361	0.0488986
TNFRSF9	Bacteria;Firmicutes;Clostridia;Clostridiales;Peptostreptococcaceae	0.192211	0.161729	0.000167612	-0.526395	-0.165868	1	0.724059	0.0490135
FLT1	Bacteria;Firmicutes;Clostridia;Clostridiales;Peptostreptococcaceae	0.527945	0.470142	0.000167778	-0.373803	-0.117775	1	0.724369	0.0490345
PCDH19	Bacteria;Actinobacteria;Actinobacteria;Micrococcales;Micrococcaceae	0.31606	0.247666	0.000168033	-0.66294	-0.208844	1	0.725326	0.0490993
RAB43	Bacteria;Firmicutes;Negativicutes;Selenomonadales	0.182804	0.151967	0.000168116	-0.316964	-0.0998476	1	0.725539	0.0491137
MYPOP	Bacteria;Firmicutes;Clostridia;Clostridiales;Lachnospiraceae;[Ruminococcus] gnavus group	0.392728	0.357693	0.000168428	0.0435893	0.138398	1	0.726741	0.0491951
MRAS	Bacteria;Firmicutes;Clostridia;Clostridiales;Peptostreptococcaceae	0.286043	0.244853	0.000168486	-0.436673	-0.137528	1	0.726846	0.0492021
HOXB7	Bacteria;Firmicutes;Clostridia;Clostridiales;Peptostreptococcaceae	0.235475	0.206625	0.000168772	0.0876827	0.27845	1	0.72779	0.0492661
SPDEF	Bacteria;Firmicutes;Erysipelotrichia;Erysipelotrichales;Erysipelotrichaceae;Faecalitalea	0.232262	0.172047	0.000169259	-0.387793	-0.122081	1	0.729453	0.0493786
LILRB1	Bacteria;Firmicutes;Clostridia;Clostridiales;Peptostreptococcaceae	0.233792	0.204879	0.000169889	-0.606761	-0.190947	1	0.731875	0.0495425
SLC15A4	Bacteria;Firmicutes;Clostridia;Clostridiales;Peptostreptococcaceae	0.17618	0.160924	0.000170149	-0.183638	-0.0577819	1	0.732701	0.0495985
MMP12	Bacteria;Firmicutes;Clostridia;Clostridiales;Peptostreptococcaceae	0.259434	0.231489	0.00017034	-1.05619	-0.332296	1	0.73338	0.0496444
ZNF519	Bacteria;Firmicutes;Clostridia;Clostridiales;Lachnospiraceae;Lachnospiraceae NK4A136 group	0.312523	0.258603	0.000170616	0.0314702	0.100042	1	0.73421	0.0497006
GNG5	Bacteria;Firmicutes;Bacilli;Lactobacillales;Carnobacteriaceae;Granulicatella	0.445813	0.402348	0.000172053	0.0493164	0.156899	1	0.739133	0.0500339
CIB1	Bacteria;Firmicutes;Negativicutes;Selenomonadales;Acidaminococcaceae;Phascolarctobacterium	0.786726	0.744998	0.000172391	-0.12487	-0.0392414	1	0.740092	0.0500988
C21orf91	Bacteria;Firmicutes;Clostridia;Clostridiales;Peptostreptococcaceae	0.468281	0.403172	0.000172662	-0.222682	-0.0699692	1	0.740867	0.0501513
LETM1	Bacteria;Firmicutes;Clostridia;Clostridiales;Peptostreptococcaceae	0.519749	0.482082	0.000172968	0.0725921	0.231068	1	0.741882	0.05022
TCF4	Bacteria;Firmicutes;Clostridia;Clostridiales;Peptostreptococcaceae	0.403684	0.356914	0.000173196	-0.482242	-0.151482	1	0.742566	0.0502663
PLEKHG4B	Bacteria;Firmicutes;Clostridia;Clostridiales;Ruminococcaceae;Ruminococcaceae NK4A214 group	0.264179	0.221728	0.000173275	0.044483	0.141618	1	0.742738	0.0502779
GIMAP2	Bacteria;Firmicutes;Clostridia;Clostridiales;Peptostreptococcaceae	0.0812071	0.0641924	0.000174442	-0.359284	-0.112781	1	0.745766	0.0504829
MMP19	Bacteria;Firmicutes;Clostridia;Clostridiales;Peptostreptococcaceae	0.225293	0.210947	0.00017446	-0.606757	-0.190461	1	0.745766	0.0504829
OR2A7	Bacteria;Proteobacteria;Betaproteobacteria;Burkholderiales;Alcaligenaceae;Sutterella	0.30133	0.231463	0.000174517	-0.170357	-0.0534736	1	0.745862	0.0504894
PDE5A	Bacteria;Actinobacteria;Actinobacteria;Micrococcales;Micrococcaceae	0.19168	0.176711	0.000175825	-0.370746	-0.116291	1	0.750677	0.0508153
PRAC1	Bacteria;Firmicutes;Clostridia;Clostridiales;Lachnospiraceae;Tyzzerella	0.407689	0.373517	0.000176455	-0.399008	-0.125112	1	0.75221	0.0509191
AMN	Bacteria;Firmicutes;Clostridia;Clostridiales;Peptostreptococcaceae	0.55489	0.467803	0.00017662	0.162152	0.517181	1	0.752467	0.0509365
SLC8A1	Bacteria;Firmicutes;Clostridia;Clostridiales;Peptostreptococcaceae	0.579476	0.4972	0.00017691	-0.383518	-0.120226	1	0.753003	0.0509728
TINAG	Bacteria;Firmicutes;Clostridia;Clostridiales;Peptostreptococcaceae	0.16038	0.11194	0.000177584	0.123026	0.392597	1	0.754787	0.0510935
EPN3	Bacteria;Firmicutes;Clostridia;Clostridiales;Peptostreptococcaceae	0.365727	0.341793	0.0001778	0.122934	0.392347	1	0.755557	0.0511457
FCER1G	Bacteria;Firmicutes;Clostridia;Clostridiales;Peptostreptococcaceae	0.659409	0.54311	0.000178279	-0.440407	-0.137957	1	0.757296	0.0512634
VNN2	Bacteria;Firmicutes;Clostridia;Clostridiales;Peptostreptococcaceae	0.24941	0.221086	0.000178485	-0.750401	-0.235035	1	0.757872	0.0513024
TUBAL3	Bacteria;Firmicutes;Clostridia;Clostridiales;Peptostreptococcaceae	0.483716	0.443223	0.000178533	0.139068	0.444017	1	0.757929	0.0513062
COL6A3	Bacteria;Firmicutes;Clostridia;Clostridiales;Peptostreptococcaceae	0.284638	0.228532	0.000178856	-0.792501	-0.248172	1	0.758999	0.0513786
ATP2A3	Bacteria;Firmicutes;Clostridia;Clostridiales;Lachnospiraceae;Tyzzerella	0.755367	0.687097	0.000179041	-0.0775147	-0.0242713	1	0.759337	0.0514016
TSKU	Bacteria;Firmicutes;Clostridia;Clostridiales;Peptostreptococcaceae	0.728452	0.668108	0.000179695	0.0551243	0.176111	1	0.761213	0.0515285
MCF2L	Bacteria;Firmicutes;Clostridia;Clostridiales;Peptostreptococcaceae	0.463255	0.421157	0.000182599	0.0698755	0.223584	1	0.770701	0.0521708
ARHGEF10L	Bacteria;Firmicutes;Clostridia;Clostridiales;Peptostreptococcaceae	0.143619	0.111302	0.00018269	0.0719074	0.230097	1	0.770838	0.0521801
CLSTN1	Bacteria;Firmicutes;Clostridia;Clostridiales;Peptostreptococcaceae	0.430491	0.37354	0.000182985	0.0717938	0.229769	1	0.771671	0.0522364
HIST2H2AC	Bacteria;Firmicutes;Bacilli;Lactobacillales;Carnobacteriaceae	0.339587	0.28779	0.000184424	0.0405481	0.129869	1	0.776831	0.0525858
ARL5A	Bacteria;Firmicutes;Clostridia;Clostridiales;Ruminococcaceae;Ruminiclostridium 5	0.774011	0.710945	0.000184886	0.0353755	0.11333	1	0.778318	0.0526865
GNG2	Bacteria;Firmicutes;Clostridia;Clostridiales;Peptostreptococcaceae	0.492281	0.418239	0.000186464	-0.291329	-0.0908621	1	0.782981	0.053002
POLR2J	Bacteria;Firmicutes;Negativicutes;Selenomonadales;Acidaminococcaceae	0.622695	0.548874	0.000186861	-0.129341	-0.0403318	1	0.784035	0.0530734
PPM1K	Bacteria;Firmicutes;Clostridia;Clostridiales;Peptostreptococcaceae	0.304066	0.263916	0.000187628	-0.349379	-0.108901	1	0.786101	0.0532133
ZNF92	Bacteria;Firmicutes;Erysipelotrichia;Erysipelotrichales;Erysipelotrichaceae;Faecalitalea	0.263365	0.20559	0.000187681	0.0466297	0.149602	1	0.786101	0.0532133
RB1	Bacteria;Firmicutes;Negativicutes;Selenomonadales;Acidaminococcaceae	0.598874	0.540376	0.000187826	0.039238	0.125897	1	0.786556	0.0532441
MMP28	Bacteria;Firmicutes;Clostridia;Clostridiales;Peptostreptococcaceae	0.579272	0.507659	0.00018788	0.153271	0.491791	1	0.786633	0.0532493
KCTD13	Bacteria;Bacteroidetes;Bacteroidia;Bacteroidales;Prevotellaceae	0.635745	0.59932	0.000188986	-0.0708053	-0.0220544	1	0.789648	0.0534534
KLHL3	Bacteria;Firmicutes;Clostridia;Clostridiales;Peptostreptococcaceae	0.174284	0.158993	0.000189178	-0.203185	-0.0632817	1	0.789924	0.053472
GATAD1	Bacteria;Firmicutes;Clostridia;Clostridiales;Peptostreptococcaceae	0.0915892	0.0573095	0.000190206	0.0496144	0.159386	1	0.793294	0.0537002
SLAMF7	Bacteria;Firmicutes;Clostridia;Clostridiales;Peptostreptococcaceae	0.514646	0.432032	0.000190604	-0.543447	-0.169131	1	0.794495	0.0537815
TLR4	Bacteria;Firmicutes;Negativicutes;Selenomonadales;Acidaminococcaceae	0.433585	0.38916	0.000191363	0.0899331	0.289082	1	0.796581	0.0539227
CAMK2N1	Bacteria;Firmicutes;Clostridia;Clostridiales;Peptostreptococcaceae	0.177879	0.146855	0.000191696	0.143427	0.46111	1	0.797661	0.0539958
ZNF703	Bacteria;Firmicutes;Clostridia;Clostridiales;Peptostreptococcaceae	0.200781	0.170622	0.000191775	0.0895531	0.287921	1	0.797681	0.0539971
ERN2	Bacteria;Firmicutes;Clostridia;Clostridiales;Peptostreptococcaceae	0.517672	0.447332	0.000192138	0.0965419	0.310448	1	0.798729	0.0540681
PRDM1	Bacteria;Firmicutes;Clostridia;Clostridiales;Peptostreptococcaceae	0.358974	0.321991	0.000192284	-0.468349	-0.145634	1	0.799182	0.0540988
PNCK	Bacteria;Firmicutes;Erysipelotrichia;Erysipelotrichales;Erysipelotrichaceae;Faecalitalea	0.624071	0.540531	0.000192396	-0.22432	-0.0697488	1	0.799495	0.05412
CARD6	Bacteria;Firmicutes;Clostridia;Clostridiales;Peptostreptococcaceae	0.333259	0.294793	0.000193763	-0.454	-0.141066	1	0.80394	0.0544208
NAGPA	Bacteria;Firmicutes;Erysipelotrichia;Erysipelotrichales;Erysipelotrichaceae;Faecalitalea	0.515585	0.433132	0.000194012	-0.130255	-0.0404676	1	0.804661	0.0544697
NOS1AP	Bacteria;Firmicutes;Clostridia;Clostridiales;Peptostreptococcaceae	0.737511	0.639078	0.000194612	0.0509118	0.163922	1	0.806161	0.0545712
RAB11FIP4	Bacteria;Firmicutes;Clostridia;Clostridiales;Peptostreptococcaceae	0.204764	0.174755	0.000194951	0.0565079	0.181972	1	0.807163	0.054639
SYT7	Bacteria;Firmicutes;Clostridia;Clostridiales;Peptostreptococcaceae	0.546176	0.479993	0.000195224	0.0931099	0.299882	1	0.808137	0.054705
SLC6A6	Bacteria;Firmicutes;Clostridia;Clostridiales;Peptostreptococcaceae	0.298756	0.272294	0.000195752	-0.537208	-0.166753	1	0.810154	0.0548415
VSIG10	Bacteria;Firmicutes;Clostridia;Clostridiales;Peptostreptococcaceae	0.139999	0.107546	0.000195872	0.138513	0.446257	1	0.810353	0.054855
TEX264	Bacteria;Firmicutes;Clostridia;Clostridiales;Peptostreptococcaceae	0.506934	0.397363	0.000196607	0.0488227	0.157354	1	0.812774	0.0550188
IL2	Bacteria;Firmicutes;Clostridia;Clostridiales;Lachnospiraceae;[Eubacterium] eligens group	0.54082	0.462662	0.000196677	0.0317369	0.102291	1	0.812905	0.0550277
SPATS2	Bacteria;Firmicutes;Clostridia;Clostridiales;Peptostreptococcaceae	0.138188	0.105667	0.000197523	-0.152908	-0.0474215	1	0.815464	0.055201
SIRPB1	Bacteria;Firmicutes;Clostridia;Clostridiales;Peptostreptococcaceae	0.205959	0.175995	0.000198261	-0.60895	-0.188784	1	0.817263	0.0553227
FGR	Bacteria;Firmicutes;Clostridia;Clostridiales;Peptostreptococcaceae	0.174273	0.143114	0.000198653	-0.7148	-0.221556	1	0.818723	0.0554216
TNFSF8	Bacteria;Firmicutes;Clostridia;Clostridiales;Peptostreptococcaceae	0.232999	0.188749	0.000198982	-0.458964	-0.142235	1	0.819923	0.0555028
LOX	Bacteria;Firmicutes;Clostridia;Clostridiales;Peptostreptococcaceae	0.345138	0.279652	0.000199349	-0.476203	-0.147551	1	0.821121	0.0555838
ST3GAL1	Bacteria;Firmicutes;Clostridia;Clostridiales;Peptostreptococcaceae	0.198257	0.168002	0.000199568	-0.71255	-0.220758	1	0.82171	0.0556237
CHRM1	Bacteria;Firmicutes;Clostridia;Clostridiales;Peptostreptococcaceae	0.557199	0.481828	0.000200425	0.0802029	0.258984	1	0.824767	0.0558307
ITGA4	Bacteria;Firmicutes;Clostridia;Clostridiales;Peptostreptococcaceae	0.438199	0.369407	0.000200619	-0.457115	-0.141547	1	0.825096	0.055853
ADAM17	Bacteria;Firmicutes;Erysipelotrichia;Erysipelotrichales;Erysipelotrichaceae;Faecalitalea	0.310374	0.241412	0.000200954	0.040932	0.132209	1	0.825844	0.0559036
WNT7A	Bacteria;Firmicutes;Clostridia;Clostridiales;Lachnospiraceae;Roseburia	0.355976	0.318821	0.000201804	0.0286121	0.0924546	1	0.828548	0.0560866
LRRC17	Bacteria;Bacteroidetes;Bacteroidia;Bacteroidales;Porphyromonadaceae;Odoribacter	0.352391	0.301599	0.000202046	0.101651	0.328504	1	0.828911	0.0561112
MARVELD3	Bacteria;Firmicutes;Clostridia;Clostridiales;Peptostreptococcaceae	0.179111	0.148134	0.0002025	0.123332	0.398661	1	0.83046	0.056216
REST	Bacteria;Firmicutes;Erysipelotrichia;Erysipelotrichales;Erysipelotrichaceae;Faecalitalea	0.479584	0.377763	0.000203096	0.0341496	0.110418	1	0.832428	0.0563493
XIRP1	Bacteria;Firmicutes;Clostridia;Clostridiales;Peptostreptococcaceae	0.215077	0.185457	0.000204305	-0.250586	-0.0774543	1	0.836115	0.0565989
GPR65	Bacteria;Firmicutes;Clostridia;Clostridiales;Peptostreptococcaceae	0.232615	0.188343	0.000204962	-0.451143	-0.1394	1	0.838011	0.0567272
APOL4	Bacteria;Firmicutes;Clostridia;Clostridiales;Peptostreptococcaceae	0.384882	0.280181	0.00020526	-0.43726	-0.135091	1	0.838985	0.0567931
CABYR	Bacteria;Firmicutes;Erysipelotrichia;Erysipelotrichales;Erysipelotrichaceae;Holdemanella	0.269045	0.19595	0.000205278	0.0395682	0.128075	1	0.838985	0.0567931
GCG	Bacteria;Firmicutes;Clostridia;Clostridiales;Lachnospiraceae;Tyzzerella	0.371539	0.322248	0.000206139	-0.339216	-0.104756	1	0.841497	0.0569632
NCKAP1L	Bacteria;Firmicutes;Clostridia;Clostridiales;Peptostreptococcaceae	0.337954	0.299759	0.000206446	-0.46972	-0.145036	1	0.842324	0.0570192
DDR1	Bacteria;Firmicutes;Clostridia;Clostridiales;Peptostreptococcaceae	0.329793	0.304502	0.000207925	0.0923809	0.299402	1	0.846437	0.0572976
IL18RAP	Bacteria;Firmicutes;Clostridia;Clostridiales;Peptostreptococcaceae	0.302725	0.262498	0.000208386	-0.436909	-0.134779	1	0.847664	0.0573807
NHSL1	Bacteria;Firmicutes;Clostridia;Clostridiales;Peptostreptococcaceae	0.216665	0.187105	0.000208735	0.12131	0.393313	1	0.848459	0.0574344
LGALS12	Bacteria;Firmicutes;Clostridia;Clostridiales;Peptostreptococcaceae	0.317765	0.292021	0.000209247	-0.317053	-0.0977649	1	0.85006	0.0575428
ZFPL1	Bacteria;Firmicutes;Erysipelotrichia;Erysipelotrichales;Erysipelotrichaceae;Faecalitalea	0.530919	0.426678	0.000210561	-0.145517	-0.0448427	1	0.854272	0.0578279
FAM168B	Bacteria;Firmicutes;Clostridia;Clostridiales;Peptostreptococcaceae	0.308084	0.238892	0.000210727	0.0489064	0.158716	1	0.854381	0.0578353
PPP1R3G	Bacteria;Firmicutes;Erysipelotrichia;Erysipelotrichales;Erysipelotrichaceae;Faecalitalea	0.233635	0.219443	0.000210804	-0.214819	-0.0661912	1	0.854455	0.0578404
KCNMB4	Bacteria;Actinobacteria;Actinobacteria;Micrococcales;Micrococcaceae	0.169229	0.1213	0.00021234	-0.375645	-0.115662	1	0.858906	0.0581417
RAB40B	Bacteria;Firmicutes;Clostridia;Clostridiales;Peptostreptococcaceae	0.107331	0.0736455	0.000212476	0.128797	0.418334	1	0.85915	0.0581582
LILRA6	Bacteria;Firmicutes;Clostridia;Clostridiales;Peptostreptococcaceae	0.169168	0.153783	0.000214698	-0.502135	-0.154436	1	0.866497	0.0586555
NID1	Bacteria;Firmicutes;Clostridia;Clostridiales;Peptostreptococcaceae	0.440764	0.396902	0.000215055	-0.529516	-0.16283	1	0.867751	0.0587404
TSPAN15	Bacteria;Firmicutes;Clostridia;Clostridiales;Peptostreptococcaceae	0.4564	0.413765	0.000215611	0.0702319	0.228451	1	0.869372	0.0588501
RAMP3	Bacteria;Firmicutes;Clostridia;Clostridiales;Peptostreptococcaceae	0.518265	0.448012	0.000216004	-0.485899	-0.149351	1	0.870445	0.0589228
FAHD1	Bacteria;Firmicutes;Clostridia;Clostridiales;Peptostreptococcaceae	0.246366	0.217927	0.000216228	0.0760938	0.24759	1	0.870886	0.0589526
COL5A2	Bacteria;Firmicutes;Clostridia;Clostridiales;Peptostreptococcaceae	0.356223	0.277393	0.000216582	-0.681879	-0.209533	1	0.871658	0.0590048
TTLL3	Bacteria;Firmicutes;Clostridia;Clostridiales;Lachnospiraceae;Lachnospiraceae NK4A136 group	0.341107	0.303094	0.000216802	0.0790301	0.257213	1	0.872219	0.0590428
CST1	Bacteria;Firmicutes;Clostridia;Clostridiales;Family XI;Anaerococcus	0.21787	0.188355	0.00021737	0.098051	0.319203	1	0.873366	0.0591205
FBXO31	Bacteria;Firmicutes;Clostridia;Clostridiales;Lachnospiraceae;[Eubacterium] hallii group	0.73592	0.669901	0.000217724	0.0250943	0.0817074	1	0.874462	0.0591947
NCAM1	Bacteria;Actinobacteria;Actinobacteria;Micrococcales;Micrococcaceae	0.169047	0.103875	0.00021793	-0.559171	-0.171718	1	0.874803	0.0592178
BCKDK	Bacteria;Firmicutes;Bacilli;Lactobacillales;Carnobacteriaceae;Granulicatella	0.173358	0.142164	0.000218081	0.0441392	0.143741	1	0.875056	0.0592349
MCFD2	Bacteria;Firmicutes;Clostridia;Clostridiales;Peptostreptococcaceae	0.107927	0.074264	0.000218785	-0.194178	-0.0596074	1	0.877093	0.0593728
FOXD2	Bacteria;Firmicutes;Clostridia;Clostridiales;Peptostreptococcaceae	0.200874	0.170718	0.000219315	0.122299	0.3985	1	0.878483	0.0594669
CHPF2	Bacteria;Actinobacteria;Actinobacteria;Micrococcales;Micrococcaceae	0.281673	0.209841	0.00021958	0.0534022	0.174028	1	0.879304	0.0595224
RBPMS	Bacteria;Firmicutes;Clostridia;Clostridiales;Peptostreptococcaceae	0.284925	0.257941	0.00021991	-0.495392	-0.151993	1	0.880298	0.0595897
RTN4IP1	Bacteria;Firmicutes;Clostridia;Clostridiales;Lachnospiraceae;Roseburia	0.142897	0.127025	0.000220502	-0.123694	-0.0379406	1	0.881557	0.0596749
SLC25A30	Bacteria;Actinobacteria;Actinobacteria	0.246036	0.186902	0.000220676	-0.181979	-0.055814	1	0.881892	0.0596976
CEP170	Bacteria;Firmicutes;Clostridia;Clostridiales;Peptostreptococcaceae	0.316275	0.290474	0.000221089	-0.353569	-0.108421	1	0.883215	0.0597871
AGAP1	Bacteria;Firmicutes;Clostridia;Clostridiales;Peptostreptococcaceae	0.120059	0.0868536	0.000221648	0.0840537	0.274177	1	0.884664	0.0598853
ATP6V0B	Bacteria;Firmicutes;Bacilli;Lactobacillales;Carnobacteriaceae;Granulicatella	0.490281	0.390553	0.000221631	0.0508353	0.16582	1	0.884664	0.0598853
TBCEL	Bacteria;Firmicutes;Clostridia;Clostridiales;Peptostreptococcaceae	0.495167	0.43335	0.000221555	-0.187941	-0.0576191	1	0.884664	0.0598853
ABCB10	Bacteria;Firmicutes;Clostridia;Clostridiales;Lachnospiraceae;Roseburia	0.437445	0.40499	0.000222509	-0.0985302	-0.0301943	1	0.887249	0.0600602
NAP1L1	Bacteria;Firmicutes;Clostridia;Clostridiales;Peptostreptococcaceae	0.243606	0.215063	0.000223097	-0.265938	-0.0814739	1	0.889043	0.0601817
TDO2	Bacteria;Firmicutes;Clostridia;Clostridiales;Peptostreptococcaceae	0.214707	0.185074	0.000223126	-0.787278	-0.241191	1	0.889043	0.0601817
GNB5	Bacteria;Firmicutes;Clostridia;Clostridiales;Peptostreptococcaceae	0.200543	0.170374	0.000223472	-0.303677	-0.0930199	1	0.889937	0.0602422
CAMK2A	Bacteria;Actinobacteria;Actinobacteria;Micrococcales;Micrococcaceae	0.11446	0.0980615	0.000224709	-0.193805	-0.0593315	1	0.893219	0.0604644
COX4I1	Bacteria;Firmicutes;Clostridia;Clostridiales;Peptostreptococcaceae	0.353313	0.302592	0.000224659	0.0680398	0.222246	1	0.893219	0.0604644
HEG1	Bacteria;Firmicutes;Clostridia;Clostridiales;Peptostreptococcaceae	0.216673	0.187114	0.000224611	-0.524388	-0.160543	1	0.893219	0.0604644
STX11	Bacteria;Firmicutes;Clostridia;Clostridiales;Peptostreptococcaceae	0.209948	0.180135	0.000224695	-0.522996	-0.160111	1	0.893219	0.0604644
PSMD8	Bacteria;Firmicutes;Negativicutes;Selenomonadales;Veillonellaceae;Dialister	0.598354	0.529989	0.000226882	0.0216646	0.0708365	1	0.90053	0.0609593
CSTB	Bacteria;Firmicutes;Clostridia;Clostridiales;Lachnospiraceae;[Eubacterium] ventriosum group	0.462803	0.357699	0.000228017	-0.233711	-0.0714413	1	0.904068	0.0611988
TMEM71	Bacteria;Firmicutes;Clostridia;Clostridiales;Peptostreptococcaceae	0.241709	0.213095	0.000228522	-0.39522	-0.120784	1	0.905374	0.0612872
UTRN	Bacteria;Firmicutes;Negativicutes;Selenomonadales;Acidaminococcaceae	0.646093	0.567447	0.000229958	0.042142	0.137982	1	0.909071	0.0615375
HOOK2	Bacteria;Firmicutes;Clostridia;Clostridiales;Peptostreptococcaceae	0.519676	0.471644	0.000230668	0.0704654	0.230792	1	0.910535	0.0616365
NDP	Bacteria;Firmicutes;Clostridia;Clostridiales;Peptostreptococcaceae	0.243761	0.200131	0.00023146	-0.262267	-0.0800473	1	0.912759	0.0617871
MLYCD	Bacteria;Firmicutes;Clostridia;Clostridiales;Peptostreptococcaceae	0.241847	0.182384	0.000231633	0.0507233	0.166203	1	0.913179	0.0618155
WIPF1	Bacteria;Firmicutes;Clostridia;Clostridiales;Peptostreptococcaceae	0.32946	0.290776	0.000231936	-0.494343	-0.150848	1	0.913874	0.0618625
GSTM5	Bacteria;Actinobacteria;Actinobacteria;Micrococcales;Micrococcaceae	0.157882	0.126104	0.000232075	-0.497492	-0.1518	1	0.913918	0.0618656
SERINC2	Bacteria;Firmicutes;Clostridia;Clostridiales;Peptostreptococcaceae	0.437854	0.405422	0.000232651	0.116545	0.382049	1	0.915595	0.0619791
PTGFR	Bacteria;Firmicutes;Clostridia;Clostridiales;Peptostreptococcaceae	0.198313	0.168061	0.000232816	-0.640284	-0.195305	1	0.915685	0.0619852
LCMT1	Bacteria;Firmicutes;Clostridia;Clostridiales;Peptostreptococcaceae	0.279825	0.223341	0.000232953	0.0592088	0.19412	1	0.915706	0.0619866
LIN7A	Bacteria;Firmicutes;Clostridia;Clostridiales;Peptostreptococcaceae	0.368874	0.345058	0.000234188	-0.409694	-0.124893	1	0.91889	0.0622021
DHRS11	Bacteria;Firmicutes;Erysipelotrichia;Erysipelotrichales;Erysipelotrichaceae;Holdemanella	0.327151	0.274379	0.000234246	-0.41168	-0.125495	1	0.918952	0.0622063
TLR4	Bacteria;Firmicutes;Clostridia;Clostridiales;Peptostreptococcaceae	0.433585	0.38916	0.000234833	-0.371418	-0.113193	1	0.920513	0.062312
APBA3	Bacteria;Firmicutes;Clostridia;Clostridiales;Lachnospiraceae;Roseburia	0.747108	0.69091	0.000235139	0.0304942	0.100074	1	0.921283	0.0623641
MYO5A	Bacteria;Firmicutes;Clostridia;Clostridiales;Peptostreptococcaceae	0.388501	0.340541	0.00023661	-0.398421	-0.121328	1	0.926037	0.0626859
MSRB2	Bacteria;Firmicutes;Negativicutes;Selenomonadales;Acidaminococcaceae	0.196432	0.181551	0.000236755	-0.144343	-0.0439526	1	0.926439	0.0627132
REEP6	Bacteria;Firmicutes;Erysipelotrichia;Erysipelotrichales;Erysipelotrichaceae;Faecalitalea	0.612567	0.526471	0.000237019	-0.18437	-0.0561345	1	0.927305	0.0627717
LILRA1	Bacteria;Firmicutes;Clostridia;Clostridiales;Peptostreptococcaceae	0.22643	0.212104	0.000237264	-0.54136	-0.164808	1	0.928007	0.0628193
ZFP36	Bacteria;Firmicutes;Clostridia;Clostridiales;Ruminococcaceae;Ruminococcaceae UCG 003	0.393221	0.332543	0.000238307	0.11115	0.365269	1	0.930907	0.0630156
F3	Bacteria;Firmicutes;Clostridia;Clostridiales;Peptostreptococcaceae	0.381557	0.345878	0.000239926	-0.380966	-0.115845	1	0.935626	0.063335
MST1R	Bacteria;Actinobacteria;Actinobacteria;Micrococcales;Micrococcaceae	0.305643	0.265584	0.000240779	0.0954178	0.313905	1	0.938614	0.0635373
VASH1	Bacteria;Firmicutes;Clostridia;Clostridiales;Peptostreptococcaceae	0.223161	0.208775	0.000240861	-0.416253	-0.126524	1	0.938765	0.0635475
CTSK	Bacteria;Firmicutes;Clostridia;Clostridiales;Peptostreptococcaceae	0.187789	0.172748	0.000241074	-0.696127	-0.211575	1	0.93914	0.0635729
KCND3	Bacteria;Firmicutes;Clostridia;Clostridiales;Lachnospiraceae;[Eubacterium] hallii group	0.349071	0.311517	0.000244594	-0.557632	-0.169226	1	0.948692	0.0642195
ADCK5	Bacteria;Firmicutes;Erysipelotrichia;Erysipelotrichales;Erysipelotrichaceae;Faecalitalea	0.407539	0.348292	0.00024542	-0.150512	-0.0456602	1	0.95121	0.0643899
KCND2	Bacteria;Firmicutes;Clostridia;Clostridiales;Lachnospiraceae;Tyzzerella	0.530076	0.450089	0.00024615	0.0228922	0.075484	1	0.952673	0.064489
FHDC1	Bacteria;Firmicutes;Clostridia;Clostridiales;Peptostreptococcaceae	0.173691	0.142509	0.000246379	0.0926957	0.305682	1	0.953203	0.0645248
GNA15	Bacteria;Firmicutes;Clostridia;Clostridiales;Peptostreptococcaceae	0.105948	0.089391	0.000246419	-0.532116	-0.161358	1	0.953203	0.0645248
PPP2R5B	Bacteria;Actinobacteria;Actinobacteria;Micrococcales;Micrococcaceae	0.349415	0.269752	0.000246657	0.0841198	0.277433	1	0.95378	0.0645639
C1orf210	Bacteria;Firmicutes;Clostridia;Clostridiales;Peptostreptococcaceae	0.248815	0.220468	0.000247777	0.115899	0.382424	1	0.955886	0.0647065
MUSK	Bacteria;Bacteroidetes;Bacteroidia;Bacteroidales;Porphyromonadaceae;Parabacteroides	0.713651	0.625019	0.000247769	0.0665566	0.219612	1	0.955886	0.0647065
PIP4K2A	Bacteria;Firmicutes;Clostridia;Clostridiales;Peptostreptococcaceae	0.213135	0.183442	0.000248491	-0.342494	-0.103766	1	0.95813	0.0648584
KLRC1	Bacteria;Firmicutes;Clostridia;Clostridiales;Lachnospiraceae;Coprococcus 1	0.226913	0.212597	0.000250033	-0.162043	-0.0490627	1	0.961498	0.0650863
SLC16A6	Bacteria;Firmicutes;Clostridia;Clostridiales;Peptostreptococcaceae	0.291052	0.250152	0.000250595	-0.40969	-0.124015	1	0.963488	0.0652211
EAF2	Bacteria;Firmicutes;Clostridia;Clostridiales;Peptostreptococcaceae	0.169194	0.137843	0.000250877	-0.366243	-0.11085	1	0.964059	0.0652598
P4HA1	Bacteria;Firmicutes;Erysipelotrichia;Erysipelotrichales;Erysipelotrichaceae;Holdemanella	0.0823063	0.0476764	0.000251193	0.0700384	0.231433	1	0.96493	0.0653187
APPL2	Bacteria;Firmicutes;Clostridia;Clostridiales;Peptostreptococcaceae	0.129716	0.0968748	0.000252544	0.111316	0.368038	1	0.968911	0.0655882
RASA2	Bacteria;Firmicutes;Negativicutes;Selenomonadales;Veillonellaceae;Dialister	0.277107	0.249828	0.000252502	-0.0856867	-0.0259171	1	0.968911	0.0655882
SLC43A3	Bacteria;Firmicutes;Clostridia;Clostridiales;Peptostreptococcaceae	0.409798	0.337528	0.00025272	-0.355957	-0.107654	1	0.969245	0.0656108
ETV5	Bacteria;Firmicutes;Clostridia;Clostridiales;Peptostreptococcaceae	0.714805	0.626531	0.000252931	-0.248122	-0.0750345	1	0.969689	0.0656408
FURIN	Bacteria;Actinobacteria;Actinobacteria;Micrococcales;Micrococcaceae	0.377972	0.287259	0.000252996	0.0716973	0.237093	1	0.969689	0.0656408
GAS6	Bacteria;Firmicutes;Erysipelotrichia;Erysipelotrichales;Erysipelotrichaceae;Holdemanella	0.411069	0.352176	0.00025309	-0.198675	-0.0600771	1	0.969689	0.0656408
RAB12	Bacteria;Firmicutes;Clostridia;Clostridiales;Peptostreptococcaceae	0.371331	0.294351	0.000253105	-0.160394	-0.0485011	1	0.969689	0.0656408
LY96	Bacteria;Firmicutes;Clostridia;Clostridiales;Peptostreptococcaceae	0.28486	0.257874	0.000253628	-0.452318	-0.136745	1	0.971002	0.0657297
COTL1	Bacteria;Firmicutes;Clostridia;Clostridiales;Peptostreptococcaceae	0.0948258	0.0780633	0.000253738	-0.299951	-0.0906774	1	0.971252	0.0657467
GGT6	Bacteria;Firmicutes;Clostridia;Clostridiales;Peptostreptococcaceae	0.199573	0.169368	0.000254651	0.125396	0.414953	1	0.974055	0.0659364
ARMC7	Bacteria;Firmicutes;Clostridia;Clostridiales;Peptostreptococcaceae	0.744706	0.680882	0.000254944	0.0411492	0.136185	1	0.975002	0.0660005
VAV2	Bacteria;Firmicutes;Clostridia;Clostridiales;Lachnospiraceae;[Eubacterium] hallii group	0.331558	0.249708	0.000255804	0.0549076	0.181783	1	0.977773	0.066188
IGSF6	Bacteria;Firmicutes;Clostridia;Clostridiales;Peptostreptococcaceae	0.363451	0.299796	0.000255951	-0.473432	-0.142991	1	0.97799	0.0662028
ITGB3	Bacteria;Firmicutes;Clostridia;Clostridiales;Peptostreptococcaceae	0.513072	0.453448	0.000256074	-0.369389	-0.111561	1	0.978011	0.0662042
ROBO1	Bacteria;Firmicutes;Clostridia;Clostridiales;Peptostreptococcaceae	0.444799	0.363832	0.000256093	-0.514006	-0.155237	1	0.978011	0.0662042
DYSF	Bacteria;Firmicutes;Clostridia;Clostridiales;Peptostreptococcaceae	0.172097	0.140855	0.00025625	-0.605965	-0.182998	1	0.978217	0.0662181
ZNF821	Bacteria;Firmicutes;Negativicutes;Selenomonadales;Acidaminococcaceae	0.243002	0.18363	0.000256597	-0.23178	-0.0699862	1	0.978938	0.066267
BSG	Bacteria;Firmicutes;Clostridia;Clostridiales;Peptostreptococcaceae	0.0481401	0.0122209	0.000258531	0.101246	0.335572	1	0.984365	0.0666343
FGF12	Bacteria;Firmicutes;Negativicutes;Selenomonadales;Acidaminococcaceae	0.147667	0.115503	0.000258582	0.0407292	0.134997	1	0.984384	0.0666356
ATP6V1C2	Bacteria;Firmicutes;Erysipelotrichia;Erysipelotrichales;Erysipelotrichaceae;Holdemanella	0.20474	0.17473	0.000258859	-0.210507	-0.0635039	1	0.984919	0.0666718
SSH3	Bacteria;Firmicutes;Clostridia;Clostridiales;Peptostreptococcaceae	0.449733	0.417987	0.000258916	0.0535993	0.177679	1	0.984964	0.0666748
GSTA2	Bacteria;Firmicutes;Negativicutes;Selenomonadales	0.500358	0.427493	0.000259196	0.0888334	0.294512	1	0.984985	0.0666763
HINT2	Bacteria;Firmicutes;Clostridia;Clostridiales;Peptostreptococcaceae	0.624648	0.560758	0.000259073	0.0536047	0.177708	1	0.984985	0.0666763
SMPD3	Bacteria;Firmicutes;Clostridia;Clostridiales;Peptostreptococcaceae	0.447424	0.392166	0.000259181	0.0970826	0.321858	1	0.984985	0.0666763
C2orf70	Bacteria;Firmicutes;Negativicutes;Selenomonadales;Veillonellaceae;Dialister	0.189839	0.159267	0.000259292	0.0397862	0.131909	1	0.985179	0.0666894
ITIH1	Bacteria;Firmicutes;Clostridia;Clostridiales;Ruminococcaceae;Ruminococcaceae NK4A214 group	0.492464	0.393163	0.000259359	0.0411956	0.136586	1	0.985259	0.0666948
TRIM8	Bacteria;Firmicutes;Clostridia;Clostridiales;Lachnospiraceae;Roseburia	0.427483	0.330034	0.000259468	0.0319122	0.105811	1	0.9855	0.0667112
CTH	Bacteria;Firmicutes;Clostridia;Clostridiales;Peptostreptococcaceae	0.170785	0.139494	0.000259691	0.0859548	0.285026	1	0.986172	0.0667566
ARHGAP25	Bacteria;Firmicutes;Clostridia;Clostridiales;Peptostreptococcaceae	0.260426	0.217758	0.000260249	-0.5252	-0.158348	1	0.987424	0.0668414
ADSS	Bacteria;Actinobacteria;Actinobacteria;Micrococcales;Micrococcaceae	0.118878	0.0856284	0.000260904	0.0576308	0.191198	1	0.989563	0.0669862
KCTD12	Bacteria;Firmicutes;Clostridia;Clostridiales;Family XI;Anaerococcus	0.170646	0.13935	0.000261057	-0.286803	-0.0864428	1	0.98997	0.0670137
MAPK3	Bacteria;Firmicutes;Clostridia;Clostridiales;Peptostreptococcaceae	0.348244	0.323649	0.000263686	0.0665531	0.221048	1	0.99731	0.0675106
SH3BP5	Bacteria;Firmicutes;Clostridia;Clostridiales;Peptostreptococcaceae	0.26153	0.233663	0.000264374	-0.455875	-0.137217	1	0.999565	0.0676632
VDR	Bacteria;Firmicutes;Clostridia;Clostridiales;Peptostreptococcaceae	0.189443	0.158856	0.000264505	0.100117	0.332636	1	0.999632	0.0676677
LMCD1	Bacteria;Firmicutes;Clostridia;Clostridiales;Peptostreptococcaceae	0.528327	0.42351	0.000264933	-0.323624	-0.0973879	1	1	0.0677588
C5AR1	Bacteria;Firmicutes;Clostridia;Clostridiales;Peptostreptococcaceae	0.194761	0.179849	0.000265307	-0.576592	-0.173487	1	1	0.0678308
ARHGAP29	Bacteria;Firmicutes;Clostridia;Clostridiales;Peptostreptococcaceae	0.383843	0.335517	0.000267212	-0.420357	-0.126382	1	1	0.0682343
NLRC4	Bacteria;Firmicutes;Clostridia;Clostridiales;Peptostreptococcaceae	0.267356	0.239709	0.000267485	-0.350989	-0.105515	1	1	0.0682801
PITX1	Bacteria;Firmicutes;Erysipelotrichia;Erysipelotrichales;Erysipelotrichaceae;Faecalitalea	0.289516	0.248527	0.000267656	-0.37992	-0.114205	1	1	0.0682999
EGF	Bacteria;Firmicutes;Clostridia;Clostridiales;Lachnospiraceae;[Eubacterium] eligens group	0.757753	0.658369	0.000268092	-0.223042	-0.0670349	1	1	0.0683753
BEND7	Bacteria;Firmicutes;Clostridia;Clostridiales;Peptostreptococcaceae	0.47946	0.438633	0.000268465	0.0739351	0.246037	1	1	0.0684347
MDM1	Bacteria;Firmicutes;Clostridia;Clostridiales;Peptostreptococcaceae	0.335512	0.310437	0.000269098	-0.148661	-0.0446621	1	1	0.0685721
LAMTOR4	Bacteria;Firmicutes;Negativicutes;Selenomonadales;Acidaminococcaceae	0.396036	0.361192	0.000269155	-0.178033	-0.053485	1	1	0.0685747
SGK2	Bacteria;Firmicutes;Clostridia;Clostridiales;Peptostreptococcaceae	0.145035	0.112772	0.000269449	0.162227	0.54006	1	1	0.0686257
MAML3	Bacteria;Firmicutes;Clostridia;Clostridiales;Peptostreptococcaceae	0.337942	0.299746	0.000269872	0.0862587	0.287207	1	1	0.0687095
MCAM	Bacteria;Firmicutes;Clostridia;Clostridiales;Peptostreptococcaceae	0.285124	0.243881	0.000270092	-0.560855	-0.168431	1	1	0.0687415
MGLL	Bacteria;Firmicutes;Clostridia;Clostridiales;Peptostreptococcaceae	0.208496	0.178628	0.00027053	0.0757819	0.252389	1	1	0.0688291
ANKRD13B	Bacteria;Firmicutes;Clostridia;Clostridiales;Lachnospiraceae;Blautia	0.531655	0.451937	0.000270698	0.0396705	0.13213	1	1	0.0688359
PIK3R5	Bacteria;Firmicutes;Clostridia;Clostridiales;Peptostreptococcaceae	0.15547	0.13983	0.000270969	-0.438263	-0.131569	1	1	0.0688688
SH3PXD2B	Bacteria;Firmicutes;Clostridia;Clostridiales;Peptostreptococcaceae	0.223426	0.178623	0.000271484	-0.382383	-0.11477	1	1	0.0689445
ZNF441	Bacteria;Firmicutes;Bacilli;Lactobacillales;Carnobacteriaceae;Granulicatella	0.473264	0.383607	0.000271696	-0.139808	-0.041959	1	1	0.0689696
PTAFR	Bacteria;Firmicutes;Clostridia;Clostridiales;Peptostreptococcaceae	0.271065	0.243558	0.000272398	-0.532892	-0.159887	1	1	0.0690644
WDR18	Bacteria;Firmicutes;Erysipelotrichia;Erysipelotrichales;Erysipelotrichaceae;Faecalitalea	0.571596	0.498677	0.000272767	-0.194101	-0.058229	1	1	0.0691217
RAP1B	Bacteria;Actinobacteria;Actinobacteria;Micrococcales;Micrococcaceae	0.210678	0.16514	0.000273951	0.0686547	0.228961	1	1	0.0692667
NCBP2-AS2	Bacteria;Firmicutes;Negativicutes;Selenomonadales;Acidaminococcaceae	0.588348	0.518279	0.000274202	-0.156326	-0.0468703	1	1	0.0692932
DEGS1	Bacteria;Firmicutes;Clostridia;Clostridiales;Peptostreptococcaceae	0.292851	0.172486	0.000274458	-0.266618	-0.0799305	1	1	0.0693121
IL7R	Bacteria;Firmicutes;Clostridia;Clostridiales;Peptostreptococcaceae	0.319563	0.266195	0.000275038	-0.68271	-0.204626	1	1	0.0694161
GBA2	Bacteria;Firmicutes;Clostridia;Clostridiales;Peptostreptococcaceae	0.373744	0.350111	0.000275825	0.0638694	0.213158	1	1	0.069559
CD80	Bacteria;Firmicutes;Clostridia;Clostridiales;Peptostreptococcaceae	0.207635	0.177734	0.000275899	-0.520873	-0.156067	1	1	0.0695657
NFAM1	Bacteria;Firmicutes;Clostridia;Clostridiales;Peptostreptococcaceae	0.277941	0.236284	0.000276214	-0.489563	-0.146668	1	1	0.0695971
PPP1R13L	Bacteria;Firmicutes;Bacilli;Lactobacillales;Carnobacteriaceae;Granulicatella	0.466875	0.37613	0.000276279	0.078837	0.263157	1	1	0.0696014
PDGFD	Bacteria;Actinobacteria;Actinobacteria;Micrococcales;Micrococcaceae	0.35414	0.275055	0.000276533	-0.529038	-0.158474	1	1	0.0696325
PLA1A	Bacteria;Firmicutes;Clostridia;Clostridiales;Peptostreptococcaceae	0.0444254	0.0267296	0.00027925	-0.569479	-0.170408	1	1	0.0701082
GRK5	Bacteria;Firmicutes;Clostridia;Clostridiales;Peptostreptococcaceae	0.171676	0.140419	0.000279515	-0.428418	-0.128185	1	1	0.0701507
SMIM22	Bacteria;Firmicutes;Clostridia;Clostridiales;Peptostreptococcaceae	0.550818	0.515588	0.0002802	0.103461	0.345877	1	1	0.0702864
CLEC4A	Bacteria;Firmicutes;Clostridia;Clostridiales;Peptostreptococcaceae	0.223901	0.194615	0.000280934	-0.432943	-0.129468	1	1	0.0704224
APOPT1	Bacteria;Firmicutes;Clostridia;Clostridiales;Peptostreptococcaceae	0.25408	0.211046	0.000281343	0.0462985	0.154847	1	1	0.0704887
MDC1	Bacteria;Firmicutes;Clostridia;Clostridiales;Peptostreptococcaceae	0.468064	0.39049	0.0002816	-0.168449	-0.0503604	1	1	0.0705288
IL12RB1	Bacteria;Firmicutes;Clostridia;Clostridiales;Peptostreptococcaceae	0.219049	0.204587	0.000281948	-0.445817	-0.133266	1	1	0.0705657
FBXL8	Bacteria;Firmicutes;Erysipelotrichia;Erysipelotrichales;Erysipelotrichaceae;Faecalitalea	0.143336	0.127472	0.000282473	-0.152043	-0.0454402	1	1	0.0706263
VPS28	Bacteria;Firmicutes;Negativicutes;Selenomonadales;Acidaminococcaceae	0.534935	0.49846	0.000284348	-0.111495	-0.0332982	1	1	0.0710223
TMEM108	Bacteria;Firmicutes;Clostridia;Clostridiales;Peptostreptococcaceae	0.213314	0.134646	0.000284824	-0.298904	-0.0892515	1	1	0.0710928
ASTE1	Bacteria;Firmicutes;Clostridia;Clostridiales;Peptostreptococcaceae	0.116258	0.0652727	0.000285006	0.0586015	0.19627	1	1	0.071126
ZNF57	Bacteria;Firmicutes;Clostridia;Clostridiales;Peptostreptococcaceae	0.146553	0.114348	0.000285147	0.0876266	0.293498	1	1	0.071149
NBPF1	Bacteria;Firmicutes;Clostridia;Clostridiales;Peptostreptococcaceae	0.167706	0.119689	0.000286274	0.145685	0.488168	1	1	0.0713938
WNK4	Bacteria;Firmicutes;Clostridia;Clostridiales;Peptostreptococcaceae	0.456166	0.401783	0.000287011	0.113327	0.379848	1	1	0.071541
DNAJC24	Bacteria;Firmicutes;Clostridia;Clostridiales;Peptostreptococcaceae	0.380833	0.305017	0.000287317	-0.155939	-0.0465188	1	1	0.0715804
PRR15L	Bacteria;Firmicutes;Clostridia;Clostridiales;Peptostreptococcaceae	0.32313	0.270042	0.000287955	0.101868	0.341561	1	1	0.0717149
LYZ	Bacteria;Firmicutes;Clostridia;Clostridiales;Peptostreptococcaceae	0.222167	0.177292	0.000288425	-0.533976	-0.159226	1	1	0.0717955
CCNL1	Bacteria;Firmicutes;Clostridia;Clostridiales;Lachnospiraceae;Lachnospiraceae NK4A136 group	0.420017	0.374528	0.000289316	0.0393298	0.13194	1	1	0.0719764
NHLRC4	Bacteria;Firmicutes;Clostridia;Clostridiales;Ruminococcaceae;Ruminococcaceae NK4A214 group	0.590555	0.530844	0.000289349	0.0484339	0.162483	1	1	0.0719764
RASGRP3	Bacteria;Firmicutes;Clostridia;Clostridiales;Peptostreptococcaceae	0.388264	0.32709	0.00029264	-0.42041	-0.125163	1	1	0.0725727
THEMIS2	Bacteria;Firmicutes;Clostridia;Clostridiales;Peptostreptococcaceae	0.334299	0.282087	0.000292956	-0.55096	-0.164011	1	1	0.0726265
CCNL1	Bacteria;Bacteroidetes;Bacteroidia;Bacteroidales;Prevotellaceae	0.420017	0.374528	0.000295087	-0.11738	-0.0349141	1	1	0.0730434
GDF11	Bacteria;Firmicutes;Clostridia;Clostridiales;Peptostreptococcaceae	0.268591	0.19545	0.000297085	-0.292106	-0.0868215	1	1	0.0734384
EIF4G1	Bacteria;Actinobacteria;Actinobacteria;Micrococcales;Micrococcaceae	0.0971395	0.0630693	0.000298116	0.0528432	0.177856	1	1	0.0736312
ABLIM2	Bacteria;Firmicutes;Erysipelotrichia;Erysipelotrichales;Erysipelotrichaceae;Holdemanella	0.561929	0.476219	0.000298286	-0.23052	-0.0684863	1	1	0.0736483
CNTLN	Bacteria;Firmicutes;Clostridia;Clostridiales;Peptostreptococcaceae	0.684056	0.586264	0.000298739	-0.193355	-0.0574351	1	1	0.0737353
TESK1	Bacteria;Firmicutes;Clostridia;Clostridiales;Ruminococcaceae;Ruminococcaceae UCG 013	0.726994	0.642493	0.000300928	0.0344121	0.115941	1	1	0.0741377
SDHA	Bacteria;Firmicutes;Erysipelotrichia;Erysipelotrichales;Erysipelotrichaceae;Holdemanella	0.33157	0.306346	0.000301959	-0.157885	-0.0468435	1	1	0.0743292
C9orf135	Bacteria;Firmicutes;Clostridia;Clostridiales;Lachnospiraceae;Blautia	0.196981	0.18211	0.000302185	-0.377765	-0.112072	1	1	0.0743599
DONSON	Bacteria;Firmicutes;Clostridia;Clostridiales;Peptostreptococcaceae	0.11958	0.103276	0.000302819	-0.251779	-0.074678	1	1	0.074453
SRBD1	Bacteria;Firmicutes;Clostridia;Clostridiales;Lachnospiraceae;[Ruminococcus] gnavus group	0.104185	0.0875956	0.00030368	-0.153873	-0.0456246	1	1	0.0745896
BCAM	Bacteria;Firmicutes;Clostridia;Clostridiales;Ruminococcaceae;Ruminiclostridium 5	0.465425	0.399967	0.00030398	-0.345709	-0.102495	1	1	0.0746382
PCDHGA3	Bacteria;Firmicutes;Bacilli;Lactobacillales;Streptococcaceae;Streptococcus	0.209349	0.163734	0.000304131	-0.116628	-0.0345757	1	1	0.0746423
POLR2H	Bacteria;Firmicutes;Negativicutes;Selenomonadales;Acidaminococcaceae	0.646255	0.594667	0.00030415	-0.108228	-0.0320851	1	1	0.0746423
PLEKHO2	Bacteria;Firmicutes;Clostridia;Clostridiales;Peptostreptococcaceae	0.148885	0.133123	0.000304575	-0.478826	-0.14193	1	1	0.0746839
TXNRD2	Bacteria;Firmicutes;Erysipelotrichia;Erysipelotrichales;Erysipelotrichaceae;Faecalitalea	0.187876	0.141023	0.000305984	-0.1322	-0.0391658	1	1	0.0749198
ZNRF1	Bacteria;Firmicutes;Clostridia;Clostridiales;Peptostreptococcaceae	0.0812809	0.0466122	0.000305998	0.0515102	0.173868	1	1	0.0749198
GTF3C6	Bacteria;Firmicutes;Bacilli;Lactobacillales;Carnobacteriaceae	0.384748	0.309411	0.000307088	0.0442671	0.149479	1	1	0.0750987
MYO1E	Bacteria;Actinobacteria;Actinobacteria;Micrococcales;Micrococcaceae	0.0991784	0.0651851	0.000308326	0.0894214	0.302088	1	1	0.075351
ADAMTSL3	Bacteria;Actinobacteria;Actinobacteria;Micrococcales;Micrococcaceae	0.104737	0.0881579	0.000308974	-0.575226	-0.170234	1	1	0.0754463
IL1RAPL1	Bacteria;Firmicutes;Clostridia;Clostridiales;Lachnospiraceae;[Eubacterium] ventriosum group	0.254897	0.180387	0.000308967	0.0483999	0.163545	1	1	0.0754463
ZNF280C	Bacteria;Firmicutes;Negativicutes;Selenomonadales;Acidaminococcaceae	0.292158	0.265448	0.000309634	0.031265	0.105671	1	1	0.0755821
PDPN	Bacteria;Firmicutes;Clostridia;Clostridiales;Peptostreptococcaceae	0.273751	0.231852	0.00031004	-0.841	-0.248792	1	1	0.075656
PIGV	Bacteria;Firmicutes;Clostridia;Clostridiales;Peptostreptococcaceae	0.103152	0.0514107	0.000310743	0.0518888	0.175446	1	1	0.0757202
ANKHD1	Bacteria;Firmicutes;Clostridia;Clostridiales;Lachnospiraceae;Lachnospiraceae NK4A136 group	0.373466	0.324326	0.000310916	0.0320888	0.108505	1	1	0.0757435
MAPRE3	Bacteria;Bacteroidetes;Bacteroidia;Bacteroidales;Porphyromonadaceae	0.22235	0.207949	0.000312319	-0.249332	-0.0736997	1	1	0.0759967
PARS2	Bacteria;Firmicutes;Clostridia;Clostridiales;Peptostreptococcaceae	0.196458	0.1501	0.000313047	0.0530051	0.179367	1	1	0.0761611
F2R	Bacteria;Firmicutes;Clostridia;Clostridiales;Peptostreptococcaceae	0.393498	0.370611	0.000313358	-0.506166	-0.149562	1	1	0.0762181
PC	Bacteria;Firmicutes;Clostridia;Clostridiales;Peptostreptococcaceae	0.69169	0.660859	0.000314053	0.0603788	0.204393	1	1	0.0763314
CSTA	Bacteria;Firmicutes;Erysipelotrichia;Erysipelotrichales;Erysipelotrichaceae;Holdemanella	0.160726	0.129055	0.00031419	0.0953684	0.322854	1	1	0.0763502
KCNB1	Bacteria;Actinobacteria;Actinobacteria;Micrococcales;Micrococcaceae	0.630138	0.547946	0.000315131	-0.241368	-0.0712745	1	1	0.0765406
FRMD5	Bacteria;Firmicutes;Negativicutes;Selenomonadales;Veillonellaceae;Megasphaera	0.627319	0.534149	0.000315215	0.0433877	0.146935	1	1	0.0765483
SLC25A34	Bacteria;Firmicutes;Clostridia;Clostridiales;Peptostreptococcaceae	0.0423536	0.00621601	0.000315628	0.168703	0.571408	1	1	0.0766359
NEURL3	Bacteria;Firmicutes;Negativicutes;Selenomonadales;Veillonellaceae;Megasphaera	0.158315	0.126553	0.000315787	0.0743421	0.251815	1	1	0.076641
C18orf54	Bacteria;Firmicutes;Clostridia;Clostridiales;Lachnospiraceae;Tyzzerella	0.440865	0.408608	0.000318711	0.0289756	0.0982485	1	1	0.0770901
CDC42EP4	Bacteria;Firmicutes;Clostridia;Clostridiales;Peptostreptococcaceae	0.350796	0.326298	0.000320709	0.0548319	0.18605	1	1	0.0774454
KIF3A	Bacteria;Firmicutes;Negativicutes;Selenomonadales;Acidaminococcaceae	0.3927	0.345068	0.000323284	0.0378514	0.128549	1	1	0.0778615
ADAMTS5	Bacteria;Firmicutes;Clostridia;Clostridiales;Peptostreptococcaceae	0.377047	0.314752	0.000324079	-0.461477	-0.135845	1	1	0.0780013
MPG	Bacteria;Firmicutes;Clostridia;Clostridiales;Ruminococcaceae;Ruminiclostridium 5	0.868786	0.804952	0.000324642	-0.19711	-0.0580118	1	1	0.078091
CCDC88A	Bacteria;Firmicutes;Clostridia;Clostridiales;Peptostreptococcaceae	0.342001	0.290393	0.000324727	-0.42027	-0.123687	1	1	0.078093
CNDP1	Bacteria;Firmicutes;Clostridia;Clostridiales;Ruminococcaceae;Ruminococcaceae UCG 014	0.186921	0.156239	0.000325125	-0.112783	-0.0331879	1	1	0.0781761
ABCC1	Bacteria;Firmicutes;Clostridia;Clostridiales;Peptostreptococcaceae	0.388196	0.340211	0.000326874	-0.312365	-0.0918621	1	1	0.0784136
C3orf67	Bacteria;Firmicutes;Clostridia;Clostridiales;Lachnospiraceae;Dorea	0.460606	0.394557	0.00032677	-0.215891	-0.0634927	1	1	0.0784136
CD300A	Bacteria;Firmicutes;Clostridia;Clostridiales;Peptostreptococcaceae	0.550689	0.47421	0.000327114	-0.372954	-0.109671	1	1	0.0784136
WWC2	Bacteria;Firmicutes;Clostridia;Clostridiales;Peptostreptococcaceae	0.130081	0.0972543	0.000327132	-0.361189	-0.106211	1	1	0.0784136
FNDC3A	Bacteria;Firmicutes;Negativicutes;Selenomonadales;Acidaminococcaceae	0.492582	0.441841	0.000327554	0.0312336	0.106231	1	1	0.0784633
TMEM115	Bacteria;Firmicutes;Clostridia;Clostridiales;Peptostreptococcaceae	0.909667	0.858048	0.000328392	0.030374	0.103337	1	1	0.0785868
ZNF566	Bacteria;Firmicutes;Negativicutes;Selenomonadales;Acidaminococcaceae;Phascolarctobacterium	0.425078	0.379986	0.000328446	0.0368075	0.125227	1	1	0.0785868
SULF1	Bacteria;Firmicutes;Clostridia;Clostridiales;Peptostreptococcaceae	0.390151	0.315475	0.000330321	-0.563887	-0.165635	1	1	0.0788548
LAIR2	Bacteria;Firmicutes;Clostridia;Clostridiales;Peptostreptococcaceae	0.171555	0.140293	0.000331498	-0.27641	-0.0811593	1	1	0.0790712
PCSK6	Bacteria;Firmicutes;Clostridia;Clostridiales;Peptostreptococcaceae	0.408289	0.374152	0.000332244	0.0873628	0.297613	1	1	0.0791974
AKAP1	Bacteria;Firmicutes;Clostridia;Clostridiales;Peptostreptococcaceae	0.171585	0.140324	0.000332471	0.0921286	0.313872	1	1	0.0792304
NLGN3	Bacteria;Actinobacteria;Actinobacteria;Micrococcales;Micrococcaceae	0.206857	0.161099	0.000332597	-0.243968	-0.0716069	1	1	0.0792429
TRPA1	Bacteria;Firmicutes;Negativicutes;Selenomonadales;Acidaminococcaceae	0.218833	0.189355	0.000333162	0.0865354	0.294886	1	1	0.0793359
ARHGEF6	Bacteria;Firmicutes;Clostridia;Clostridiales;Peptostreptococcaceae	0.38307	0.307528	0.000333278	-0.432789	-0.126999	1	1	0.0793405
RAB27B	Bacteria;Firmicutes;Clostridia;Clostridiales;Lachnospiraceae;[Ruminococcus] gnavus group	0.125629	0.109437	0.000333656	-0.289425	-0.0849187	1	1	0.0794045
MAP2K3	Bacteria;Firmicutes;Bacilli;Lactobacillales;Carnobacteriaceae	0.390966	0.330062	0.000335149	0.0588131	0.200552	1	1	0.0796949
TSPAN7	Bacteria;Firmicutes;Clostridia;Clostridiales;Peptostreptococcaceae	0.175379	0.144261	0.000335472	0.120384	0.410553	1	1	0.0797588
HDAC11	Bacteria;Firmicutes;Clostridia;Clostridiales;Peptostreptococcaceae	0.267898	0.240272	0.000336094	0.076689	0.261592	1	1	0.079851
LCP1	Bacteria;Firmicutes;Clostridia;Clostridiales;Peptostreptococcaceae	0.212328	0.166885	0.000336187	-0.633588	-0.185738	1	1	0.079851
PIM2	Bacteria;Firmicutes;Clostridia;Clostridiales;Peptostreptococcaceae	0.282001	0.254907	0.000335929	-0.636177	-0.186513	1	1	0.079851
SLC12A7	Bacteria;Firmicutes;Negativicutes;Selenomonadales	0.236703	0.192666	0.00033732	-0.227482	-0.0666617	1	1	0.0800161
CTSA	Bacteria;Firmicutes;Clostridia;Clostridiales;Lachnospiraceae;Lachnoclostridium	0.703766	0.602613	0.000337563	0.0433893	0.148078	1	1	0.0800608
RPS28	Bacteria;Firmicutes;Erysipelotrichia;Erysipelotrichales;Erysipelotrichaceae;Faecalitalea	0.421739	0.376385	0.000339783	-0.187564	-0.0549187	1	1	0.0803754
MAD2L1BP	Bacteria;Bacteroidetes;Bacteroidia;Bacteroidales;Porphyromonadaceae	0.430876	0.4094	0.000340093	-0.116709	-0.0341688	1	1	0.080387
SAMHD1	Bacteria;Firmicutes;Clostridia;Clostridiales;Peptostreptococcaceae	0.356598	0.292258	0.00034061	-0.39274	-0.114962	1	1	0.0804832
ADAMTS4	Bacteria;Firmicutes;Clostridia;Clostridiales;Peptostreptococcaceae	0.123123	0.0900331	0.000346136	-0.777871	-0.227279	1	1	0.081407
ICAM1	Bacteria;Firmicutes;Clostridia;Clostridiales;Peptostreptococcaceae	0.0656362	0.0483331	0.000346194	-0.709485	-0.207294	1	1	0.081407
ITPR1	Bacteria;Firmicutes;Clostridia;Clostridiales;Peptostreptococcaceae	0.360871	0.296958	0.000346338	-0.402743	-0.117666	1	1	0.081407
ABHD6	Bacteria;Firmicutes;Clostridia;Clostridiales;Peptostreptococcaceae	0.62854	0.545994	0.000346671	0.0534935	0.183116	1	1	0.0814154
SYN1	Bacteria;Firmicutes;Clostridia;Clostridiales;Lachnospiraceae;Tyzzerella	0.258565	0.21579	0.000347981	-0.0748393	-0.0218533	1	1	0.0815173
CSPG5	Bacteria;Firmicutes;Clostridia;Clostridiales;Peptostreptococcaceae	0.529526	0.449445	0.000348128	0.0427777	0.146504	1	1	0.0815217
CISD3	Bacteria;Firmicutes;Clostridia;Clostridiales;Peptostreptococcaceae	0.385502	0.324053	0.000348423	0.0744563	0.255021	1	1	0.0815725
IP6K2	Bacteria;Firmicutes;Negativicutes;Selenomonadales;Acidaminococcaceae	0.583652	0.479565	0.000349703	-0.172257	-0.0502712	1	1	0.0817858
HLA-DQA1	Bacteria;Firmicutes;Clostridia;Clostridiales;Ruminococcaceae;Ruminococcaceae NK4A214 group	0.348269	0.297153	0.000350268	0.136819	0.468904	1	1	0.0818704
USP54	Bacteria;Firmicutes;Clostridia;Clostridiales;Peptostreptococcaceae	0.112235	0.0787345	0.000351235	0.0975932	0.334576	1	1	0.0820655
ACVR1	Bacteria;Firmicutes;Clostridia;Clostridiales;Peptostreptococcaceae	0.219936	0.190499	0.000351843	-0.218919	-0.0638444	1	1	0.082168
CC2D1A	Bacteria;Firmicutes;Clostridia;Clostridiales;Peptostreptococcaceae	0.267091	0.224807	0.000353118	0.0613815	0.210562	1	1	0.0824185
KRTCAP2	Bacteria;Firmicutes;Clostridia;Clostridiales;Lachnospiraceae;Lachnospiraceae NK4A136 group	0.0817491	0.0470981	0.000354066	0.0423805	0.145426	1	1	0.0825483
PAPPA	Bacteria;Firmicutes;Negativicutes;Selenomonadales;Acidaminococcaceae	0.302756	0.276445	0.000354468	0.115768	0.397304	1	1	0.0825964
OTUD4	Bacteria;Firmicutes;Erysipelotrichia;Erysipelotrichales;Erysipelotrichaceae;Faecalitalea	0.17649	0.111901	0.000354871	0.0397724	0.136512	1	1	0.0826291
CTTNBP2	Bacteria;Firmicutes;Clostridia;Clostridiales;Lachnospiraceae;Lachnospiraceae NK4A136 group	0.379291	0.303285	0.000355538	0.0391394	0.134369	1	1	0.0827006
FAM171A1	Bacteria;Firmicutes;Clostridia;Clostridiales;Peptostreptococcaceae	0.3486	0.297509	0.000355719	0.0722531	0.248065	1	1	0.0827296
SH2D1A	Bacteria;Firmicutes;Clostridia;Clostridiales;Peptostreptococcaceae	0.334493	0.282296	0.000356023	-0.463652	-0.135033	1	1	0.0827713
FPGT	Bacteria;Firmicutes;Clostridia;Clostridiales;Ruminococcaceae;Ruminiclostridium 5	0.724156	0.655195	0.000357246	0.0372832	0.128067	1	1	0.082966
SPAG4	Bacteria;Firmicutes;Clostridia;Clostridiales;Peptostreptococcaceae	0.134829	0.118807	0.000358164	-0.481678	-0.140186	1	1	0.0830631
IL1RAP	Bacteria;Firmicutes;Negativicutes;Selenomonadales;Acidaminococcaceae	0.311781	0.272076	0.000359214	0.0776459	0.266881	1	1	0.0832117
LRRFIP1	Bacteria;Actinobacteria;Actinobacteria;Micrococcales;Micrococcaceae	0.273756	0.216796	0.000359376	0.0644101	0.221399	1	1	0.0832361
FBN1	Bacteria;Firmicutes;Clostridia;Clostridiales;Peptostreptococcaceae	0.296643	0.241478	0.000361972	-0.616657	-0.179251	1	1	0.0836914
HINT2	Bacteria;Firmicutes;Negativicutes;Selenomonadales;Acidaminococcaceae	0.624648	0.560758	0.000364005	-0.134898	-0.0391868	1	1	0.0840552
ARHGEF5	Bacteria;Proteobacteria;Betaproteobacteria;Burkholderiales;Alcaligenaceae;Sutterella	0.166303	0.134842	0.000365857	-0.152944	-0.0444028	1	1	0.0843894
NR2F6	Bacteria;Firmicutes;Negativicutes;Selenomonadales;Acidaminococcaceae	0.361062	0.3242	0.000366764	-0.217435	-0.0631079	1	1	0.0845187
TOP1	Bacteria;Actinobacteria;Actinobacteria;Micrococcales;Micrococcaceae	0.375489	0.269189	0.000367241	0.0656649	0.226279	1	1	0.084602
LDLRAD3	Bacteria;Firmicutes;Clostridia;Clostridiales;Peptostreptococcaceae	0.199669	0.169468	0.000368254	-0.457481	-0.132716	1	1	0.0847552
BTD	Bacteria;Firmicutes;Clostridia;Clostridiales;Peptostreptococcaceae	0.111423	0.0601594	0.000368861	0.0573744	0.197812	1	1	0.084854
EVA1A	Bacteria;Firmicutes;Clostridia;Clostridiales;Peptostreptococcaceae	0.214572	0.15297	0.000370059	-0.398022	-0.115401	1	1	0.0850234
SOX13	Bacteria;Firmicutes;Clostridia;Clostridiales;Peptostreptococcaceae	0.345194	0.307416	0.00037034	0.0457139	0.157683	1	1	0.0850745
SORBS3	Bacteria;Firmicutes;Clostridia;Clostridiales;Peptostreptococcaceae	0.474312	0.421743	0.000370884	0.069095	0.238373	1	1	0.0851863
ABCA10	Bacteria;Firmicutes;Clostridia;Clostridiales;Lachnospiraceae;Lachnospiraceae NK4A136 group	0.191183	0.144521	0.000372799	0.0680438	0.234887	1	1	0.0854515
CD44	Bacteria;Firmicutes;Clostridia;Clostridiales;Peptostreptococcaceae	0.191813	0.145187	0.000375362	-0.428847	-0.124132	1	1	0.0858776
TMEM98	Bacteria;Firmicutes;Clostridia;Clostridiales;Peptostreptococcaceae	0.229184	0.200096	0.000375827	0.11162	0.385677	1	1	0.0859435
CYSLTR2	Bacteria;Firmicutes;Clostridia;Clostridiales;Peptostreptococcaceae	0.166677	0.135231	0.000377392	-0.36795	-0.106438	1	1	0.0862339
DNMT1	Bacteria;Firmicutes;Clostridia;Clostridiales;Peptostreptococcaceae	0.281022	0.209124	0.000377716	-0.226249	-0.0654411	1	1	0.0862928
RBX1	Bacteria;Firmicutes;Clostridia;Clostridiales;Lachnospiraceae;Lachnospiraceae NK4A136 group	0.253933	0.179326	0.000378767	0.0398216	0.13772	1	1	0.0864461
HPD	Bacteria;Bacteroidetes;Bacteroidia;Bacteroidales;Porphyromonadaceae	0.301847	0.232031	0.000379228	0.0333002	0.115182	1	1	0.0865318
TMEM59	Bacteria;Firmicutes;Clostridia;Clostridiales;Peptostreptococcaceae	0.163323	0.13175	0.000379625	0.0772587	0.267264	1	1	0.0865817
SAMD13	Bacteria;Firmicutes;Clostridia;Clostridiales;Peptostreptococcaceae	0.259143	0.201036	0.000379695	0.1201	0.415476	1	1	0.0865843
RIPK2	Bacteria;Firmicutes;Clostridia;Clostridiales;Peptostreptococcaceae	0.161211	0.112819	0.000380195	-0.340312	-0.0983576	1	1	0.0866362
SLC9A3R1	Bacteria;Firmicutes;Clostridia;Clostridiales;Peptostreptococcaceae	0.36668	0.303348	0.000380437	0.0891102	0.30834	1	1	0.0866723
CYYR1	Bacteria;Firmicutes;Clostridia;Clostridiales;Peptostreptococcaceae	0.395711	0.360848	0.000381342	-0.396255	-0.114486	1	1	0.0867975
SEMA4B	Bacteria;Actinobacteria;Actinobacteria;Micrococcales;Micrococcaceae	0.118417	0.0675562	0.000381328	0.10644	0.368404	1	1	0.0867975
NRP1	Bacteria;Firmicutes;Clostridia;Clostridiales;Peptostreptococcaceae	0.380416	0.344671	0.000382439	-0.415453	-0.119992	1	1	0.0869536
KCNK5	Bacteria;Firmicutes;Clostridia;Clostridiales;Peptostreptococcaceae	0.420196	0.335642	0.000382684	0.1161	0.402009	1	1	0.086981
APOPT1	Bacteria;Firmicutes;Negativicutes;Selenomonadales;Acidaminococcaceae	0.25408	0.211046	0.000383087	-0.117704	-0.0339887	1	1	0.0870455
TRIM8	Bacteria;Firmicutes;Bacilli;Lactobacillales;Carnobacteriaceae;Granulicatella	0.427483	0.330034	0.000384548	0.0408851	0.14165	1	1	0.0873232
COQ9	Bacteria;Firmicutes;Clostridia;Clostridiales;Peptostreptococcaceae	0.288393	0.232581	0.000385792	0.0647128	0.224288	1	1	0.0874444
SIGLEC9	Bacteria;Firmicutes;Clostridia;Clostridiales;Peptostreptococcaceae	0.675991	0.565354	0.000386038	-0.328715	-0.0948353	1	1	0.0874444
ADPRHL1	Bacteria;Firmicutes;Clostridia;Clostridiales;Peptostreptococcaceae	0.219385	0.174349	0.00038652	0.0818523	0.283755	1	1	0.0875128
SLC25A27	Bacteria;Firmicutes;Clostridia;Clostridiales;Lachnospiraceae;Lachnospiraceae NK4A136 group	0.18798	0.157338	0.000386916	0.0633578	0.219667	1	1	0.0875617
BAIAP2	Bacteria;Firmicutes;Clostridia;Clostridiales;Ruminococcaceae;Ruminococcaceae UCG 013	0.557927	0.471434	0.000389679	0.0470955	0.163421	1	1	0.0878879
MREG	Bacteria;Firmicutes;Erysipelotrichia;Erysipelotrichales;Erysipelotrichaceae;Faecalitalea	0.667262	0.618738	0.00038954	0.0324872	0.112726	1	1	0.0878879
PDCD4	Bacteria;Firmicutes;Clostridia;Clostridiales;Peptostreptococcaceae	0.194409	0.147933	0.00038994	0.126226	0.438038	1	1	0.0879196
GUCY1A2	Bacteria;Firmicutes;Clostridia;Clostridiales;Peptostreptococcaceae	0.413741	0.355116	0.000390643	-0.38436	-0.110734	1	1	0.0880373
ZBTB7C	Bacteria;Firmicutes;Clostridia;Clostridiales;Peptostreptococcaceae	0.231241	0.202232	0.000390993	0.121894	0.423142	1	1	0.088062
NCOA3	Bacteria;Firmicutes;Erysipelotrichia;Erysipelotrichales;Erysipelotrichaceae;Holdemanella	0.273438	0.200782	0.000392717	0.0429869	0.149302	1	1	0.0883142
FGD5	Bacteria;Firmicutes;Clostridia;Clostridiales;Peptostreptococcaceae	0.277688	0.236016	0.00039308	-0.404274	-0.116386	1	1	0.0883688
VIPR2	Bacteria;Firmicutes;Clostridia;Clostridiales;Ruminococcaceae;Ruminiclostridium 5	0.268659	0.226466	0.00039356	-0.308903	-0.0889165	1	1	0.0884222
SOX13	Bacteria;Firmicutes;Erysipelotrichia;Erysipelotrichales;Erysipelotrichaceae;Faecalitalea	0.345194	0.307416	0.000393683	-0.126396	-0.0363814	1	1	0.0884363
CDX2	Bacteria;Firmicutes;Clostridia;Clostridiales;Peptostreptococcaceae	0.236485	0.207673	0.000395384	0.124412	0.432453	1	1	0.0887637
EIF2AK2	Bacteria;Firmicutes;Erysipelotrichia;Erysipelotrichales;Erysipelotrichaceae;Faecalitalea	0.185642	0.138659	0.000395583	0.0470926	0.163703	1	1	0.0887949
NT5DC2	Bacteria;Firmicutes;Clostridia;Clostridiales;Peptostreptococcaceae	0.311939	0.257974	0.000397094	-0.32441	-0.0932811	1	1	0.0890246
TCF3	Bacteria;Firmicutes;Clostridia;Clostridiales;Ruminococcaceae;Ruminiclostridium 5	0.561111	0.451389	0.000397596	-0.161134	-0.0463257	1	1	0.0891099
FPR1	Bacteria;Firmicutes;Clostridia;Clostridiales;Peptostreptococcaceae	0.133809	0.101122	0.000397691	-1.09896	-0.315939	1	1	0.0891176
ASAP1	Bacteria;Firmicutes;Clostridia;Clostridiales;Peptostreptococcaceae	0.256588	0.213699	0.000398769	-0.370237	-0.106405	1	1	0.0893171
CYS1	Bacteria;Actinobacteria;Actinobacteria;Micrococcales;Micrococcaceae	0.146334	0.097084	0.000399166	-0.511718	-0.147049	1	1	0.0893354
ZNF709	Bacteria;Actinobacteria;Actinobacteria;Micrococcales;Micrococcaceae	0.175153	0.159878	0.000400392	-0.170043	-0.0488465	1	1	0.0894622
CSF3R	Bacteria;Firmicutes;Clostridia;Clostridiales;Peptostreptococcaceae	0.142598	0.12672	0.000400906	-0.94325	-0.270915	1	1	0.0895361
LGALS4	Bacteria;Firmicutes;Clostridia;Clostridiales;Peptostreptococcaceae	0.219527	0.190075	0.000403408	0.124586	0.434095	1	1	0.0898858
ETS1	Bacteria;Firmicutes;Clostridia;Clostridiales;Peptostreptococcaceae	0.268707	0.226517	0.000404171	-0.374051	-0.107329	1	1	0.0899766
CHRNA5	Bacteria;Firmicutes;Negativicutes;Selenomonadales;Veillonellaceae;Dialister	0.110514	0.0769481	0.000404623	0.0477576	0.166462	1	1	0.0900322
RNF5	Bacteria;Firmicutes;Negativicutes;Selenomonadales;Acidaminococcaceae	0.32332	0.284281	0.000404729	-0.187012	-0.0536517	1	1	0.0900322
BST2	Bacteria;Firmicutes;Clostridia;Clostridiales;Peptostreptococcaceae	0.150094	0.134355	0.00040652	-0.520981	-0.149385	1	1	0.0902923
MAP2K2	Bacteria;Firmicutes;Clostridia;Clostridiales;Peptostreptococcaceae	0.470644	0.393446	0.000407891	0.0481965	0.168153	1	1	0.0904379
KCNE4	Bacteria;Firmicutes;Clostridia;Clostridiales;Peptostreptococcaceae	0.0991502	0.0824678	0.000408276	-0.348547	-0.0998904	1	1	0.0904911
EFCAB2	Bacteria;Firmicutes;Clostridia;Clostridiales;Lachnospiraceae;Tyzzerella 4	0.200564	0.154443	0.000408668	-0.175567	-0.0503101	1	1	0.0905312
BAK1	Bacteria;Bacteroidetes;Bacteroidia;Bacteroidales;Porphyromonadaceae	0.610259	0.553422	0.000409527	-0.162302	-0.0464971	1	1	0.0905895
SPAST	Bacteria;Firmicutes;Clostridia;Clostridiales;Ruminococcaceae;Ruminiclostridium 5	0.573312	0.478492	0.000409698	0.0382361	0.133473	1	1	0.0905895
LITAF	Bacteria;Firmicutes;Clostridia;Clostridiales;Lachnospiraceae;Blautia	0.140456	0.124539	0.000412033	-0.233783	-0.0669263	1	1	0.0908691
SNX18	Bacteria;Firmicutes;Clostridia;Clostridiales;Peptostreptococcaceae	0.278909	0.237308	0.000412101	-0.21454	-0.0614164	1	1	0.0908704
CAP1	Bacteria;Actinobacteria;Actinobacteria;Micrococcales;Micrococcaceae	0.3054	0.265327	0.000413582	0.061882	0.21626	1	1	0.0910597
ZSCAN31	Bacteria;Firmicutes;Erysipelotrichia;Erysipelotrichales;Erysipelotrichaceae;Erysipelotrichaceae UCG 003	0.27779	0.236125	0.000413663	-0.173306	-0.0495897	1	1	0.0910638
LILRA5	Bacteria;Firmicutes;Clostridia;Clostridiales;Peptostreptococcaceae	0.255354	0.212394	0.0004138	-0.629816	-0.180209	1	1	0.0910665
TMEM141	Bacteria;Firmicutes;Negativicutes;Selenomonadales;Acidaminococcaceae	0.44813	0.392943	0.000415539	-0.26818	-0.0766952	1	1	0.0913529
ATG4A	Bacteria;Actinobacteria;Actinobacteria;Micrococcales;Micrococcaceae	0.23116	0.186804	0.000416571	0.0658156	0.230206	1	1	0.0914287
MYO1D	Bacteria;Firmicutes;Clostridia;Clostridiales;Peptostreptococcaceae	0.149383	0.117284	0.000416274	0.111489	0.389924	1	1	0.0914287
ZNF721	Bacteria;Firmicutes;Negativicutes;Selenomonadales;Acidaminococcaceae;Phascolarctobacterium	0.691978	0.606018	0.000416571	0.0230141	0.0804973	1	1	0.0914287
BET1	Bacteria;Firmicutes;Clostridia;Clostridiales;Peptostreptococcaceae	0.16873	0.153336	0.000417589	-0.142584	-0.0407527	1	1	0.0915355
SIRT6	Bacteria;Firmicutes;Clostridia;Clostridiales;Peptostreptococcaceae	0.792986	0.746982	0.000418345	0.0580044	0.202988	1	1	0.0915843
ACO2	Bacteria;Firmicutes;Clostridia;Clostridiales;Peptostreptococcaceae	0.204785	0.174777	0.00042025	0.0667059	0.233567	1	1	0.0919188
ANKRD44	Bacteria;Firmicutes;Clostridia;Clostridiales;Peptostreptococcaceae	0.35386	0.316582	0.000420478	-0.435463	-0.124358	1	1	0.0919412
PLEKHA2	Bacteria;Firmicutes;Clostridia;Clostridiales;Peptostreptococcaceae	0.411044	0.364851	0.000421893	-0.267682	-0.076413	1	1	0.0922092
PRTFDC1	Bacteria;Firmicutes;Clostridia;Clostridiales;Lachnospiraceae;Tyzzerella 4	0.707613	0.642638	0.000422854	-0.0963187	-0.0274877	1	1	0.0923739
ARHGAP39	Bacteria;Firmicutes;Clostridia;Clostridiales;Peptostreptococcaceae	0.746518	0.659963	0.000423242	0.0459255	0.160944	1	1	0.0924221
DOCK2	Bacteria;Firmicutes;Clostridia;Clostridiales;Peptostreptococcaceae	0.327598	0.288806	0.000423326	-0.473034	-0.134978	1	1	0.0924256
TNFAIP6	Bacteria;Firmicutes;Clostridia;Clostridiales;Peptostreptococcaceae	0.220649	0.19124	0.000423449	-0.787927	-0.224823	1	1	0.0924386
CD1E	Bacteria;Bacteroidetes;Bacteroidia;Bacteroidales;Porphyromonadaceae;Barnesiella	0.185466	0.138474	0.000423738	0.0717994	0.251653	1	1	0.092488
AGPS	Bacteria;Firmicutes;Clostridia;Clostridiales;Ruminococcaceae;Ruminiclostridium 5	0.753959	0.699283	0.000423979	0.0423802	0.148551	1	1	0.0925268
HS3ST6	Bacteria;Firmicutes;Clostridia;Clostridiales;Lachnospiraceae;Lachnoclostridium	0.366641	0.303305	0.000424903	0.0618628	0.216898	1	1	0.0926379
KLF7	Bacteria;Firmicutes;Clostridia;Clostridiales;Peptostreptococcaceae	0.29424	0.238887	0.000425144	-0.402146	-0.114691	1	1	0.0926703
CNKSR2	Bacteria;Firmicutes;Erysipelotrichia;Erysipelotrichales;Erysipelotrichaceae;Holdemanella	0.40409	0.331121	0.000425236	0.0533221	0.186971	1	1	0.0926766
FAM162A	Bacteria;Firmicutes;Clostridia;Clostridiales;Peptostreptococcaceae	0.192536	0.162065	0.000426591	0.102194	0.358475	1	1	0.0928611
DUSP5	Bacteria;Firmicutes;Clostridia;Clostridiales;Lachnospiraceae;[Eubacterium] hallii group	0.303783	0.263617	0.000426704	-0.329002	-0.0937887	1	1	0.092872
ROCK1	Bacteria;Firmicutes;Negativicutes;Selenomonadales;Acidaminococcaceae	0.321678	0.253846	0.00042781	0.0332913	0.11682	1	1	0.0930711
PPP2R5A	Bacteria;Firmicutes;Clostridia;Clostridiales;Lachnospiraceae;Roseburia	0.342861	0.291321	0.000428123	-0.122376	-0.0348717	1	1	0.0930976
SGK1	Bacteria;Firmicutes;Clostridia;Clostridiales;Lachnospiraceae;Blautia	0.204236	0.189499	0.000429931	-0.568501	-0.161915	1	1	0.0933659
SLC9B2	Bacteria;Firmicutes;Clostridia;Clostridiales;Peptostreptococcaceae	0.200936	0.170783	0.000430133	-0.371251	-0.10573	1	1	0.0933952
NPPC	Bacteria;Firmicutes;Clostridia;Clostridiales;Lachnospiraceae;Fusicatenibacter	0.324562	0.257018	0.000430693	0.0383498	0.13468	1	1	0.0934642
LTK	Bacteria;Firmicutes;Clostridia;Clostridiales;Peptostreptococcaceae	0.133118	0.100406	0.000431195	0.154478	0.542585	1	1	0.093543
SCN4B	Bacteria;Actinobacteria;Actinobacteria;Micrococcales;Micrococcaceae	0.231876	0.171631	0.000432275	-0.463127	-0.131816	1	1	0.0936939
RND1	Bacteria;Firmicutes;Clostridia;Clostridiales;Lachnospiraceae;[Eubacterium] hallii group	0.131453	0.115369	0.000433196	-0.580093	-0.165064	1	1	0.0938369
VSIG2	Bacteria;Firmicutes;Clostridia;Clostridiales;Peptostreptococcaceae	0.30443	0.264301	0.00043317	0.131611	0.462522	1	1	0.0938369
METTL18	Bacteria;Firmicutes;Clostridia;Clostridiales;Lachnospiraceae;Anaerostipes	0.250828	0.207606	0.000434103	0.0313348	0.110149	1	1	0.0939563
RAB24	Bacteria;Firmicutes;Negativicutes;Selenomonadales	0.515411	0.444741	0.000434128	-0.35283	-0.100371	1	1	0.0939563
RPS6KA1	Bacteria;Firmicutes;Clostridia;Clostridiales;Peptostreptococcaceae	0.379266	0.343454	0.000434407	0.0452483	0.159072	1	1	0.0939888
MDFIC	Bacteria;Firmicutes;Clostridia;Clostridiales;Peptostreptococcaceae	0.452396	0.397635	0.000437005	-0.330644	-0.0939836	1	1	0.0943834
2020-03-01	Bacteria;Firmicutes;Clostridia;Clostridiales;Lachnospiraceae;Roseburia	0.11283	0.0964007	0.000437603	-0.231589	-0.0658168	1	1	0.0944397
RGS5	Bacteria;Firmicutes;Clostridia;Clostridiales;Peptostreptococcaceae	0.329024	0.290314	0.000437725	-0.643438	-0.182857	1	1	0.0944411
VSIG4	Bacteria;Bacteroidetes;Bacteroidia;Bacteroidales;Porphyromonadaceae;Odoribacter	0.371224	0.321908	0.00043841	0.138663	0.488022	1	1	0.0945055
NDUFA10	Bacteria;Firmicutes;Clostridia;Clostridiales;Peptostreptococcaceae	0.398506	0.35133	0.000438503	0.0564924	0.198829	1	1	0.0945115
CALY	Bacteria;Firmicutes;Erysipelotrichia;Erysipelotrichales;Erysipelotrichaceae;Erysipelotrichaceae UCG 003	0.468573	0.403501	0.000438606	0.0283902	0.0999242	1	1	0.0945195
MITF	Bacteria;Firmicutes;Clostridia;Clostridiales;Peptostreptococcaceae	0.120427	0.104139	0.000438669	-0.299488	-0.0850881	1	1	0.0945195
FLYWCH1	Bacteria;Firmicutes;Clostridia;Clostridiales;Ruminococcaceae;Ruminiclostridium 5	0.313532	0.244885	0.000439313	-0.281153	-0.0798647	1	1	0.0946024
MPND	Bacteria;Firmicutes;Negativicutes;Selenomonadales;Acidaminococcaceae	0.308198	0.282092	0.000439256	-0.206121	-0.0585519	1	1	0.0946024
CCDC14	Bacteria;Firmicutes;Clostridia;Clostridiales;Lachnospiraceae;Lachnospiraceae NK4A136 group	0.355513	0.304965	0.000440951	0.0475724	0.167548	1	1	0.0947876
GUCA2B	Bacteria;Firmicutes;Clostridia;Clostridiales;Peptostreptococcaceae	0.29125	0.235662	0.000440932	0.242244	0.85317	1	1	0.0947876
RHBDD1	Bacteria;Firmicutes;Negativicutes;Selenomonadales;Acidaminococcaceae	0.27751	0.235828	0.000441979	0.0307115	0.108196	1	1	0.0949248
DCAF11	Bacteria;Firmicutes;Clostridia;Clostridiales;Peptostreptococcaceae	0.318914	0.293213	0.000442586	0.0484881	0.170851	1	1	0.0949855
BCL6B	Bacteria;Firmicutes;Clostridia;Clostridiales;Peptostreptococcaceae	0.302195	0.261937	0.00044439	-0.375228	-0.106438	1	1	0.0952188
ARHGEF18	Bacteria;Bacteroidetes;Bacteroidia;Bacteroidales;Porphyromonadaceae	0.419375	0.361312	0.000445753	-0.187487	-0.0531631	1	1	0.0953851
MUC2	Bacteria;Firmicutes;Clostridia;Clostridiales;Lachnospiraceae;Tyzzerella	0.287905	0.261033	0.0004481	-0.236097	-0.0669034	1	1	0.0957476
ZNF283	Bacteria;Firmicutes;Negativicutes;Selenomonadales;Acidaminococcaceae;Phascolarctobacterium	0.556721	0.469992	0.000449357	0.0290833	0.102668	1	1	0.0959317
INSL5	Bacteria;Firmicutes;Clostridia;Clostridiales;Lachnospiraceae;Tyzzerella	0.38003	0.331405	0.000449477	-0.535578	-0.151711	1	1	0.095937
DZIP1L	Bacteria;Firmicutes;Clostridia;Clostridiales;Peptostreptococcaceae	0.218528	0.189038	0.000452289	-0.238463	-0.0674966	1	1	0.0963479
PLXNC1	Bacteria;Firmicutes;Clostridia;Clostridiales;Peptostreptococcaceae	0.314581	0.197914	0.000452269	-0.330936	-0.0936714	1	1	0.0963479
RAB3B	Bacteria;Firmicutes;Clostridia;Clostridiales;Lachnospiraceae;Tyzzerella	0.29976	0.244839	0.000453499	-0.211093	-0.05973	1	1	0.0965199
GFRA1	Bacteria;Bacteroidetes;Bacteroidia;Bacteroidales;Porphyromonadaceae;Parabacteroides	0.621701	0.547686	0.000455553	0.0810764	0.286695	1	1	0.0968127
HEXIM1	Bacteria;Firmicutes;Clostridia;Clostridiales;Peptostreptococcaceae	0.303897	0.234286	0.00045568	0.0601734	0.212786	1	1	0.0968151
ISCA2	Bacteria;Firmicutes;Negativicutes;Selenomonadales;Acidaminococcaceae	0.352087	0.314708	0.000456178	-0.101491	-0.0286966	1	1	0.0968838
KLK1	Bacteria;Firmicutes;Clostridia;Clostridiales;Peptostreptococcaceae	0.339276	0.287454	0.0004565	0.146769	0.519123	1	1	0.0969049
CAPN5	Bacteria;Firmicutes;Clostridia;Clostridiales;Peptostreptococcaceae	0.266414	0.224091	0.000457785	0.0904027	0.319866	1	1	0.0970983
CDK2	Bacteria;Firmicutes;Clostridia;Clostridiales;Peptostreptococcaceae	0.47109	0.418199	0.000457971	-0.159565	-0.0450951	1	1	0.0970983
MUC20	Bacteria;Firmicutes;Negativicutes;Selenomonadales;Acidaminococcaceae	0.673269	0.600662	0.000459929	-0.335328	-0.0947177	1	1	0.0974065
BTN2A1	Bacteria;Firmicutes;Clostridia;Clostridiales;Lachnospiraceae;Lachnospiraceae UCG 008	0.415782	0.393736	0.000460278	-0.133661	-0.0377506	1	1	0.0974486
SPARC	Bacteria;Firmicutes;Clostridia;Clostridiales;Peptostreptococcaceae	0.370965	0.29394	0.000461243	-0.593321	-0.167532	1	1	0.0975716
EXPH5	Bacteria;Firmicutes;Clostridia;Clostridiales;Peptostreptococcaceae	0.110967	0.0774183	0.000462468	0.164731	0.583594	1	1	0.0977884
OVOL1	Bacteria;Firmicutes;Clostridia;Clostridiales;Peptostreptococcaceae	0.33571	0.310642	0.000462724	0.0942079	0.333773	1	1	0.0978028
CDRT1	Bacteria;Bacteroidetes;Bacteroidia;Bacteroidales;Porphyromonadaceae;Butyricimonas	0.384514	0.322965	0.000463807	0.039567	0.140225	1	1	0.0979299
FNBP4	Bacteria;Firmicutes;Negativicutes;Selenomonadales;Veillonellaceae;Dialister	0.512239	0.452513	0.000465132	-0.079865	-0.0225275	1	1	0.0981247
CLEC12B	Bacteria;Firmicutes;Negativicutes;Selenomonadales;Veillonellaceae;Dialister	0.752509	0.697511	0.000467069	-0.0638471	-0.018	1	1	0.0984339
TMEM232	Bacteria;Proteobacteria;Betaproteobacteria;Burkholderiales;Alcaligenaceae;Sutterella	0.526097	0.445433	0.000468299	-0.0677541	-0.0190952	1	1	0.0985652
MYL12A	Bacteria;Bacteroidetes;Bacteroidia;Bacteroidales;Porphyromonadaceae	0.500641	0.427817	0.00047098	-0.105853	-0.0298115	1	1	0.098924
FAM98C	Bacteria;Firmicutes;Clostridia;Clostridiales;Peptostreptococcaceae	0.504573	0.420245	0.000471753	0.0485549	0.172442	1	1	0.0989998
KDR	Bacteria;Firmicutes;Clostridia;Clostridiales;Peptostreptococcaceae	0.416214	0.357836	0.000471675	-0.46923	-0.132126	1	1	0.0989998
TCEA3	Bacteria;Firmicutes;Clostridia;Clostridiales;Peptostreptococcaceae	0.186896	0.139987	0.000472371	0.122111	0.433744	1	1	0.0990659
IZUMO2	Bacteria;Firmicutes;Negativicutes;Selenomonadales;Veillonellaceae	0.52994	0.437972	0.000473962	0.0308207	0.109523	1	1	0.0992856
MAD2L1BP	Bacteria;Firmicutes;Clostridia;Clostridiales;Peptostreptococcaceae	0.430876	0.4094	0.000476524	0.0408989	0.145434	1	1	0.0996664
ST6GALNAC6	Bacteria;Firmicutes;Clostridia;Clostridiales;Lachnospiraceae;Tyzzerella	0.407871	0.373709	0.000478347	-0.236477	-0.06647	1	1	0.0999735

## Sheet: S8
Table S8: Significant and stability-selected host gene-microbe associations at FDR < 0.1 for IBS data
gene	taxa	final_model_r.sqr	final_model_r.sqr.adj	pval	ci.lower	ci.upper	Bonferonni_global	BY_global	BH_global
DAB2	Bacteria;Bacteroidetes;Bacteroidia;Bacteroidales;Tannerellaceae;Parabacteroides;Parabacteroides goldsteinii	0.998791	0.997744	3.6e-81	-0.133573	-0.108689	1.07e-74	3.58e-76	2.31e-77
SEMA3B	Bacteria;Bacteroidetes;Bacteroidia;Bacteroidales;Tannerellaceae;Parabacteroides;Parabacteroides goldsteinii	0.998535	0.997069	1.19e-79	0.0874278	0.107661	3.54e-73	1.15e-74	7.44e-76
KLK14	Bacteria;Firmicutes;Clostridia;Clostridiales;Ruminococcaceae;Subdoligranulum	0.994497	0.990369	2.61e-69	-0.105997	-0.084751	7.79e-63	2.2e-64	1.42e-65
DIO3	Bacteria;Firmicutes;Erysipelotrichia;Erysipelotrichales;Erysipelotrichaceae;Longicatena;Longicatena caecimuris	0.998792	0.997887	4.58e-52	0.104757	0.135812	1.37e-45	2.84e-47	1.83e-48
SERAC1	Bacteria;Bacteroidetes;Bacteroidia;Bacteroidales;Prevotellaceae;Prevotella;Prevotella copri	0.998756	0.997512	1.85e-43	-0.0352642	-0.0265059	5.51e-37	9.86e-39	6.37e-40
SLC12A7	Bacteria;Bacteroidetes;Bacteroidia;Bacteroidales;Bacteroidaceae;Bacteroides;Bacteroides coprocola	0.998557	0.996892	2.09e-41	-0.0458496	-0.0342082	6.23e-35	1.08e-36	6.98e-38
HEYL	Bacteria;Firmicutes;Clostridia;Clostridiales;Lachnospiraceae;Parasporobacterium	0.99768	0.995004	2.67e-34	-0.0922623	-0.0667433	7.97e-28	1.13e-29	7.31e-31
MKI67	Bacteria;Firmicutes;Negativicutes;Acidaminococcales;Acidaminococcaceae;Acidaminococcus	0.997658	0.994535	1.28e-33	0.0825041	0.114447	3.81e-27	5.28e-29	3.41e-30
PRND	Bacteria;Firmicutes;Clostridia;Clostridiales;Lachnospiraceae;Blautia;Blautia luti	0.995036	0.986101	1.62e-33	-0.104516	-0.0753045	4.82e-27	6.63e-29	4.28e-30
ARHGEF26	Bacteria;Firmicutes;Erysipelotrichia;Erysipelotrichales;Erysipelotrichaceae;Erysipelatoclostridium	0.998802	0.998027	1.91e-32	-0.0824602	-0.059071	5.7e-26	7.61e-28	4.91e-29
KRT9	Bacteria;Firmicutes;Clostridia;Clostridiales;Lachnospiraceae;Blautia;Blautia glucerasea	0.998709	0.997992	3.95e-30	0.0592323	0.0838156	1.18e-23	1.47e-25	9.49e-27
FANCD2	Bacteria;Actinobacteria;Actinobacteria;Bifidobacteriales;Bifidobacteriaceae;Bifidobacterium;Bifidobacterium animalis	0.98759	0.978282	3.91e-25	-0.124201	-0.0846723	1.17e-18	1.23e-20	7.95e-22
ATG4B	Bacteria;Bacteroidetes;Bacteroidia;Bacteroidales;Tannerellaceae;Parabacteroides;Parabacteroides goldsteinii	0.993994	0.987988	7.18e-25	0.086865	0.127702	2.14e-18	2.24e-20	1.45e-21
TMEM176A	Bacteria;Firmicutes;Clostridia;Clostridiales;Lachnospiraceae;Roseburia;Roseburia hominis	0.980477	0.972668	2.53e-24	-0.0978108	-0.066219	7.54e-18	7.7e-20	4.97e-21
SMYD3	Bacteria;Firmicutes;Tissierellia;Tissierellales;Peptoniphilaceae;Anaerococcus	0.983208	0.972343	4.93e-23	0.0462046	0.0690639	1.47e-16	1.41e-18	9.13e-20
CETN3	Bacteria;Actinobacteria;Actinobacteria;Corynebacteriales;Dietziaceae;Dietzia	0.990711	0.981422	1.46e-22	0.0776348	0.116583	4.36e-16	4.11e-18	2.66e-19
RNF138	Bacteria;Proteobacteria;Gammaproteobacteria;Enterobacterales;Enterobacteriaceae	0.99487	0.989741	1.67e-21	-0.0834142	-0.0549403	5e-15	4.48e-17	2.89e-18
HOXD10	Bacteria;Firmicutes;Clostridia;Clostridiales;Peptostreptococcaceae;Romboutsia;Romboutsia timonensis	0.994724	0.989447	3.49e-21	-0.586598	-0.385015	1.04e-14	9.21e-17	5.95e-18
KIF11	Bacteria;Firmicutes;Negativicutes;Acidaminococcales;Acidaminococcaceae;Acidaminococcus	0.987501	0.98158	2.19e-20	0.0623604	0.0958804	6.54e-14	5.52e-16	3.56e-17
L3MBTL3	Bacteria;Bacteroidetes;Bacteroidia;Bacteroidales;Barnesiellaceae;Coprobacter;Coprobacter fastidiosus	0.975931	0.957879	5.29e-20	0.0693641	0.107139	1.58e-13	1.31e-15	8.44e-17
MYLK	Bacteria;Firmicutes;Tissierellia;Tissierellales;Peptoniphilaceae;Anaerococcus	0.989062	0.978124	1.27e-18	-0.116295	-0.0739618	3.78e-12	2.92e-14	1.89e-15
FN3K	Bacteria;Firmicutes;Negativicutes;Acidaminococcales;Acidaminococcaceae;Phascolarctobacterium;Phascolarctobacterium faecium	0.986793	0.98151	1.96e-18	0.0426668	0.0672638	5.85e-12	4.46e-14	2.88e-15
TUBGCP5	Bacteria;Firmicutes;Clostridia;Clostridiales;Clostridiaceae;Clostridium	0.987993	0.975986	3.08e-18	0.0901438	0.142505	9.2e-12	6.92e-14	4.47e-15
OR52W1	Bacteria;Bacteroidetes;Bacteroidia;Bacteroidales;Rikenellaceae;Alistipes;Alistipes obesi	0.972816	0.965402	6.37e-18	0.0667451	0.105996	1.9e-11	1.4e-13	9.04e-15
CENPE	Bacteria;Firmicutes;Negativicutes;Acidaminococcales;Acidaminococcaceae;Acidaminococcus	0.986048	0.972095	9.65e-17	0.0781415	0.126386	2.88e-10	1.98e-12	1.28e-13
PVALB	Bacteria;Proteobacteria;Betaproteobacteria;Burkholderiales;Comamonadaceae	0.930566	0.885638	4.44e-16	0.048763	0.0797636	1.32e-09	8.71e-12	5.63e-13
TMEM125	Bacteria;Firmicutes;Clostridia;Clostridiales;Ruminococcaceae;Acutalibacter	0.996257	0.991266	2.95e-15	-0.0830403	-0.0500032	8.8e-09	5.41e-11	3.5e-12
SDR16C5	Bacteria;Bacteroidetes;Bacteroidia;Bacteroidales;Odoribacteraceae;Butyricimonas;Butyricimonas virosa	0.906851	0.862728	5.11e-15	-0.218068	-0.130701	1.52e-08	9.22e-11	5.96e-12
ZNF417	Bacteria;Firmicutes;Bacilli;Lactobacillales;Streptococcaceae;Lactococcus	0.974489	0.957982	1.46e-13	0.0401568	0.0691417	4.35e-07	2.36e-09	1.52e-10
YY2	Bacteria;Bacteroidetes;Bacteroidia;Bacteroidales;Prevotellaceae;Paraprevotella;Paraprevotella clara	0.851042	0.810417	2.25e-13	-0.0770645	-0.0445571	6.72e-07	3.59e-09	2.32e-10
U2AF1L4	Bacteria;Bacteroidetes;Bacteroidia;Bacteroidales;Bacteroidaceae;Bacteroides;Bacteroides coprocola	0.978856	0.950664	1.05e-12	-0.0831505	-0.0472664	3.14e-06	1.59e-08	1.03e-09
INPP4B	Bacteria;Firmicutes;Tissierellia;Tissierellales;Peptoniphilaceae;Anaerococcus	0.98353	0.972874	1.1e-12	-0.09531	-0.0541535	3.27e-06	1.65e-08	1.07e-09
FOXA3	Bacteria;Bacteroidetes;Bacteroidia;Bacteroidales;Bacteroidaceae;Bacteroides;Bacteroides eggerthii	0.976062	0.960573	2e-12	-0.0531957	-0.0300116	5.98e-06	2.93e-08	1.89e-09
NKTR	Bacteria;Firmicutes;Bacilli;Lactobacillales;Streptococcaceae;Lactococcus	0.994483	0.982835	4.6e-12	0.0884994	0.158475	1.37e-05	6.46e-08	4.17e-09
SPPL2B	Bacteria;Bacteroidetes;Bacteroidia;Bacteroidales;Tannerellaceae;Parabacteroides;Parabacteroides goldsteinii	0.976024	0.960509	6.98e-12	0.0758438	0.136541	2.08e-05	9.62e-08	6.21e-09
IKBIP	Bacteria;Bacteroidetes;Bacteroidia;Bacteroidales;Tannerellaceae;Parabacteroides;Parabacteroides goldsteinii	0.913931	0.866114	1.72e-11	-0.156192	-0.0857192	5.13e-05	2.27e-07	1.46e-08
MT1X	Bacteria;Bacteroidetes;Bacteroidia;Bacteroidales;Rikenellaceae;Alistipes;Alistipes onderdonkii	0.930561	0.911623	1.73e-11	-0.298134	-0.1636	5.17e-05	2.28e-07	1.47e-08
NEK2	Bacteria;Firmicutes;Negativicutes;Acidaminococcales;Acidaminococcaceae;Acidaminococcus	0.951959	0.92527	2.37e-11	0.0676772	0.123871	7.08e-05	3.07e-07	1.99e-08
FABP3	Bacteria;Actinobacteria;Coriobacteriia;Eggerthellales;Eggerthellaceae;Slackia	0.9514	0.9244	2.9e-11	0.0821803	0.15084	8.64e-05	3.71e-07	2.4e-08
SAA1	Bacteria;Proteobacteria;Deltaproteobacteria;Desulfovibrionales;Desulfovibrionaceae;Desulfovibrio;Desulfovibrio piger	0.98157	0.96314	6.54e-11	0.0438556	0.0814657	0.00019511	8.09e-07	5.22e-08
PLET1	Bacteria;Bacteroidetes;Bacteroidia;Bacteroidales;Rikenellaceae;Alistipes;Alistipes finegoldii	0.995379	0.991373	7.56e-11	-0.0591928	-0.0317955	0.0002254	9.27e-07	5.99e-08
PLK1	Bacteria;Firmicutes;Negativicutes;Acidaminococcales;Acidaminococcaceae;Acidaminococcus	0.931041	0.903458	1.67e-10	0.0533367	0.100545	0.00049879	1.97e-06	1.27e-07
RPS6KA6	Bacteria;Proteobacteria;Gammaproteobacteria;Enterobacterales;Enterobacteriaceae	0.977088	0.957231	2.88e-10	-0.0890162	-0.046799	0.00085795	3.28e-06	2.12e-07
NT5M	Bacteria;Actinobacteria;Actinobacteria;Bifidobacteriales;Bifidobacteriaceae;Bifidobacterium	0.934755	0.885821	4.83e-10	-0.0720595	-0.0375466	0.0014416	5.39e-06	3.48e-07
NUBP1	Bacteria;Firmicutes;Bacilli;Lactobacillales;Streptococcaceae;Lactococcus	0.952006	0.925343	6.9e-10	-0.0723451	-0.0374566	0.00205745	7.54e-06	4.87e-07
DPEP2	Bacteria;Firmicutes;Bacilli;Lactobacillales;Streptococcaceae;Streptococcus	0.912627	0.856091	7.13e-10	0.0693382	0.134005	0.00212804	7.78e-06	5.03e-07
ARRB1	Bacteria;Firmicutes;Erysipelotrichia;Erysipelotrichales;Erysipelotrichaceae;Erysipelatoclostridium;Erysipelatoclostridium ramosum	0.889818	0.871454	8.38e-10	0.0552497	0.107091	0.00249857	9.05e-06	5.85e-07
PTPRB	Bacteria;Firmicutes;Erysipelotrichia;Erysipelotrichales;Erysipelotrichaceae;Erysipelatoclostridium;Erysipelatoclostridium ramosum	0.825171	0.787164	1.06e-09	-0.12573	-0.0645797	0.00316883	1.13e-05	7.3e-07
ADRA2B	Bacteria;Firmicutes;Clostridia;Clostridiales;Lachnospiraceae;Muricomes	0.956122	0.923213	1.16e-09	-0.0785973	-0.0403013	0.0034717	1.23e-05	7.95e-07
DIDO1	Bacteria;Firmicutes;Bacilli;Lactobacillales;Streptococcaceae;Lactococcus	0.925288	0.876945	1.41e-09	0.047599	0.0931667	0.0041983	1.47e-05	9.5e-07
H1FX	Bacteria;Bacteroidetes;Bacteroidia;Bacteroidales;Bacteroidaceae;Bacteroides;Bacteroides stercoris	0.912034	0.863165	1.64e-09	-0.0898172	-0.045754	0.00488138	1.7e-05	1.09e-06
NPRL3	Bacteria;Firmicutes;Clostridia;Clostridiales;Ruminococcaceae;Acutalibacter	0.941565	0.913885	1.92e-09	-0.0763066	-0.0387518	0.00571347	1.96e-05	1.27e-06
ATP13A4	Bacteria;Actinobacteria	0.96233	0.904114	2.15e-09	0.133779	0.264031	0.00641522	2.19e-05	1.41e-06
MTHFR	Bacteria;Actinobacteria;Actinobacteria;Corynebacteriales;Dietziaceae;Dietzia	0.925971	0.87807	2.16e-09	-0.120735	-0.0611702	0.00643494	2.2e-05	1.42e-06
ASPN	Bacteria;Actinobacteria;Actinobacteria;Bifidobacteriales;Bifidobacteriaceae;Bifidobacterium;Bifidobacterium animalis	0.836166	0.781554	2.72e-09	0.142126	0.28183	0.00810371	2.73e-05	1.76e-06
C1orf167	Bacteria;Actinobacteria;Actinobacteria;Corynebacteriales;Dietziaceae;Dietzia	0.957092	0.919905	3.47e-09	-0.117438	-0.0589259	0.0103533	3.45e-05	2.23e-06
IFT80	Bacteria;Actinobacteria	0.836968	0.771755	4.37e-09	0.104353	0.208981	0.0130294	4.27e-05	2.76e-06
PAIP2	Bacteria;Firmicutes;Bacilli;Lactobacillales;Streptococcaceae;Lactococcus	0.927693	0.887522	5e-09	-0.0752488	-0.0374671	0.0149082	4.86e-05	3.14e-06
CFAP45	Bacteria;Firmicutes;Clostridia;Clostridiales;Ruminococcaceae;Ruminiclostridium;[Clostridium] leptum	0.975889	0.954993	7.15e-09	0.0465567	0.094238	0.0213182	6.8e-05	4.39e-06
KIAA0556	Bacteria;Bacteroidetes;Bacteroidia;Bacteroidales;Tannerellaceae;Parabacteroides;Parabacteroides merdae	0.892557	0.832866	8.89e-09	-0.0974368	-0.0479023	0.0265073	8.34e-05	5.38e-06
DDX17	Bacteria;Firmicutes;Bacilli;Lactobacillales;Streptococcaceae;Lactococcus	0.797002	0.752873	1.2e-08	0.056608	0.115943	0.0357954	0.00010987	7.1e-06
PIGN	Bacteria;Bacteroidetes;Bacteroidia;Bacteroidales;Odoribacteraceae;Butyricimonas;Butyricimonas virosa	0.917942	0.879072	1.31e-08	-0.0936861	-0.0456444	0.0391836	0.00011941	7.71e-06
OTC	Bacteria;Firmicutes;Clostridia;Clostridiales;Lachnospiraceae;Anaerostipes;Anaerostipes hadrus	0.973408	0.953463	1.4e-08	0.0551003	0.113256	0.0416225	0.00012651	8.17e-06
AMMECR1L	Bacteria;Firmicutes;Bacilli;Lactobacillales;Streptococcaceae;Lactococcus	0.809694	0.703969	1.52e-08	0.0422412	0.0869991	0.0452914	0.00013653	8.82e-06
C4orf46	Bacteria;Firmicutes;Negativicutes;Acidaminococcales;Acidaminococcaceae;Phascolarctobacterium	0.971281	0.949742	1.56e-08	-0.0556995	-0.027028	0.0464315	0.00013972	9.02e-06
SLC17A3	Bacteria;Firmicutes	0.905198	0.867277	2.6e-08	-0.311165	-0.149097	0.0776825	0.00022565	1.46e-05
HOXD11	Bacteria;Firmicutes;Clostridia;Clostridiales;Peptostreptococcaceae;Romboutsia;Romboutsia timonensis	0.955451	0.922039	2.69e-08	-0.568275	-0.272067	0.0802818	0.00023264	1.5e-05
FGFBP2	Bacteria;Firmicutes;Clostridia;Clostridiales;Lachnospiraceae;Frisingicoccus	0.934525	0.87778	2.84e-08	-0.193793	-0.0926509	0.0848192	0.0002446	1.58e-05
E2F8	Bacteria;Firmicutes;Negativicutes;Acidaminococcales;Acidaminococcaceae;Phascolarctobacterium	0.882127	0.849979	3e-08	-0.101945	-0.0486743	0.0893715	0.00025692	1.66e-05
GRIP2	Bacteria;Firmicutes;Clostridia;Clostridiales;Ruminococcaceae;Ruminiclostridium;[Eubacterium] siraeum	0.932955	0.906137	4.36e-08	-0.0700195	-0.0331068	0.129969	0.00036481	2.36e-05
TBC1D16	Bacteria;Actinobacteria	0.922407	0.891369	4.39e-08	0.103244	0.218402	0.130988	0.0003674	2.37e-05
PYROXD2	Bacteria;Firmicutes;Negativicutes;Acidaminococcales;Acidaminococcaceae;Acidaminococcus	0.9814	0.965279	5.11e-08	0.0664969	0.141241	0.152512	0.00042234	2.73e-05
RPAP3	Bacteria;Bacteroidetes;Bacteroidia;Bacteroidales;Prevotellaceae;Prevotella	0.751104	0.696996	5.38e-08	-0.0557874	-0.0262283	0.160568	0.00044244	2.86e-05
CCDC110	Bacteria;Actinobacteria;Actinobacteria;Corynebacteriales;Corynebacteriaceae;Corynebacterium;Corynebacterium lipophiloflavum	0.734166	0.702266	6.47e-08	0.0549915	0.117557	0.192931	0.00052553	3.39e-05
TACR2	Bacteria;Firmicutes;Clostridia;Clostridiales;Lachnospiraceae;Tyzzerella;[Clostridium] lactatifermentans	0.848835	0.807609	7.77e-08	-0.224754	-0.104597	0.231915	0.00062227	4.02e-05
CD302	Bacteria;Bacteroidetes;Bacteroidia;Bacteroidales;Bacteroidaceae;Bacteroides;Bacteroides ovatus	0.958243	0.931224	1.01e-07	-0.0800614	-0.0369847	0.300271	0.00078959	5.1e-05
TLR7	Bacteria;Bacteroidetes;Bacteroidia;Bacteroidales;Tannerellaceae;Parabacteroides;Parabacteroides goldsteinii	0.815988	0.765803	1.03e-07	-0.273055	-0.126045	0.30802	0.00080791	5.22e-05
ANGPT4	Bacteria;Firmicutes;Clostridia;Clostridiales;Ruminococcaceae;Ruminococcus;Ruminococcus bromii	0.829414	0.772552	1.09e-07	-0.0450002	-0.0207388	0.325647	0.00085107	5.5e-05
KCNN4	Bacteria;Firmicutes;Tissierellia;Tissierellales;Peptoniphilaceae;Anaerococcus	0.858344	0.766683	1.48e-07	0.0776561	0.170042	0.441726	0.00112636	7.27e-05
UTS2B	Bacteria;Firmicutes;Clostridia;Clostridiales;Lachnospiraceae;Blautia;Blautia luti	0.768201	0.729568	1.84e-07	0.0619923	0.136644	0.547813	0.0013738	8.87e-05
MOSPD2	Bacteria;Bacteroidetes;Bacteroidia;Bacteroidales;Bacteroidaceae;Bacteroides;Bacteroides massiliensis	0.83224	0.752775	1.96e-07	0.0264243	0.0583656	0.585492	0.00145744	9.41e-05
CDH22	Bacteria;Firmicutes;Clostridia;Clostridiales;Lachnospiraceae;Coprococcus;Coprococcus catus	0.976993	0.962106	2.05e-07	-0.050477	-0.0228208	0.612165	0.001517	9.8e-05
TIMM8A	Bacteria;Bacteroidetes;Bacteroidia;Bacteroidales;Prevotellaceae;Prevotella	0.735496	0.703755	2.07e-07	-0.0560989	-0.0253539	0.618829	0.00153131	9.89e-05
MEPCE	Bacteria;Firmicutes;Negativicutes;Acidaminococcales;Acidaminococcaceae;Phascolarctobacterium;Phascolarctobacterium faecium	0.834956	0.768938	2.22e-07	0.0255565	0.0566647	0.660732	0.00162824	0.00010515
UNC13D	Bacteria;Actinobacteria;Coriobacteriia;Eggerthellales;Eggerthellaceae;Slackia	0.97884	0.954424	2.32e-07	0.0439369	0.0975649	0.692608	0.00169761	0.00010962
NFATC2IP	Bacteria;Bacteroidetes;Bacteroidia;Bacteroidales;Tannerellaceae;Parabacteroides;Parabacteroides merdae	0.856834	0.789019	2.8e-07	-0.0659938	-0.0295397	0.835476	0.00202028	0.00013046
BTAF1	Bacteria;Firmicutes;Bacilli;Lactobacillales;Streptococcaceae;Lactococcus	0.86707	0.804103	2.87e-07	0.05958	0.133211	0.855827	0.00206659	0.00013345
PRSS12	Bacteria;Bacteroidetes;Bacteroidia;Bacteroidales;Bacteroidaceae;Bacteroides;Bacteroides stercoris	0.768119	0.675367	3e-07	0.029778	0.0666732	0.893614	0.00215112	0.00013891
BDH2	Bacteria;Firmicutes;Clostridia;Clostridiales;Ruminococcaceae;Negativibacillus	0.853299	0.783809	3.3e-07	-0.124337	-0.0553528	0.985073	0.00235046	0.00015178
ZFYVE16	Bacteria;Bacteroidetes;Bacteroidia;Bacteroidales;Odoribacteraceae;Odoribacter	0.830481	0.762674	3.8e-07	0.0365419	0.0824691	1	0.00267506	0.00017274
ST18	Bacteria;Firmicutes;Negativicutes;Acidaminococcales;Acidaminococcaceae;Phascolarctobacterium	0.744775	0.57963	4e-07	-0.0769401	-0.034031	1	0.00280125	0.00018089
RGL4	Bacteria;Firmicutes;Bacilli;Lactobacillales;Streptococcaceae;Lactococcus	0.710236	0.63121	4.94e-07	0.0908234	0.206836	1	0.00339093	0.00021897
SMC5	Bacteria;Bacteroidetes;Bacteroidia;Bacteroidales;Prevotellaceae;Prevotella	0.806779	0.764774	5e-07	-0.0650883	-0.0285682	1	0.00342842	0.00022139
PLCXD1	Bacteria;Actinobacteria;Actinobacteria;Corynebacteriales;Dietziaceae;Dietzia	0.871792	0.820509	5.52e-07	-0.402757	-0.176152	1	0.00375498	0.00024248
ARHGEF18	Bacteria;Actinobacteria;Actinobacteria;Corynebacteriales;Dietziaceae;Dietzia	0.826941	0.757717	5.55e-07	-0.209895	-0.0917873	1	0.00376949	0.00024342
SLC7A2	Bacteria;Firmicutes;Negativicutes;Acidaminococcales;Acidaminococcaceae;Phascolarctobacterium	0.421758	0.400342	6.22e-07	-0.112572	-0.0490254	1	0.00418314	0.00027013
TELO2	Bacteria;Bacteroidetes;Bacteroidia;Bacteroidales;Tannerellaceae;Parabacteroides;Parabacteroides goldsteinii	0.833533	0.766946	6.31e-07	0.0578188	0.13283	1	0.00423558	0.00027352
FAM83B	Bacteria;Actinobacteria;Actinobacteria;Bifidobacteriales;Bifidobacteriaceae	0.707432	0.60991	6.42e-07	0.0631639	0.145197	1	0.00430019	0.00027769
ZNF528	Bacteria;Firmicutes;Clostridia;Clostridiales;Ruminococcaceae;Ruminococcus;Ruminococcus lactaris	0.5779	0.462782	6.68e-07	-0.128471	-0.055805	1	0.00446393	0.00028826
TMEM161A	Bacteria;Firmicutes;Tissierellia;Tissierellales;Peptoniphilaceae;Anaerococcus	0.83512	0.757019	6.74e-07	0.0416346	0.0958754	1	0.00449261	0.00029011
FKBPL	Bacteria;Bacteroidetes;Bacteroidia;Bacteroidales;Rikenellaceae;Alistipes;Alistipes putredinis	0.64444	0.567144	6.83e-07	-0.0690857	-0.0299851	1	0.00455085	0.00029388
EXOSC5	Bacteria;Firmicutes;Clostridia;Clostridiales;Ruminococcaceae;Negativibacillus	0.817657	0.74472	7.14e-07	-0.148946	-0.0645439	1	0.0047287	0.00030536
PCLO	Bacteria;Proteobacteria;Gammaproteobacteria;Enterobacterales;Enterobacteriaceae	0.864563	0.827626	7.56e-07	-0.143774	-0.0621693	1	0.00498755	0.00032208
PIP5KL1	Bacteria;Firmicutes;Negativicutes;Veillonellales;Veillonellaceae;Dialister	0.9679	0.94713	7.77e-07	-0.065156	-0.0281463	1	0.00510798	0.00032985
PRR7	Bacteria;Firmicutes;Clostridia;Clostridiales;Ruminococcaceae;Ruminococcus;Ruminococcus lactaris	0.854704	0.796586	8.71e-07	0.0262901	0.0611206	1	0.00566892	0.00036608
MEST	Bacteria;Bacteroidetes;Bacteroidia;Bacteroidales;Prevotellaceae;Prevotella	0.875107	0.805722	9.61e-07	-0.0760032	-0.0325706	1	0.00618928	0.00039968
IKZF2	Bacteria;Firmicutes;Tissierellia;Tissierellales;Peptoniphilaceae;Anaerococcus	0.782238	0.722848	9.89e-07	-0.137192	-0.058726	1	0.00635787	0.00041057
TRIM9	Bacteria;Firmicutes;Clostridia;Clostridiales;Ruminococcaceae;Gemmiger;Gemmiger formicilis	0.708647	0.611529	1.04e-06	-0.211053	-0.0901714	1	0.00664571	0.00042915
ZBTB42	Bacteria;Firmicutes;Clostridia;Clostridiales;Ruminococcaceae;Negativibacillus;Negativibacillus massiliensis	0.856274	0.808365	1.1e-06	-0.0974569	-0.0415496	1	0.0069818	0.00045086
SULT1A1	Bacteria;Bacteroidetes;Bacteroidia;Bacteroidales;Bacteroidaceae;Bacteroides;Bacteroides salyersiae	0.832212	0.786451	1.11e-06	0.0622323	0.146033	1	0.00704925	0.00045521
HECTD1	Bacteria;Firmicutes;Erysipelotrichia;Erysipelotrichales;Erysipelotrichaceae;Erysipelatoclostridium;Erysipelatoclostridium ramosum	0.663153	0.607012	1.16e-06	-0.116595	-0.0496028	1	0.0073335	0.00047357
ANLN	Bacteria;Firmicutes;Negativicutes;Acidaminococcales;Acidaminococcaceae;Acidaminococcus	0.942423	0.91515	1.23e-06	0.0504135	0.118782	1	0.0077477	0.00050032
KCNIP1	Bacteria;Bacteroidetes;Bacteroidia;Bacteroidales;Bacteroidaceae;Bacteroides;Bacteroides massiliensis	0.782715	0.746501	1.27e-06	-0.0631477	-0.0267688	1	0.00796287	0.00051421
GPRC5D	Bacteria;Bacteroidetes;Bacteroidia;Bacteroidales;Tannerellaceae;Parabacteroides;Parabacteroides merdae	0.82251	0.707664	1.29e-06	-0.108239	-0.0458558	1	0.00807066	0.00052117
PCDH8	Bacteria;Firmicutes;Clostridia;Clostridiales;Ruminococcaceae;Ruminococcus;Ruminococcus lactaris	0.936914	0.88224	1.32e-06	-0.0542603	-0.0229659	1	0.00824503	0.00053243
NCCRP1	Bacteria;Firmicutes;Negativicutes;Acidaminococcales;Acidaminococcaceae;Acidaminococcus	0.866955	0.813738	1.46e-06	-0.131725	-0.0555336	1	0.00900918	0.00058178
CHCHD3	Bacteria;Firmicutes;Bacilli;Lactobacillales;Streptococcaceae	0.774656	0.713198	1.52e-06	-0.103013	-0.043353	1	0.0093605	0.00060446
LARP1B	Bacteria;Bacteroidetes;Bacteroidia;Bacteroidales;Prevotellaceae;Prevotella	0.695506	0.658967	1.58e-06	-0.0522849	-0.0219697	1	0.00968385	0.00062534
KISS1	Bacteria;Firmicutes;Clostridia;Clostridiales;Lachnospiraceae;Anaerostipes;Anaerostipes hadrus	0.583034	0.49239	1.77e-06	0.0500379	0.11964	1	0.0107317	0.00069301
DMXL1	Bacteria;Bacteroidetes;Bacteroidia;Bacteroidales;Odoribacteraceae;Odoribacter	0.776669	0.687336	1.85e-06	0.0436626	0.104596	1	0.0111716	0.00072142
ZNF70	Bacteria;Bacteroidetes;Bacteroidia;Bacteroidales;Bacteroidaceae;Bacteroides;Bacteroides ovatus	0.951324	0.924282	2.12e-06	-0.0499407	-0.0207279	1	0.0126052	0.00081399
GPR68	Bacteria;Firmicutes;Clostridia;Clostridiales;Peptostreptococcaceae;Romboutsia;Romboutsia timonensis	0.431038	0.409965	2.2e-06	-0.209219	-0.0866971	1	0.0130124	0.00084029
TP63	Bacteria;Firmicutes;Erysipelotrichia;Erysipelotrichales;Erysipelotrichaceae;Longicatena	0.493344	0.45437	2.27e-06	-0.162943	-0.0674362	1	0.0133665	0.00086316
GDF15	Bacteria;Actinobacteria;Actinobacteria;Corynebacteriales;Dietziaceae;Dietzia	0.791666	0.708332	2.41e-06	0.227928	0.552194	1	0.0141271	0.00091227
DDX17	Bacteria;Firmicutes;Clostridia;Clostridiales;Ruminococcaceae;Ruminococcus;Ruminococcus lactaris	0.797002	0.752873	2.48e-06	-0.0683475	-0.028179	1	0.0144519	0.00093325
ZFP1	Bacteria;Bacteroidetes;Bacteroidia;Bacteroidales;Tannerellaceae;Parabacteroides;Parabacteroides goldsteinii	0.481253	0.46204	2.72e-06	-0.133538	-0.0548366	1	0.0156726	0.00101207
PRPF38B	Bacteria;Firmicutes;Bacilli;Lactobacillales;Streptococcaceae;Lactococcus	0.547112	0.47163	2.9e-06	0.0450584	0.110042	1	0.016564	0.00106964
NPPC	Bacteria;Bacteroidetes;Bacteroidia;Bacteroidales;Bacteroidaceae;Bacteroides;Bacteroides intestinalis	0.469422	0.428608	3.09e-06	0.0494429	0.121099	1	0.0175553	0.00113365
CWC15	Bacteria;Firmicutes;Negativicutes;Selenomonadales	0.757611	0.676814	3.15e-06	0.0299735	0.0734813	1	0.0178756	0.00115433
BACE1	Bacteria;Bacteroidetes;Bacteroidia;Bacteroidales;Bacteroidaceae;Bacteroides;Bacteroides finegoldii	0.778602	0.690043	3.38e-06	0.0288267	0.0708907	1	0.0189968	0.00122674
ABCC4	Bacteria;Firmicutes;Erysipelotrichia;Erysipelotrichales;Erysipelotrichaceae;Erysipelatoclostridium;Erysipelatoclostridium ramosum	0.538238	0.437855	3.39e-06	-0.294105	-0.119568	1	0.0190664	0.00123123
SPATA32	Bacteria;Firmicutes;Bacilli;Lactobacillales;Streptococcaceae;Lactococcus	0.563998	0.469215	3.54e-06	0.0430034	0.105985	1	0.0198213	0.00127998
GTF2IRD1	Bacteria;Proteobacteria;Gammaproteobacteria;Enterobacterales;Enterobacteriaceae	0.901425	0.861996	3.56e-06	0.0513067	0.126472	1	0.0198871	0.00128423
SRRM1	Bacteria;Firmicutes;Bacilli;Lactobacillales;Streptococcaceae;Lactococcus	0.765714	0.654737	3.56e-06	0.034267	0.0844755	1	0.019916	0.00128609
PHLDB3	Bacteria;Bacteroidetes;Bacteroidia;Bacteroidales;Tannerellaceae;Parabacteroides;Parabacteroides goldsteinii	0.593335	0.525558	3.62e-06	0.0655411	0.161685	1	0.0201724	0.00130265
EEF1E1-BLOC1S5	Bacteria;Bacteroidetes;Bacteroidia;Bacteroidales;Prevotellaceae;Prevotella	0.528365	0.425836	3.71e-06	-0.0650103	-0.0263212	1	0.0206429	0.00133303
BCO1	Bacteria;Firmicutes;Clostridia;Clostridiales;Lachnospiraceae;Blautia;Blautia caecimuris	0.674186	0.585328	4e-06	0.0470534	0.116623	1	0.0220058	0.00142104
TBX15	Bacteria;Firmicutes;Clostridia;Clostridiales;Peptostreptococcaceae;Intestinibacter	0.633725	0.5541	4.11e-06	-0.0826308	-0.0332961	1	0.0225062	0.00145336
KIAA0930	Bacteria;Firmicutes;Clostridia;Clostridiales;Ruminococcaceae;Ruminococcus;Ruminococcus lactaris	0.894316	0.852043	4.14e-06	0.0185097	0.0459496	1	0.0226302	0.00146136
RASA4B	Bacteria;Firmicutes;Clostridia;Clostridiales;Peptostreptococcaceae	0.825662	0.787762	4.39e-06	-0.116709	-0.0468837	1	0.0238407	0.00153953
THRA	Bacteria;Bacteroidetes;Bacteroidia;Bacteroidales;Bacteroidaceae;Bacteroides;Bacteroides massiliensis	0.734906	0.677276	4.45e-06	-0.047615	-0.0191154	1	0.0241226	0.00155774
CBWD3	Bacteria;Firmicutes;Bacilli;Lactobacillales;Streptococcaceae;Lactococcus	0.44195	0.399023	4.72e-06	0.0565394	0.141224	1	0.0254085	0.00164078
COG6	Bacteria;Bacteroidetes;Bacteroidia;Bacteroidales;Prevotellaceae;Prevotella	0.793258	0.695327	5.19e-06	-0.0530918	-0.0211568	1	0.0277139	0.00178965
CARD14	Bacteria;Firmicutes;Bacilli;Lactobacillales;Streptococcaceae;Lactococcus	0.685848	0.560187	5.36e-06	0.0726759	0.182656	1	0.0285059	0.00184079
NUDCD1	Bacteria;Bacteroidetes;Bacteroidia;Bacteroidales;Prevotellaceae;Prevotella	0.62057	0.494094	5.47e-06	-0.0668977	-0.0265895	1	0.029016	0.00187373
FHIT	Bacteria;Firmicutes;Tissierellia;Tissierellales;Peptoniphilaceae;Anaerococcus	0.717701	0.656332	5.52e-06	0.0324622	0.0817064	1	0.0292317	0.00188766
ELL3	Bacteria;Bacteroidetes;Bacteroidia;Bacteroidales;Bacteroidaceae;Bacteroides;Bacteroides salyersiae	0.830321	0.784045	6.87e-06	0.0281709	0.0716866	1	0.0354475	0.00228905
ADCY1	Bacteria;Firmicutes;Negativicutes;Acidaminococcales;Acidaminococcaceae;Phascolarctobacterium	0.342078	0.291469	7.04e-06	-0.0992892	-0.0389685	1	0.036251	0.00234095
RANBP2	Bacteria;Bacteroidetes;Bacteroidia;Bacteroidales;Odoribacteraceae;Odoribacter	0.70947	0.593258	7.4e-06	0.0318671	0.0814001	1	0.0378448	0.00244387
KRT2	Bacteria;Bacteroidetes;Bacteroidia;Bacteroidales;Bacteroidaceae;Bacteroides;Bacteroides stercoris	0.79974	0.745124	7.57e-06	-0.0537731	-0.0210262	1	0.0386369	0.00249501
BPHL	Bacteria;Firmicutes;Tissierellia;Tissierellales;Peptoniphilaceae;Anaerococcus	0.465353	0.376245	7.61e-06	0.0433306	0.110842	1	0.0387954	0.00250525
GFRA3	Bacteria;Firmicutes;Clostridia;Clostridiales;Ruminococcaceae;Ruminococcus;Ruminococcus callidus	0.654547	0.560332	8.09e-06	0.0551732	0.141582	1	0.0409268	0.00264289
CCL23	Bacteria;Firmicutes;Negativicutes;Acidaminococcales;Acidaminococcaceae;Acidaminococcus	0.814377	0.774024	8.22e-06	-0.176022	-0.0685346	1	0.0415259	0.00268158
TTC30A	Bacteria;Firmicutes;Clostridia;Clostridiales;Lachnospiraceae;Coprococcus;Coprococcus catus	0.630681	0.586363	8.24e-06	-0.0930448	-0.0362232	1	0.0416035	0.00268658
CEP104	Bacteria;Firmicutes;Erysipelotrichia;Erysipelotrichales;Erysipelotrichaceae;Erysipelatoclostridium;[Clostridium] spiroforme	0.579055	0.487545	8.24e-06	0.0342244	0.0879122	1	0.04161	0.00268701
AIP	Bacteria;Actinobacteria;Actinobacteria;Bifidobacteriales;Bifidobacteriaceae	0.791321	0.721761	8.83e-06	-0.0684845	-0.0265647	1	0.0441883	0.0028535
MYSM1	Bacteria;Firmicutes;Bacilli;Lactobacillales;Streptococcaceae;Lactococcus	0.833632	0.754826	9.53e-06	0.0572478	0.148192	1	0.047352	0.0030578
MROH7-TTC4	Bacteria;Bacteroidetes;Bacteroidia;Bacteroidales;Tannerellaceae;Parabacteroides;Parabacteroides goldsteinii	0.38876	0.315411	9.74e-06	0.0694712	0.180043	1	0.0482765	0.0031175
ZNF558	Bacteria;Actinobacteria	0.797634	0.701776	9.81e-06	0.0715999	0.185627	1	0.0485377	0.00313437
PLEKHS1	Bacteria;Firmicutes;Erysipelotrichia;Erysipelotrichales;Erysipelotrichaceae	0.392075	0.369559	1.01e-05	-0.392681	-0.151199	1	0.0499562	0.00322597
C15orf39	Bacteria;Actinobacteria;Actinobacteria;Corynebacteriales;Dietziaceae;Dietzia	0.625206	0.58023	1.01e-05	-0.142132	-0.0547221	1	0.0500224	0.00323025
DHRS12	Bacteria;Firmicutes;Erysipelotrichia;Erysipelotrichales;Erysipelotrichaceae;Erysipelatoclostridium;Erysipelatoclostridium ramosum	0.683761	0.615013	1.04e-05	0.0397779	0.103458	1	0.0511843	0.00330528
HABP4	Bacteria;Actinobacteria;Actinobacteria;Bifidobacteriales;Bifidobacteriaceae;Bifidobacterium;Bifidobacterium animalis	0.760102	0.694675	1.05e-05	0.0543333	0.141399	1	0.0516796	0.00333726
UNC45B	Bacteria;Firmicutes;Negativicutes;Acidaminococcales;Acidaminococcaceae;Phascolarctobacterium	0.411862	0.390079	1.14e-05	-0.0699671	-0.026762	1	0.0556635	0.00359453
EFHD1	Bacteria;Bacteroidetes;Bacteroidia;Bacteroidales;Tannerellaceae;Parabacteroides;Parabacteroides merdae	0.4459	0.353549	1.14e-05	0.0488246	0.127654	1	0.0556975	0.00359672
CMSS1	Bacteria;Firmicutes;Clostridia;Clostridiales;Clostridiaceae;Clostridium	0.817156	0.744019	1.15e-05	0.0446216	0.116712	1	0.0560106	0.00361693
IL18BP	Bacteria;Bacteroidetes;Bacteroidia;Bacteroidales;Prevotellaceae;Prevotella	0.573546	0.431394	1.21e-05	0.0269951	0.0707919	1	0.0582839	0.00376374
CDK12	Bacteria;Firmicutes;Erysipelotrichia;Erysipelotrichales;Erysipelotrichaceae;Erysipelatoclostridium;Erysipelatoclostridium ramosum	0.829922	0.735435	1.34e-05	-0.104645	-0.0396699	1	0.0637609	0.00411742
SDF2L1	Bacteria;Firmicutes;Clostridia;Clostridiales;Ruminococcaceae;Ruminococcus;Ruminococcus lactaris	0.700109	0.650128	1.4e-05	0.0499926	0.132221	1	0.0663432	0.00428417
INF2	Bacteria;Firmicutes;Clostridia;Clostridiales;Lachnospiraceae;Coprococcus;Coprococcus catus	0.84728	0.796373	1.46e-05	0.0294333	0.0780171	1	0.0685226	0.00442491
LRIG2	Bacteria;Bacteroidetes;Bacteroidia;Bacteroidales;Bacteroidaceae;Bacteroides;Bacteroides eggerthii	0.684875	0.598932	1.47e-05	0.0225334	0.0597455	1	0.0688398	0.00444539
TMEM18	Bacteria;Firmicutes;Tissierellia;Tissierellales;Peptoniphilaceae;Anaerococcus	0.730988	0.672507	1.54e-05	0.0299699	0.0796738	1	0.0716665	0.00462793
P2RY14	Bacteria;Firmicutes;Clostridia;Clostridiales;Peptostreptococcaceae;Intestinibacter	0.569226	0.517533	1.56e-05	-0.149339	-0.056128	1	0.0725011	0.00468183
CDH2	Bacteria;Firmicutes;Erysipelotrichia;Erysipelotrichales;Erysipelotrichaceae;Erysipelatoclostridium	0.850291	0.809461	1.57e-05	-0.162021	-0.0608714	1	0.0728621	0.00470514
ST8SIA6	Bacteria;Firmicutes;Clostridia;Clostridiales;Ruminococcaceae	0.399274	0.353065	1.61e-05	-0.763187	-0.286311	1	0.0745068	0.00481135
F13A1	Bacteria;Bacteroidetes;Bacteroidia;Bacteroidales;Tannerellaceae;Parabacteroides;Parabacteroides goldsteinii	0.680407	0.61093	1.62e-05	-0.347964	-0.130483	1	0.0749408	0.00483937
ZNF394	Bacteria;Bacteroidetes;Bacteroidia;Bacteroidales;Odoribacteraceae;Butyricimonas;Butyricimonas virosa	0.552411	0.455109	1.63e-05	0.0441891	0.117882	1	0.0753095	0.00486318
ANKRD10	Bacteria;Firmicutes;Bacilli;Lactobacillales;Streptococcaceae;Lactococcus	0.545684	0.421779	1.77e-05	0.0451917	0.121166	1	0.0811006	0.00523715
PKLR	Bacteria;Firmicutes;Clostridia;Clostridiales;Lachnospiraceae;Anaerostipes	0.734297	0.645729	1.91e-05	-0.220647	-0.0819383	1	0.0863703	0.00557744
ZNF217	Bacteria;Firmicutes;Tissierellia;Tissierellales;Peptoniphilaceae;Anaerococcus	0.719343	0.625791	1.96e-05	-0.172405	-0.0639075	1	0.08858	0.00572013
ZNF615	Bacteria;Firmicutes;Clostridia;Clostridiales;Ruminococcaceae;Ruminococcus;Ruminococcus lactaris	0.546238	0.422485	2.03e-05	-0.0893443	-0.033056	1	0.0909576	0.00587367
COG6	Bacteria;Actinobacteria;Actinobacteria;Corynebacteriales;Corynebacteriaceae;Corynebacterium;Corynebacterium lipophiloflavum	0.793258	0.695327	2.07e-05	0.0300344	0.0812946	1	0.0928253	0.00599428
OLA1	Bacteria;Firmicutes;Bacilli;Lactobacillales;Streptococcaceae	0.576932	0.506421	2.08e-05	-0.115821	-0.0427812	1	0.09304	0.00600814
IYD	Bacteria;Firmicutes;Clostridia;Clostridiales;Lachnospiraceae;Blautia;Blautia glucerasea	0.279288	0.223848	2.18e-05	0.0774169	0.210173	1	0.0968672	0.00625529
WDR13	Bacteria;Firmicutes;Tissierellia;Tissierellales;Peptoniphilaceae;Anaerococcus	0.838047	0.773266	2.18e-05	0.0258395	0.0701627	1	0.0971281	0.00627214
C2orf15	Bacteria;Bacteroidetes;Bacteroidia;Bacteroidales;Prevotellaceae;Prevotella	0.695163	0.612026	2.24e-05	-0.0574022	-0.0211048	1	0.0993895	0.00641817
PLA2G4A	Bacteria;Bacteroidetes;Bacteroidia;Bacteroidales;Bacteroidaceae;Bacteroides;Bacteroides massiliensis	0.510177	0.428539	2.37e-05	0.0256642	0.0700368	1	0.104102	0.00672248
CCDC39	Bacteria;Firmicutes;Bacilli;Lactobacillales;Streptococcaceae;Lactococcus	0.450564	0.384632	2.4e-05	0.0577383	0.157703	1	0.105262	0.00679736
ADAMTS7	Bacteria;Firmicutes;Clostridia;Clostridiales;Lachnospiraceae;Parasporobacterium	0.486104	0.46707	2.41e-05	-0.146898	-0.0537605	1	0.105862	0.00683614
SIGLEC12	Bacteria;Firmicutes;Bacilli;Lactobacillales;Streptococcaceae;Lactococcus	0.747833	0.693014	2.43e-05	-0.286438	-0.104795	1	0.106331	0.00686642
TRPV3	Bacteria;Firmicutes;Negativicutes;Acidaminococcales;Acidaminococcaceae;Phascolarctobacterium	0.386329	0.312688	2.43e-05	0.160288	0.4382	1	0.106611	0.00688449
PSME4	Bacteria;Firmicutes;Erysipelotrichia;Erysipelotrichales;Erysipelotrichaceae;Erysipelatoclostridium;Erysipelatoclostridium ramosum	0.985457	0.970915	2.45e-05	-0.09835	-0.035962	1	0.107141	0.00691875
FNBP4	Bacteria;Firmicutes;Bacilli;Lactobacillales;Streptococcaceae;Lactococcus	0.27377	0.217906	2.59e-05	0.0640132	0.175687	1	0.112531	0.00726681
QARS	Bacteria;Firmicutes;Tissierellia;Tissierellales;Peptoniphilaceae;Anaerococcus	0.879487	0.789102	2.71e-05	0.0285589	0.0786205	1	0.117124	0.00756339
ECE2	Bacteria;Firmicutes;Tissierellia;Tissierellales;Peptoniphilaceae;Anaerococcus	0.516911	0.411891	2.78e-05	0.0424426	0.117032	1	0.119682	0.0077286
LTA4H	Bacteria;Actinobacteria;Actinobacteria;Corynebacteriales;Corynebacteriaceae;Corynebacterium;Corynebacterium lipophiloflavum	0.87371	0.80355	2.97e-05	0.0237566	0.0657833	1	0.126389	0.0081617
P2RY2	Bacteria;Firmicutes;Clostridia;Clostridiales;Ruminococcaceae;Faecalibacterium	0.593769	0.545021	3.14e-05	-0.278755	-0.100288	1	0.132814	0.0085766
FAM47E	Bacteria;Firmicutes;Erysipelotrichia;Erysipelotrichales;Erysipelotrichaceae;Longicatena	0.557167	0.460899	3.31e-05	0.0375795	0.104807	1	0.13867	0.00895474
RSPH6A	Bacteria;Bacteroidetes;Bacteroidia;Bacteroidales;Rikenellaceae;Alistipes;Alistipes obesi	0.474668	0.434258	3.33e-05	0.0418318	0.116708	1	0.139256	0.0089926
ECT2L	Bacteria;Firmicutes;Bacilli;Bacillales;Staphylococcaceae;Staphylococcus	0.32801	0.303121	3.33e-05	-0.11927	-0.0427483	1	0.139311	0.00899612
NXT1	Bacteria;Actinobacteria;Actinobacteria;Bifidobacteriales;Bifidobacteriaceae	0.747489	0.678623	3.57e-05	-0.0906479	-0.0323361	1	0.147922	0.00955218
ACSL4	Bacteria;Bacteroidetes;Bacteroidia;Bacteroidales;Bacteroidaceae;Bacteroides;Bacteroides massiliensis	0.824979	0.75497	3.57e-05	0.0305536	0.0856549	1	0.148004	0.00955752
ESPN	Bacteria;Firmicutes;Clostridia;Clostridiales;Lachnospiraceae;Roseburia;Roseburia hominis	0.750223	0.631908	3.65e-05	-0.151083	-0.0538125	1	0.150793	0.0097376
OLFM2	Bacteria;Firmicutes;Clostridia;Clostridiales;Ruminococcaceae;Caproiciproducens	0.571001	0.499501	3.67e-05	-0.14902	-0.0530567	1	0.151563	0.00978735
ZNF154	Bacteria;Firmicutes;Clostridia;Clostridiales;Lachnospiraceae;Roseburia;Roseburia hominis	0.554469	0.43296	3.71e-05	0.0893752	0.251187	1	0.152625	0.00985589
DEXI	Bacteria;Proteobacteria;Betaproteobacteria;Burkholderiales;Comamonadaceae	0.446309	0.354027	3.73e-05	0.0336609	0.0946376	1	0.153204	0.00989328
CEP19	Bacteria;Bacteroidetes;Bacteroidia;Bacteroidales;Bacteroidaceae;Bacteroides;Bacteroides vulgatus	0.750094	0.650132	3.82e-05	-0.0683284	-0.0242632	1	0.156407	0.0101001
NOX5	Bacteria;Bacteroidetes;Bacteroidia;Bacteroidales;Bacteroidaceae;Bacteroides;Bacteroides fragilis	0.803165	0.760375	4.24e-05	0.0343082	0.0973199	1	0.171144	0.0110518
APOH	Bacteria;Proteobacteria;Betaproteobacteria;Burkholderiales;Comamonadaceae	0.600449	0.552503	4.29e-05	0.0341784	0.0970389	1	0.173029	0.0111735
AFAP1	Bacteria;Firmicutes;Bacilli;Lactobacillales;Carnobacteriaceae;Granulicatella;Granulicatella adiacens	0.64859	0.508025	4.31e-05	-0.107304	-0.0377826	1	0.173625	0.011212
HIST1H4B	Bacteria;Bacteroidetes;Bacteroidia;Bacteroidales;Rikenellaceae;Alistipes;Alistipes onderdonkii	0.564984	0.446343	4.38e-05	0.0252387	0.0717651	1	0.176177	0.0113768
ELL2	Bacteria;Firmicutes;Erysipelotrichia;Erysipelotrichales;Erysipelotrichaceae;Longicatena	0.696892	0.595855	4.62e-05	-0.0811852	-0.0284439	1	0.184357	0.011905
STX1B	Bacteria;Firmicutes;Clostridia;Clostridiales;Ruminococcaceae;Ruminiclostridium;[Clostridium] leptum	0.488515	0.377323	4.63e-05	0.034957	0.0997877	1	0.18459	0.01192
GCAT	Bacteria;Firmicutes;Clostridia;Clostridiales;Ruminococcaceae;Acutalibacter	0.633046	0.532968	4.77e-05	-0.125372	-0.0438269	1	0.189426	0.0122324
HS6ST2	Bacteria;Firmicutes;Negativicutes;Acidaminococcales;Acidaminococcaceae;Phascolarctobacterium	0.563348	0.51095	4.8e-05	-0.0939332	-0.0328197	1	0.190585	0.0123072
MGMT	Bacteria;Firmicutes;Clostridia;Clostridiales;Ruminococcaceae;Acutalibacter	0.738972	0.651962	4.83e-05	-0.132734	-0.0463576	1	0.191455	0.0123634
EEF2K	Bacteria;Firmicutes;Clostridia;Clostridiales;Ruminococcaceae;Subdoligranulum	0.562226	0.467058	4.86e-05	0.0545052	0.156124	1	0.192311	0.0124186
C16orf87	Bacteria;Bacteroidetes;Bacteroidia;Bacteroidales;Prevotellaceae;Prevotella	0.592573	0.504002	4.91e-05	-0.0572754	-0.0199805	1	0.194113	0.0125351
ZNF296	Bacteria;Firmicutes;Clostridia;Clostridiales;Ruminococcaceae;Negativibacillus;Negativibacillus massiliensis	0.632031	0.570703	5.07e-05	-0.140113	-0.0487584	1	0.199971	0.0129133
PLEKHG4B	Bacteria;Bacteroidetes;Bacteroidia;Bacteroidales;Bacteroidaceae;Bacteroides;Bacteroides eggerthii	0.586245	0.517286	5.15e-05	0.0322093	0.092652	1	0.202338	0.0130661
TM9SF3	Bacteria;Actinobacteria;Actinobacteria;Actinomycetales;Actinomycetaceae	0.824599	0.766132	5.23e-05	-0.123724	-0.042961	1	0.205112	0.0132453
MTSS1	Bacteria;Proteobacteria;Gammaproteobacteria;Enterobacterales;Enterobacteriaceae	0.173131	0.142506	5.5e-05	-0.152054	-0.052604	1	0.214077	0.0138242
MYOM1	Bacteria;Firmicutes;Clostridia;Clostridiales;Eubacteriaceae;Eubacterium;[Eubacterium] hallii	0.740674	0.669948	5.51e-05	-0.158292	-0.0547556	1	0.214394	0.0138447
TMC6	Bacteria;Firmicutes;Clostridia;Clostridiales;Ruminococcaceae;Ruminiclostridium;[Clostridium] leptum	0.514576	0.433672	5.54e-05	0.0533043	0.154157	1	0.215413	0.0139105
LHX6	Bacteria;Firmicutes;Clostridia;Clostridiales;Clostridiaceae	0.538991	0.462156	5.56e-05	-0.274824	-0.094991	1	0.216488	0.0139799
RALGPS1	Bacteria;Firmicutes;Bacilli;Lactobacillales;Streptococcaceae;Lactococcus	0.645208	0.526944	5.6e-05	0.0467547	0.135337	1	0.21768	0.0140569
FBXW7	Bacteria;Proteobacteria;Deltaproteobacteria;Desulfovibrionales;Desulfovibrionaceae;Desulfovibrio;Desulfovibrio piger	0.771515	0.600151	5.69e-05	0.0280492	0.0812846	1	0.220607	0.0142459
L3MBTL3	Bacteria;Firmicutes;Clostridia;Clostridiales;Lachnospiraceae;Muricomes	0.975931	0.957879	5.71e-05	0.0154178	0.0446913	1	0.221212	0.0142849
EPHA7	Bacteria;Bacteroidetes;Bacteroidia;Bacteroidales;Bacteroidaceae;Bacteroides;Bacteroides finegoldii	0.535359	0.457919	5.71e-05	0.0673027	0.195091	1	0.221222	0.0142857
CASD1	Bacteria;Bacteroidetes;Bacteroidia;Bacteroidales;Bacteroidaceae;Bacteroides;Bacteroides stercoris	0.561267	0.527518	5.75e-05	0.0217953	0.0632149	1	0.222735	0.0143833
GRIK4	Bacteria;Firmicutes;Clostridia;Clostridiales;Peptostreptococcaceae;Intestinibacter	0.442046	0.349053	5.76e-05	-0.105524	-0.0363782	1	0.222981	0.0143992
SMIM2	Bacteria;Firmicutes;Clostridia;Clostridiales;Lachnospiraceae;Hespellia	0.33161	0.306855	5.78e-05	-0.282486	-0.0973698	1	0.223294	0.0144195
LZTS1	Bacteria;Bacteroidetes;Bacteroidia;Bacteroidales;Bacteroidaceae;Bacteroides;Bacteroides finegoldii	0.603182	0.555564	5.82e-05	0.0370092	0.107434	1	0.224827	0.0145184
LMTK3	Bacteria;Firmicutes;Clostridia;Clostridiales;Oscillospiraceae;Oscillibacter	0.70903	0.54738	5.95e-05	0.0620813	0.180523	1	0.22915	0.0147976
EVX2	Bacteria;Firmicutes;Clostridia;Clostridiales;Ruminococcaceae;Subdoligranulum	0.829309	0.772413	6.02e-05	0.181335	0.527709	1	0.231157	0.0149272
KIF20A	Bacteria;Firmicutes;Negativicutes;Acidaminococcales;Acidaminococcaceae;Acidaminococcus	0.440341	0.39729	6.02e-05	0.064845	0.18871	1	0.231179	0.0149286
DDTL	Bacteria;Firmicutes;Clostridia;Clostridiales;Lachnospiraceae;Roseburia;Roseburia hominis	0.535639	0.458245	6.26e-05	-0.197574	-0.0676883	1	0.23908	0.0154388
HSPB11	Bacteria;Firmicutes;Negativicutes;Selenomonadales	0.335022	0.28387	6.3e-05	0.0301477	0.0880386	1	0.240336	0.0155199
USP54	Bacteria;Firmicutes;Clostridia;Clostridiales;Eubacteriaceae;Eubacterium;[Eubacterium] eligens	0.508192	0.489977	6.46e-05	-0.100991	-0.0345176	1	0.245475	0.0158518
CDK5	Bacteria;Firmicutes;Clostridia;Clostridiales;Ruminococcaceae;Acutalibacter	0.570213	0.476781	6.55e-05	-0.0939822	-0.0320861	1	0.248598	0.0160535
AVPR1B	Bacteria;Firmicutes;Negativicutes;Acidaminococcales;Acidaminococcaceae;Phascolarctobacterium	0.429526	0.361069	6.58e-05	-0.0676512	-0.0230877	1	0.24962	0.0161194
APOB	Bacteria;Firmicutes	0.676586	0.622684	6.59e-05	-0.780679	-0.266416	1	0.24973	0.0161266
RAB11FIP5	Bacteria;Firmicutes;Bacilli;Lactobacillales;Streptococcaceae;Lactococcus	0.234941	0.17609	6.73e-05	0.0489819	0.143764	1	0.254363	0.0164257
ZKSCAN7	Bacteria;Bacteroidetes;Bacteroidia;Bacteroidales;Tannerellaceae;Parabacteroides;Parabacteroides distasonis	0.623329	0.5206	6.74e-05	-0.085742	-0.0292095	1	0.254625	0.0164427
TNNT2	Bacteria;Bacteroidetes;Bacteroidia;Bacteroidales;Tannerellaceae;Parabacteroides;Parabacteroides goldsteinii	0.533662	0.432284	6.79e-05	0.0955247	0.280571	1	0.256212	0.0165452
SNX13	Bacteria;Firmicutes;Clostridia;Clostridiales;Lachnospiraceae;Coprococcus;Coprococcus eutactus	0.492785	0.431919	6.86e-05	-0.11058	-0.0376204	1	0.258288	0.0166792
FLYWCH1	Bacteria;Bacteroidetes;Bacteroidia;Bacteroidales;Bacteroidaceae;Bacteroides;Bacteroides coprocola	0.449646	0.407311	6.95e-05	-0.166164	-0.056469	1	0.261411	0.0168808
SPATA22	Bacteria;Firmicutes;Negativicutes;Acidaminococcales;Acidaminococcaceae;Phascolarctobacterium	0.295862	0.241698	7.25e-05	0.0729205	0.215281	1	0.270788	0.0174864
ABL2	Bacteria;Firmicutes;Erysipelotrichia;Erysipelotrichales;Erysipelotrichaceae;Longicatena	0.662928	0.55057	7.27e-05	-0.106977	-0.0362277	1	0.271423	0.0175274
FAM104B	Bacteria;Firmicutes;Bacilli;Lactobacillales;Streptococcaceae;Lactococcus	0.205467	0.176039	7.67e-05	-0.109246	-0.0368397	1	0.283848	0.0183297
PRKCI	Bacteria;Bacteroidetes;Bacteroidia;Bacteroidales;Prevotellaceae;Prevotella	0.884551	0.820412	7.69e-05	-0.0497035	-0.0167575	1	0.284363	0.018363
DDT	Bacteria;Firmicutes;Clostridia;Clostridiales;Lachnospiraceae;Roseburia;Roseburia hominis	0.524865	0.445676	7.79e-05	-0.19203	-0.0646793	1	0.2875	0.0185656
TEAD4	Bacteria;Firmicutes;Clostridia;Clostridiales;Ruminococcaceae;Ruminococcus;Ruminococcus lactaris	0.59175	0.503	7.86e-05	0.025081	0.0745203	1	0.28976	0.0187115
CYP8B1	Bacteria;Bacteroidetes;Bacteroidia;Bacteroidales;Rikenellaceae;Alistipes;Alistipes obesi	0.827167	0.677378	7.98e-05	0.0393008	0.116913	1	0.293597	0.0189593
RPUSD3	Bacteria;Firmicutes;Clostridia;Clostridiales;Ruminococcaceae;Acutalibacter	0.541146	0.486084	8.11e-05	-0.0977303	-0.0328099	1	0.297777	0.0192292
BTBD18	Bacteria;Bacteroidetes;Bacteroidia;Bacteroidales;Rikenellaceae;Alistipes;Alistipes obesi	0.700873	0.619293	8.12e-05	0.0529443	0.157712	1	0.297916	0.0192382
CDKL2	Bacteria;Actinobacteria	0.578102	0.507786	8.15e-05	0.113727	0.338891	1	0.298891	0.0193012
PHPT1	Bacteria;Bacteroidetes;Bacteroidia;Bacteroidales;Tannerellaceae;Parabacteroides;Parabacteroides goldsteinii	0.481677	0.368999	8.2e-05	0.053271	0.158815	1	0.300404	0.0193989
ANKRD35	Bacteria;Bacteroidetes;Bacteroidia;Bacteroidales;Bacteroidaceae;Bacteroides;Bacteroides stercoris	0.593508	0.505141	8.44e-05	-0.0672596	-0.0225085	1	0.307659	0.0198674
MDGA1	Bacteria;Firmicutes;Clostridia;Clostridiales;Lachnospiraceae;Roseburia;Roseburia hominis	0.44593	0.379442	8.47e-05	0.110077	0.329028	1	0.308567	0.019926
ASPM	Bacteria;Firmicutes;Negativicutes;Acidaminococcales;Acidaminococcaceae;Acidaminococcus	0.601294	0.534843	8.52e-05	0.0674259	0.201643	1	0.31025	0.0200347
CNTLN	Bacteria;Firmicutes;Clostridia;Clostridiales;Lachnospiraceae;Roseburia;Roseburia hominis	0.39465	0.348085	9.01e-05	0.0365526	0.109808	1	0.324842	0.020977
KCNA5	Bacteria;Bacteroidetes;Bacteroidia;Bacteroidales;Bacteroidaceae;Bacteroides;Bacteroides vulgatus	0.566205	0.51415	9.16e-05	-0.0734717	-0.0244223	1	0.329731	0.0212927
PCBP4	Bacteria;Firmicutes;Erysipelotrichia;Erysipelotrichales;Erysipelotrichaceae;Erysipelatoclostridium;Erysipelatoclostridium ramosum	0.272016	0.216017	0.0001	0.047582	0.144192	1	0.355466	0.0229546
C6orf223	Bacteria;Proteobacteria;Gammaproteobacteria;Enterobacterales;Enterobacteriaceae	0.444265	0.323453	0.0001002	0.137459	0.416623	1	0.356027	0.0229908
MB21D2	Bacteria;Firmicutes;Erysipelotrichia;Erysipelotrichales;Erysipelotrichaceae;Longicatena	0.269846	0.242803	0.00010133	-0.122791	-0.0404747	1	0.359285	0.0232012
MICAL3	Bacteria;Firmicutes;Clostridia;Clostridiales;Eubacteriaceae;Eubacterium;[Eubacterium] eligens	0.359951	0.253276	0.00010419	-0.0950219	-0.0312477	1	0.367662	0.0237421
MGST1	Bacteria;Firmicutes;Tissierellia;Tissierellales;Peptoniphilaceae;Anaerococcus	0.517746	0.43737	0.00010486	0.0592316	0.180218	1	0.369658	0.023871
ZNFX1	Bacteria;Firmicutes;Tissierellia;Tissierellales;Peptoniphilaceae;Anaerococcus	0.490264	0.429096	0.0001051	-0.124634	-0.0409552	1	0.370372	0.0239171
TBC1D3C	Bacteria;Bacteroidetes;Bacteroidia;Bacteroidales;Rikenellaceae;Alistipes;Alistipes shahii	0.436405	0.368774	0.0001059	0.0511816	0.155855	1	0.372569	0.024059
TBC1D3L	Bacteria;Bacteroidetes;Bacteroidia;Bacteroidales;Rikenellaceae;Alistipes;Alistipes shahii	0.436405	0.368774	0.0001059	0.0511816	0.155855	1	0.372569	0.024059
KCNH4	Bacteria;Firmicutes;Clostridia;Clostridiales;Ruminococcaceae;Drancourtella	0.470149	0.354964	0.00010616	0.0338599	0.10313	1	0.373316	0.0241072
FBXL4	Bacteria;Proteobacteria;Gammaproteobacteria;Enterobacterales;Enterobacteriaceae	0.437775	0.394527	0.00010706	-0.100917	-0.0331094	1	0.375961	0.024278
CEACAM4	Bacteria;Actinobacteria	0.724218	0.613906	0.00010719	-0.293404	-0.0962513	1	0.376347	0.024303
PLCXD1	Bacteria;Firmicutes;Clostridia;Clostridiales;Lachnospiraceae;Coprococcus;Coprococcus catus	0.871792	0.820509	0.0001089	0.0737063	0.224984	1	0.381593	0.0246417
TMEM17	Bacteria;Proteobacteria;Betaproteobacteria;Burkholderiales;Comamonadaceae	0.352662	0.274982	0.00011086	0.0319713	0.0977403	1	0.387574	0.025028
KCNN2	Bacteria;Actinobacteria;Coriobacteriia;Coriobacteriales;Coriobacteriaceae;Collinsella;Collinsella aerofaciens	0.519222	0.461529	0.00011316	0.0209908	0.0642856	1	0.39448	0.0254739
LIMK2	Bacteria;Firmicutes;Clostridia;Clostridiales;Ruminococcaceae;Negativibacillus;Negativibacillus massiliensis	0.57276	0.479882	0.00011455	-0.115752	-0.0377561	1	0.398423	0.0257285
USE1	Bacteria;Firmicutes;Negativicutes;Acidaminococcales;Acidaminococcaceae;Phascolarctobacterium	0.681394	0.575192	0.00011501	0.0165375	0.0507181	1	0.399722	0.0258125
PRSS33	Bacteria;Firmicutes;Clostridia;Clostridiales;Lachnospiraceae;Coprococcus	0.332185	0.280815	0.00011705	0.0398749	0.122478	1	0.405664	0.0261961
SLC22A13	Bacteria;Bacteroidetes;Bacteroidia;Bacteroidales;Rikenellaceae;Alistipes;Alistipes obesi	0.718465	0.62462	0.00011757	0.0370938	0.11398	1	0.407089	0.0262882
TAF1D	Bacteria;Firmicutes;Bacilli;Lactobacillales;Streptococcaceae;Lactococcus	0.434059	0.366146	0.00011788	0.0410622	0.126202	1	0.407836	0.0263364
OARD1	Bacteria;Firmicutes;Negativicutes;Selenomonadales	0.321261	0.208138	0.0001196	0.0292754	0.0900908	1	0.412416	0.0266322
ADARB2	Bacteria;Firmicutes;Clostridia;Clostridiales;Ruminococcaceae;Caproiciproducens	0.45107	0.408844	0.0001227	-0.185912	-0.0602772	1	0.42146	0.0272162
CSNK1D	Bacteria;Bacteroidetes;Bacteroidia;Bacteroidales;Tannerellaceae;Parabacteroides;Parabacteroides goldsteinii	0.426657	0.357856	0.00012447	0.0361924	0.111769	1	0.426421	0.0275365
ZNF610	Bacteria;Firmicutes;Clostridia;Clostridiales;Lachnospiraceae;Coprococcus;Coprococcus catus	0.63297	0.588926	0.00012467	-0.0701287	-0.0227055	1	0.426929	0.0275694
THSD7A	Bacteria;Firmicutes;Clostridia;Clostridiales;Lachnospiraceae;Roseburia;Roseburia hominis	0.422806	0.353542	0.00012478	0.0747874	0.23101	1	0.427226	0.0275885
RPL10L	Bacteria;Firmicutes;Clostridia;Clostridiales;Lachnospiraceae;Roseburia;Roseburia hominis	0.480584	0.418254	0.00012736	-0.119919	-0.0387527	1	0.434814	0.0280785
LRP12	Bacteria;Firmicutes;Erysipelotrichia;Erysipelotrichales;Erysipelotrichaceae;Erysipelatoclostridium;Erysipelatoclostridium ramosum	0.199682	0.170041	0.00012773	-0.19174	-0.0619458	1	0.435815	0.0281431
NUP50	Bacteria;Actinobacteria;Actinobacteria;Corynebacteriales;Dietziaceae;Dietzia	0.27883	0.252121	0.00012865	-0.114782	-0.0370592	1	0.43823	0.0282991
DDX18	Bacteria;Bacteroidetes;Bacteroidia;Bacteroidales;Prevotellaceae;Prevotella	0.291058	0.264801	0.00012925	-0.0790066	-0.0254978	1	0.439955	0.0284105
CHD3	Bacteria;Firmicutes;Clostridia;Clostridiales;Ruminococcaceae;Ruminiclostridium;[Clostridium] leptum	0.532111	0.45413	0.0001297	0.0306084	0.0948713	1	0.441181	0.0284897
HIST1H2AE	Bacteria;Actinobacteria	0.608736	0.578639	0.00013034	-0.264315	-0.0852391	1	0.442861	0.0285981
GPR52	Bacteria;Bacteroidetes;Bacteroidia;Bacteroidales;Rikenellaceae;Alistipes;Alistipes obesi	0.642621	0.583058	0.0001342	0.0352147	0.109483	1	0.45384	0.0293071
MMS22L	Bacteria;Firmicutes;Negativicutes;Acidaminococcales;Acidaminococcaceae;Phascolarctobacterium	0.186815	0.156697	0.00014327	-0.093068	-0.0297579	1	0.479557	0.0309678
SEC23B	Bacteria;Firmicutes;Bacilli;Lactobacillales;Carnobacteriaceae;Granulicatella;Granulicatella adiacens	0.531878	0.453857	0.00014467	-0.091571	-0.0292531	1	0.483488	0.0312217
DPEP1	Bacteria;Firmicutes;Negativicutes	0.238908	0.180363	0.00014641	0.0925495	0.290025	1	0.488517	0.0315464
PIF1	Bacteria;Firmicutes;Negativicutes;Acidaminococcales;Acidaminococcaceae;Acidaminococcus	0.483998	0.311997	0.00014665	0.0524398	0.164357	1	0.489172	0.0315887
MIF	Bacteria;Firmicutes;Clostridia;Clostridiales;Lachnospiraceae;Roseburia;Roseburia hominis	0.600857	0.514087	0.00014693	-0.206148	-0.0657621	1	0.489897	0.0316356
RXFP1	Bacteria;Bacteroidetes;Bacteroidia;Bacteroidales;Prevotellaceae;Prevotella;Prevotella copri	0.558158	0.484518	0.00015101	0.021972	0.0690512	1	0.501035	0.0323548
GPR1	Bacteria;Bacteroidetes;Bacteroidia;Bacteroidales;Bacteroidaceae;Bacteroides;Bacteroides intestinalis	0.300052	0.24621	0.00015121	0.0266851	0.0838736	1	0.501515	0.0323858
USP13	Bacteria;Firmicutes;Negativicutes;Acidaminococcales;Acidaminococcaceae;Phascolarctobacterium	0.282981	0.227825	0.00015332	-0.0781535	-0.0248333	1	0.507489	0.0327716
NBEA	Bacteria;Firmicutes;Clostridia;Clostridiales;Lachnospiraceae;Roseburia;Roseburia hominis	0.293418	0.175655	0.00015548	0.0798615	0.251662	1	0.513163	0.033138
MEGF10	Bacteria;Firmicutes;Clostridia;Clostridiales;Ruminococcaceae;Caproiciproducens	0.572103	0.500786	0.000156	-0.126427	-0.0401076	1	0.514651	0.0332341
ESR1	Bacteria;Firmicutes;Clostridia;Clostridiales;Lachnospiraceae;Roseburia;Roseburia hominis	0.333475	0.282204	0.00015798	0.0611503	0.192986	1	0.520434	0.0336075
RBM15	Bacteria;Firmicutes;Bacilli;Lactobacillales;Streptococcaceae;Lactococcus	0.249126	0.191366	0.0001601	0.0397853	0.125717	1	0.526012	0.0339677
HIF1A	Bacteria;Firmicutes;Erysipelotrichia;Erysipelotrichales;Erysipelotrichaceae;Erysipelatoclostridium;Erysipelatoclostridium ramosum	0.379185	0.33143	0.00016017	-0.140351	-0.0444148	1	0.526126	0.0339751
STEAP1	Bacteria;Firmicutes;Clostridia;Clostridiales;Lachnospiraceae;Roseburia;Roseburia hominis	0.219286	0.190371	0.00016048	-0.25626	-0.0810806	1	0.526667	0.03401
C20orf144	Bacteria;Bacteroidetes;Bacteroidia;Bacteroidales;Rikenellaceae;Alistipes;Alistipes obesi	0.347393	0.297193	0.00016441	0.0500308	0.158487	1	0.536802	0.0346645
AGA	Bacteria;Bacteroidetes;Bacteroidia;Bacteroidales;Rikenellaceae;Alistipes;Alistipes obesi	0.515475	0.43472	0.00016451	-0.147927	-0.0466947	1	0.537048	0.0346804
LDHAL6B	Bacteria;Firmicutes;Bacilli;Lactobacillales;Streptococcaceae;Lactococcus	0.25096	0.161075	0.00016454	0.0675235	0.213916	1	0.537071	0.0346819
BARD1	Bacteria;Firmicutes;Negativicutes;Acidaminococcales;Acidaminococcaceae;Phascolarctobacterium	0.440833	0.420123	0.00016603	-0.0744717	-0.0234873	1	0.541085	0.0349411
GAL3ST1	Bacteria;Firmicutes;Erysipelotrichia;Erysipelotrichales;Erysipelotrichaceae;Erysipelatoclostridium;Erysipelatoclostridium ramosum	0.635057	0.513409	0.00016809	0.0631099	0.200338	1	0.546339	0.0352804
CFAP126	Bacteria;Proteobacteria;Gammaproteobacteria;Enterobacterales;Enterobacteriaceae	0.331643	0.306889	0.00017233	-0.101101	-0.0317731	1	0.558151	0.0360432
SSX2IP	Bacteria;Firmicutes;Negativicutes;Acidaminococcales;Acidaminococcaceae;Phascolarctobacterium	0.48642	0.424791	0.00017293	-0.0899966	-0.0282738	1	0.559567	0.0361345
GJB5	Bacteria;Bacteroidetes;Bacteroidia;Bacteroidales;Bacteroidaceae;Bacteroides;Bacteroides massiliensis	0.485643	0.446077	0.00017464	-0.142111	-0.044604	1	0.56419	0.0364331
MB	Bacteria;Firmicutes;Clostridia;Clostridiales;Lachnospiraceae;Lachnoclostridium	0.274878	0.219099	0.00017524	0.121557	0.387413	1	0.565721	0.036532
FRZB	Bacteria;Firmicutes;Clostridia;Clostridiales;Lachnospiraceae;Lachnoclostridium;[Clostridium] scindens	0.486888	0.346948	0.00017546	0.0488395	0.155674	1	0.566201	0.036563
NRM	Bacteria;Proteobacteria;Gammaproteobacteria;Enterobacterales;Enterobacteriaceae	0.550882	0.476028	0.00017701	0.0402971	0.128554	1	0.570326	0.0368293
UTS2R	Bacteria;Firmicutes;Erysipelotrichia;Erysipelotrichales;Erysipelotrichaceae;Longicatena	0.669662	0.57957	0.00017871	-0.0855206	-0.0267829	1	0.574751	0.0371151
SORBS2	Bacteria;Bacteroidetes;Bacteroidia;Bacteroidales;Bacteroidaceae;Bacteroides;Bacteroides finegoldii	0.630097	0.454881	0.00017978	0.0328143	0.10484	1	0.577577	0.0372976
NOS3	Bacteria;Firmicutes;Erysipelotrichia;Erysipelotrichales;Erysipelotrichaceae;Longicatena	0.498438	0.389403	0.00017983	-0.150076	-0.0469719	1	0.577699	0.0373055
BNC1	Bacteria;Firmicutes;Clostridia;Clostridiales;Ruminococcaceae;Acutalibacter	0.645102	0.526803	0.00018058	0.0251669	0.0804413	1	0.57953	0.0374237
CREM	Bacteria;Firmicutes;Erysipelotrichia;Erysipelotrichales;Erysipelotrichaceae;Longicatena	0.29917	0.24526	0.00018539	-0.16603	-0.051812	1	0.591488	0.0381959
WNT3	Bacteria;Actinobacteria;Actinobacteria;Corynebacteriales;Corynebacteriaceae;Corynebacterium;Corynebacterium lipophiloflavum	0.498248	0.438038	0.00018606	0.0337045	0.108043	1	0.593376	0.0383178
PDE4D	Bacteria;Proteobacteria;Gammaproteobacteria;Enterobacterales;Enterobacteriaceae	0.269285	0.242222	0.00018987	-0.114028	-0.0355013	1	0.603527	0.0389733
TRPA1	Bacteria;Firmicutes;Clostridia;Clostridiales;Lachnospiraceae;Coprococcus;Coprococcus catus	0.7797	0.675348	0.00019028	0.0539777	0.17341	1	0.604486	0.0390353
PXDNL	Bacteria;Firmicutes;Clostridia;Clostridiales;Lachnospiraceae;Roseburia;Roseburia hominis	0.256314	0.167071	0.00019413	0.0406741	0.130928	1	0.614819	0.0397025
GP5	Bacteria;Bacteroidetes;Bacteroidia;Bacteroidales;Prevotellaceae;Massiliprevotella	0.289247	0.234574	0.00020147	-0.0703975	-0.0217897	1	0.633438	0.0409049
GPX8	Bacteria;Bacteroidetes;Bacteroidia;Bacteroidales;Tannerellaceae;Parabacteroides;Parabacteroides goldsteinii	0.268264	0.211977	0.00020362	-0.274816	-0.0849724	1	0.638591	0.0412376
PRDX3	Bacteria;Bacteroidetes;Bacteroidia;Bacteroidales;Prevotellaceae;Prevotella	0.28883	0.26249	0.00020616	-0.0780353	-0.0240984	1	0.644806	0.0416389
TRIM7	Bacteria;Proteobacteria;Gammaproteobacteria;Enterobacterales;Enterobacteriaceae	0.421191	0.351734	0.00021075	0.0637174	0.206785	1	0.656371	0.0423858
TCTEX1D1	Bacteria;Firmicutes;Clostridia;Clostridiales;Oscillospiraceae;Oscillibacter	0.484134	0.444452	0.0002144	-0.192622	-0.0592509	1	0.665808	0.0429952
HBA1	Bacteria;Firmicutes;Negativicutes;Acidaminococcales;Acidaminococcaceae;Phascolarctobacterium;Phascolarctobacterium faecium	0.656032	0.541375	0.00021626	0.0776204	0.25256	1	0.67067	0.0433091
PHLDA1	Bacteria;Firmicutes;Erysipelotrichia;Erysipelotrichales;Erysipelotrichaceae;Longicatena	0.239923	0.211772	0.00021712	-0.26425	-0.0811805	1	0.672934	0.0434554
SDHD	Bacteria;Firmicutes;Clostridia;Clostridiales;Clostridiaceae;Butyricicoccus;Butyricicoccus desmolans	0.495345	0.456525	0.00021754	0.0278922	0.0908097	1	0.673845	0.0435142
LRP3	Bacteria;Proteobacteria;Betaproteobacteria;Burkholderiales;Comamonadaceae	0.439541	0.372286	0.00021859	0.0518281	0.168821	1	0.676449	0.0436823
TRMT1	Bacteria;Bacteroidetes;Bacteroidia;Bacteroidales;Tannerellaceae;Parabacteroides;Parabacteroides goldsteinii	0.149269	0.0838284	0.00022141	0.0577424	0.18833	1	0.683703	0.0441507
TPP2	Bacteria;Firmicutes;Bacilli;Lactobacillales;Streptococcaceae;Lactococcus	0.307459	0.192035	0.00022689	0.0334878	0.109496	1	0.698074	0.0450788
TMEM216	Bacteria;Firmicutes;Clostridia;Clostridiales;Ruminococcaceae;Negativibacillus;Negativibacillus massiliensis	0.741002	0.697835	0.00022793	-0.0796998	-0.0243638	1	0.700624	0.0452434
ACSF2	Bacteria;Firmicutes;Clostridia;Clostridiales;Lachnospiraceae;Roseburia;Roseburia hominis	0.252936	0.163288	0.00022862	-0.222338	-0.0679466	1	0.702257	0.0453489
HNRNPH1	Bacteria;Firmicutes;Bacilli;Lactobacillales;Streptococcaceae;Lactococcus	0.207135	0.146146	0.00022894	0.0425368	0.139211	1	0.703158	0.0454071
ABCE1	Bacteria;Bacteroidetes;Bacteroidia;Bacteroidales;Prevotellaceae;Prevotella	0.267368	0.240234	0.0002293	-0.083685	-0.0255664	1	0.704111	0.0454686
MAP3K7CL	Bacteria;Firmicutes;Tissierellia;Tissierellales;Peptoniphilaceae;Anaerococcus	0.437808	0.315592	0.00023033	-0.140497	-0.042903	1	0.706822	0.0456437
ADIRF	Bacteria;Firmicutes;Negativicutes;Acidaminococcales;Acidaminococcaceae;Phascolarctobacterium;Phascolarctobacterium faecium	0.667306	0.576571	0.00023382	0.0326359	0.10704	1	0.715353	0.0461946
SLC9B2	Bacteria;Firmicutes;Clostridia;Clostridiales;Ruminococcaceae;Negativibacillus	0.676228	0.637376	0.00023387	-0.093913	-0.0286328	1	0.715437	0.0462
MEIS1	Bacteria;Bacteroidetes;Bacteroidia;Bacteroidales;Odoribacteraceae;Butyricimonas;Butyricimonas virosa	0.610077	0.480103	0.00023418	0.05254	0.172349	1	0.716049	0.0462395
GSTA1	Bacteria;Firmicutes;Clostridia;Clostridiales;Lachnospiraceae;Roseburia;Roseburia inulinivorans	0.364841	0.315983	0.00023693	0.166589	0.547131	1	0.722852	0.0466788
PINK1	Bacteria;Firmicutes;Clostridia;Clostridiales;Lachnospiraceae;Blautia;Blautia caecimuris	0.331431	0.280002	0.0002371	0.032835	0.107848	1	0.72318	0.0467
HSD17B14	Bacteria;Firmicutes;Bacilli;Lactobacillales;Streptococcaceae;Streptococcus	0.245777	0.15527	0.00024044	0.053861	0.177166	1	0.731242	0.0472206
SERPINE1	Bacteria;Firmicutes;Erysipelotrichia;Erysipelotrichales;Erysipelotrichaceae;Longicatena	0.224907	0.1962	0.00024235	-0.356575	-0.108315	1	0.736139	0.0475369
TTC34	Bacteria;Firmicutes;Clostridia;Clostridiales;Ruminococcaceae;Ruminococcus;Ruminococcus lactaris	0.500294	0.41701	0.00024416	-0.0639296	-0.0194045	1	0.740344	0.0478084
TNFAIP6	Bacteria;Firmicutes;Erysipelotrichia;Erysipelotrichales;Erysipelotrichaceae;Longicatena	0.290136	0.235531	0.0002448	-0.128035	-0.0388519	1	0.742094	0.0479214
ZNF350	Bacteria;Firmicutes;Clostridia;Clostridiales;Ruminococcaceae;Ruminococcus;Ruminococcus lactaris	0.442826	0.375965	0.00025767	-0.0710761	-0.0214521	1	0.774589	0.0500198
GPSM2	Bacteria;Firmicutes;Negativicutes;Acidaminococcales;Acidaminococcaceae;Acidaminococcus	0.482976	0.443205	0.00026549	0.0185008	0.0614929	1	0.793571	0.0512456
ZNF695	Bacteria;Actinobacteria;Actinobacteria;Bifidobacteriales;Bifidobacteriaceae;Bifidobacterium;Bifidobacterium animalis	0.331829	0.280431	0.00026547	-0.131448	-0.039548	1	0.793571	0.0512456
MIOX	Bacteria;Firmicutes;Clostridia;Clostridiales;Lachnospiraceae;Lachnospira;Lachnospira pectinoschiza	0.338624	0.287749	0.00026951	-0.0908798	-0.0272984	1	0.803506	0.0518872
DHX34	Bacteria;Bacteroidetes;Bacteroidia;Bacteroidales;Tannerellaceae;Parabacteroides;Parabacteroides goldsteinii	0.510647	0.429088	0.0002766	0.0383942	0.128176	1	0.820404	0.0529784
SNURF	Bacteria;Actinobacteria;Actinobacteria;Bifidobacteriales;Bifidobacteriaceae	0.251746	0.194188	0.000279	-0.0932339	-0.0279016	1	0.826034	0.0533419
RUNX1T1	Bacteria;Bacteroidetes;Bacteroidia;Bacteroidales;Bacteroidaceae;Bacteroides;Bacteroides finegoldii	0.416029	0.371108	0.00028295	0.0423518	0.141735	1	0.83558	0.0539584
SLC2A6	Bacteria;Firmicutes;Negativicutes;Acidaminococcales;Acidaminococcaceae;Acidaminococcus	0.528303	0.399659	0.00028377	-0.123057	-0.0367592	1	0.83725	0.0540662
ARHGAP6	Bacteria;Bacteroidetes;Bacteroidia;Bacteroidales;Bacteroidaceae;Bacteroides;Bacteroides finegoldii	0.905088	0.86013	0.00028635	0.0249444	0.0835874	1	0.843641	0.0544789
TNFRSF19	Bacteria;Bacteroidetes;Bacteroidia;Bacteroidales;Bacteroidaceae;Bacteroides;Bacteroides finegoldii	0.478249	0.364824	0.00029197	0.0507246	0.170336	1	0.857125	0.0553496
SLC15A2	Bacteria;Firmicutes;Clostridia;Clostridiales;Ruminococcaceae;Ruminiclostridium;[Clostridium] leptum	0.502861	0.394788	0.00029373	0.0699544	0.235065	1	0.86132	0.0556206
TULP4	Bacteria;Firmicutes;Clostridia;Clostridiales;Lachnospiraceae;Muricomes	0.276158	0.189297	0.00030036	0.0318432	0.107264	1	0.877187	0.0566452
STYXL1	Bacteria;Firmicutes;Erysipelotrichia;Erysipelotrichales;Erysipelotrichaceae;Erysipelatoclostridium;Erysipelatoclostridium ramosum	0.195629	0.133754	0.00030777	0.054308	0.183429	1	0.894311	0.057751
ATG9B	Bacteria;Firmicutes;Erysipelotrichia;Erysipelotrichales;Erysipelotrichaceae;Longicatena	0.230296	0.201788	0.00030951	-0.118204	-0.0349748	1	0.898007	0.0579896
PTGDR2	Bacteria;Bacteroidetes;Bacteroidia;Bacteroidales;Tannerellaceae;Parabacteroides;Parabacteroides goldsteinii	0.705701	0.670385	0.00031147	-0.179009	-0.052929	1	0.90261	0.0582869
SMC1A	Bacteria;Firmicutes;Erysipelotrichia;Erysipelotrichales;Erysipelotrichaceae;Erysipelatoclostridium;Erysipelatoclostridium ramosum	0.668334	0.577879	0.00031145	-0.129653	-0.0383359	1	0.90261	0.0582869
BCAN	Bacteria;Firmicutes;Bacilli;Lactobacillales;Streptococcaceae;Lactococcus	0.350627	0.272702	0.00031247	0.0348777	0.118	1	0.904736	0.0584242
KIF4A	Bacteria;Firmicutes;Negativicutes;Acidaminococcales;Acidaminococcaceae;Acidaminococcus	0.384264	0.3369	0.00032331	0.0503295	0.170928	1	0.929768	0.0600407
APOL6	Bacteria;Firmicutes;Tissierellia;Tissierellales;Peptoniphilaceae;Anaerococcus	0.500911	0.417729	0.00032376	-0.16039	-0.0472191	1	0.93083	0.0601093
LPL	Bacteria;Firmicutes;Clostridia;Clostridiales;Ruminococcaceae;Caproiciproducens	0.342991	0.292452	0.00032565	-0.173409	-0.0510185	1	0.935208	0.0603919
ZNF446	Bacteria;Firmicutes;Erysipelotrichia;Erysipelotrichales;Erysipelotrichaceae;Erysipelatoclostridium;Erysipelatoclostridium ramosum	0.647929	0.571392	0.00033489	0.0269215	0.0917938	1	0.956146	0.061744
CHN2	Bacteria;Firmicutes;Clostridia;Clostridiales;Lachnospiraceae;Muricomes	0.432753	0.364683	0.00033532	0.0260897	0.088971	1	0.957035	0.0618015
TAOK2	Bacteria;Bacteroidetes;Bacteroidia;Bacteroidales;Tannerellaceae;Parabacteroides;Parabacteroides goldsteinii	0.566708	0.494492	0.0003388	0.0307329	0.104928	1	0.965349	0.0623383
DTHD1	Bacteria;Firmicutes;Tissierellia;Tissierellales;Peptoniphilaceae;Anaerococcus	0.163734	0.0994055	0.00034657	-0.176839	-0.0516616	1	0.982793	0.0634648
ASAP2	Bacteria;Bacteroidetes;Bacteroidia;Bacteroidales;Bacteroidaceae;Bacteroides;Bacteroides stercoris	0.371161	0.266354	0.00034896	0.0254143	0.0870624	1	0.987828	0.0637899
SNX30	Bacteria;Bacteroidetes;Bacteroidia;Bacteroidales;Bacteroidaceae;Bacteroides;Bacteroides stercoris	0.532672	0.431079	0.0003493	0.0248607	0.0851754	1	0.988555	0.0638369
LIPH	Bacteria;Firmicutes;Clostridia;Clostridiales;Peptostreptococcaceae	0.597437	0.487647	0.00034932	0.0591858	0.202778	1	0.988561	0.0638373
NAA15	Bacteria;Bacteroidetes;Bacteroidia;Bacteroidales;Odoribacteraceae;Butyricimonas;Butyricimonas virosa	0.218022	0.18906	0.00035166	-0.175028	-0.0510471	1	0.993835	0.0641778
GDAP1L1	Bacteria;Firmicutes;Clostridia;Clostridiales;Ruminococcaceae;Ruminococcus;Ruminococcus lactaris	0.260734	0.203867	0.00036026	-0.0784199	-0.0228077	1	1	0.0653871
IL18RAP	Bacteria;Firmicutes;Clostridia;Clostridiales;Lachnospiraceae;Hespellia	0.558945	0.485435	0.00036077	0.0480347	0.165186	1	1	0.0654489
HEBP1	Bacteria;Firmicutes;Clostridia;Clostridiales;Ruminococcaceae;Subdoligranulum;Subdoligranulum variabile	0.46694	0.402973	0.0003619	-0.177419	-0.0515735	1	1	0.0656055
CARS	Bacteria;Proteobacteria;Gammaproteobacteria;Enterobacterales;Enterobacteriaceae	0.245404	0.187358	0.00036931	0.0291406	0.100483	1	1	0.0666691
ACSL3	Bacteria;Actinobacteria;Actinobacteria;Actinomycetales;Actinomycetaceae	0.346686	0.268289	0.00036955	-0.248145	-0.0719578	1	1	0.0666953
NCF4	Bacteria;Firmicutes;Clostridia;Clostridiales;Peptostreptococcaceae;Romboutsia;Romboutsia timonensis	0.701506	0.636616	0.00037076	-0.195988	-0.0568115	1	1	0.0668622
NAT8L	Bacteria;Firmicutes;Clostridia;Clostridiales;Clostridiales Family XIII. Incertae Sedis	0.465505	0.349311	0.00038149	0.0567114	0.196297	1	1	0.0684499
RPS10	Bacteria;Actinobacteria;Actinobacteria;Bifidobacteriales;Bifidobacteriaceae	0.177975	0.147529	0.00038155	-0.127518	-0.0368402	1	1	0.0684535
POLK	Bacteria;Firmicutes;Clostridia;Clostridiales;Lachnospiraceae;Muricomes	0.344724	0.202272	0.0003819	0.0323696	0.112056	1	1	0.0685055
SLC35F2	Bacteria;Firmicutes;Tissierellia;Tissierellales;Peptoniphilaceae;Anaerococcus	0.429299	0.385398	0.00038598	0.0315962	0.109516	1	1	0.0690715
PPP1R1B	Bacteria;Firmicutes;Tissierellia;Tissierellales;Peptoniphilaceae;Anaerococcus	0.386907	0.313336	0.00039076	0.0454507	0.157766	1	1	0.0697671
SLC36A4	Bacteria;Actinobacteria	0.368457	0.319876	0.0004022	0.0756282	0.263417	1	1	0.0713285
ATP13A5	Bacteria;Firmicutes;Clostridia;Clostridiales;Ruminococcaceae;Ruminococcus	0.811482	0.6895	0.00040671	0.0591325	0.206236	1	1	0.0719836
PCGF2	Bacteria;Firmicutes;Tissierellia;Tissierellales;Peptoniphilaceae;Anaerococcus	0.252319	0.194805	0.00040767	0.0340298	0.118719	1	1	0.0721112
GK5	Bacteria;Firmicutes;Clostridia;Clostridiales;Lachnospiraceae;Muricomes	0.277149	0.190407	0.00040857	0.0450105	0.157068	1	1	0.0722308
NAALADL2	Bacteria;Actinobacteria;Actinobacteria;Corynebacteriales;Corynebacteriaceae;Corynebacterium;Corynebacterium lipophiloflavum	0.4503	0.3308	0.00040872	0.0408637	0.142604	1	1	0.072248
SLC39A14	Bacteria;Bacteroidetes;Bacteroidia;Bacteroidales;Bacteroidaceae;Bacteroides;Bacteroides stercoris	0.354555	0.304905	0.00041508	0.0168533	0.0589228	1	1	0.0731736
SH3GL2	Bacteria;Bacteroidetes;Bacteroidia;Bacteroidales;Bacteroidaceae;Bacteroides;Bacteroides nordii	0.739554	0.696147	0.00042508	0.0461591	0.161847	1	1	0.0746515
FBXO46	Bacteria;Actinobacteria;Actinobacteria;Corynebacteriales;Dietziaceae;Dietzia	0.180507	0.150156	0.00043507	-0.14565	-0.0414227	1	1	0.0760867
HOXD1	Bacteria;Firmicutes;Clostridia;Clostridiales;Peptostreptococcaceae;Romboutsia;Romboutsia timonensis	0.343808	0.293332	0.00043566	0.0779027	0.273967	1	1	0.0761554
NR4A3	Bacteria;Firmicutes;Erysipelotrichia;Erysipelotrichales;Erysipelotrichaceae;Longicatena	0.22153	0.192697	0.00043989	-0.310997	-0.0883281	1	1	0.0767306
VPS28	Bacteria;Firmicutes;Negativicutes;Acidaminococcales;Acidaminococcaceae;Phascolarctobacterium	0.248406	0.190591	0.00045541	0.0205088	0.0725184	1	1	0.0789076
PC	Bacteria;Proteobacteria;Gammaproteobacteria;Enterobacterales;Enterobacteriaceae	0.255073	0.197771	0.00045639	0.0463766	0.16403	1	1	0.0790091
ENKUR	Bacteria;Firmicutes	0.526855	0.490459	0.00045908	-0.463089	-0.130835	1	1	0.0793794
PNLDC1	Bacteria;Bacteroidetes;Bacteroidia;Bacteroidales;Bacteroidaceae;Bacteroides;Bacteroides coprocola	0.378779	0.304232	0.00046619	-0.0781905	-0.0220489	1	1	0.0803172
CENPA	Bacteria;Firmicutes;Negativicutes;Acidaminococcales;Acidaminococcaceae;Acidaminococcus	0.431274	0.363027	0.00046725	0.0336917	0.119512	1	1	0.0804731
GSTK1	Bacteria;Firmicutes;Tissierellia;Tissierellales;Peptoniphilaceae;Anaerococcus	0.197048	0.135282	0.00046722	0.0284273	0.100837	1	1	0.0804731
SPAG9	Bacteria;Firmicutes;Erysipelotrichia;Erysipelotrichales;Erysipelotrichaceae;Erysipelatoclostridium;Erysipelatoclostridium ramosum	0.404049	0.358206	0.00047215	-0.2206	-0.0621087	1	1	0.0811337
SLC39A8	Bacteria;Firmicutes;Erysipelotrichia;Erysipelotrichales;Erysipelotrichaceae;Erysipelatoclostridium;[Clostridium] innocuum	0.537996	0.460995	0.00047523	0.0456728	0.162355	1	1	0.0815552
HIST1H4B	Bacteria;Firmicutes;Clostridia;Clostridiales;Ruminococcaceae;Acutalibacter	0.564984	0.446343	0.00047877	0.021226	0.075523	1	1	0.082054
GCLM	Bacteria;Firmicutes;Clostridia;Clostridiales;Lachnospiraceae;Coprococcus;Coprococcus eutactus	0.388159	0.365499	0.0004803	-0.12837	-0.0360646	1	1	0.0822537
GCNT4	Bacteria;Bacteroidetes;Bacteroidia;Bacteroidales;Odoribacteraceae;Butyricimonas;Butyricimonas virosa	0.282253	0.227042	0.00048038	0.0805321	0.286657	1	1	0.0822598
MANEAL	Bacteria;Firmicutes;Clostridia;Clostridiales;Ruminococcaceae;Caproiciproducens	0.699555	0.634241	0.00048645	0.0270982	0.0966094	1	1	0.0830935
AFAP1L2	Bacteria;Firmicutes;Negativicutes;Acidaminococcales;Acidaminococcaceae;Acidaminococcus	0.827851	0.678655	0.000488	0.0240407	0.085743	1	1	0.0833154
CHPT1	Bacteria;Firmicutes;Clostridia;Clostridiales;Ruminococcaceae;Negativibacillus;Negativibacillus massiliensis	0.579782	0.547458	0.00048815	-0.125169	-0.0350936	1	1	0.0833319
DNAJC25-GNG10	Bacteria;Firmicutes;Clostridia;Clostridiales;Clostridiaceae;Butyricicoccus;Butyricicoccus desmolans	0.426726	0.302102	0.00048869	0.032345	0.115382	1	1	0.0833706
DUSP15	Bacteria;Bacteroidetes;Bacteroidia;Bacteroidales;Prevotellaceae;Prevotella	0.21739	0.157189	0.00050412	0.0183516	0.0657225	1	1	0.0854946
TIMM10	Bacteria;Actinobacteria;Actinobacteria;Bifidobacteriales;Bifidobacteriaceae	0.337799	0.286861	0.00051507	-0.121749	-0.0339029	1	1	0.086941
TERT	Bacteria;Firmicutes;Clostridia;Clostridiales;Ruminococcaceae;Ruminococcus	0.566785	0.472607	0.0005296	0.125945	0.453905	1	1	0.0888917
POLA1	Bacteria;Firmicutes;Negativicutes;Acidaminococcales;Acidaminococcaceae;Phascolarctobacterium	0.331121	0.279669	0.00053008	-0.0650084	-0.0180358	1	1	0.0889414
CEACAM20	Bacteria;Firmicutes;Clostridia;Clostridiales;Ruminococcaceae;Negativibacillus;Negativibacillus massiliensis	0.772793	0.710827	0.0005311	0.023271	0.0838992	1	1	0.0890829
GPR37	Bacteria;Bacteroidetes;Bacteroidia;Bacteroidales;Bacteroidaceae;Bacteroides;Bacteroides finegoldii	0.427682	0.303266	0.00053614	0.0276026	0.0996375	1	1	0.0897113
RFXAP	Bacteria;Firmicutes;Clostridia;Clostridiales;Lachnospiraceae;Coprococcus;Coprococcus catus	0.27123	0.244239	0.00053788	-0.0987195	-0.0273369	1	1	0.0898801
CGREF1	Bacteria;Proteobacteria;Gammaproteobacteria;Enterobacterales;Enterobacteriaceae	0.719101	0.625468	0.00054662	0.0488153	0.176653	1	1	0.0910265
FOXK1	Bacteria;Firmicutes;Clostridia;Clostridiales;Clostridiaceae;Butyricicoccus;Butyricicoccus desmolans	0.346697	0.268301	0.00055158	-0.115963	-0.0320068	1	1	0.0916515
KLF3	Bacteria;Firmicutes;Clostridia;Clostridiales;Clostridiaceae;Clostridium	0.20157	0.105758	0.00055213	0.0613891	0.222446	1	1	0.0917138
TIMD4	Bacteria;Firmicutes;Clostridia;Clostridiales;Ruminococcaceae;Caproiciproducens	0.606227	0.558974	0.0005553	-0.168619	-0.0464994	1	1	0.0921459
AATK	Bacteria;Firmicutes;Clostridia;Clostridiales;Clostridiaceae;Butyricicoccus;Butyricicoccus desmolans	0.255088	0.197788	0.00056858	-0.304873	-0.0838133	1	1	0.0938648
KNSTRN	Bacteria;Firmicutes;Negativicutes;Acidaminococcales;Acidaminococcaceae;Acidaminococcus	0.193082	0.131012	0.00057224	0.0343679	0.12512	1	1	0.0943334
CLSPN	Bacteria;Firmicutes;Negativicutes;Acidaminococcales;Acidaminococcaceae;Phascolarctobacterium	0.24609	0.218167	0.00057488	-0.121897	-0.0334623	1	1	0.0946856
MROH7	Bacteria;Bacteroidetes;Bacteroidia;Bacteroidales;Tannerellaceae;Parabacteroides;Parabacteroides goldsteinii	0.168967	0.105042	0.000578	0.0972476	0.35451	1	1	0.0950837
OR2A7	Bacteria;Firmicutes;Bacilli;Lactobacillales;Streptococcaceae;Lactococcus	0.140659	0.0375382	0.00059418	0.0831321	0.304168	1	1	0.097103
IL5RA	Bacteria;Bacteroidetes;Bacteroidia;Bacteroidales;Bacteroidaceae;Bacteroides;Bacteroides finegoldii	0.441915	0.374944	0.00059616	0.0238744	0.0873918	1	1	0.0973672
CCDC167	Bacteria;Firmicutes;Bacilli;Lactobacillales;Streptococcaceae;Lactococcus	0.209213	0.179924	0.0005986	-0.160917	-0.0439367	1	1	0.0976111
HAS2	Bacteria;Firmicutes;Clostridia;Clostridiales;Peptostreptococcaceae	0.27994	0.224551	0.00059977	-0.325426	-0.0888307	1	1	0.0977239
IGSF8	Bacteria;Firmicutes;Tissierellia;Tissierellales;Peptoniphilaceae;Anaerococcus	0.661507	0.587922	0.00060235	0.021507	0.078835	1	1	0.0980609
RAP1GAP2	Bacteria;Bacteroidetes;Bacteroidia;Bacteroidales;Bacteroidaceae;Bacteroides;Bacteroides coprocola	0.281907	0.255312	0.00060254	-0.124596	-0.0339896	1	1	0.0980825
KCNG3	Bacteria;Firmicutes;Clostridia;Clostridiales;Peptostreptococcaceae;Romboutsia;Romboutsia timonensis	0.461828	0.397247	0.00061192	0.0496025	0.182206	1	1	0.0992312
RNF44	Bacteria;Bacteroidetes;Bacteroidia;Bacteroidales;Bacteroidaceae;Bacteroides;Bacteroides coprocola	0.420101	0.323451	0.00061619	-0.0874646	-0.0237884	1	1	0.0997276
TMEM171	Bacteria;Actinobacteria;Actinobacteria;Corynebacteriales;Corynebacteriaceae;Corynebacterium;Corynebacterium lipophiloflavum	0.830207	0.72034	0.0006167	0.0356023	0.130916	1	1	0.0997883
