# Supplementary material for: Identification of shared and disease-specific host gene–microbiome associations across human diseases using multi-omic integration
Source: Nat Microbiol. 2022 May 16;7(6):780–95. doi: 10.1038/s41564-022-01121-z (PMC9159953; doi:10.1038/s41564-022-01121-z)
Supplement: Supplementary file 2 — Supplementary tables. [file 41564_2022_1121_MOESM2_ESM.zip › Priya_et_al_Supplementary_Tables/Supplementary Table S9.xlsx]

## Sheet: CRC_case_specific_host_pathways
Table S9: Host pathways enriched in host genes associated with specific gut microbes in CRC (FDR < 0.1)
Pathway	gene_names_in_pathway	p_val	p_adj
INTERLEUKIN_10_SIGNALING	CCL4,CCR1,CCR2,CXCL8,FPR1,IL1R2,IL1RN,TYK2	0.00271413	0.0695221
REGULATION_OF_MECP2_EXPRESSION_AND_ACTIVITY	CAMK2A,CAMK2B,CAMK2D,NCOR2,TBL1XR1	0.00459348	0.0695221
SIGNALING_BY_NOTCH1_IN_CANCER	ADAM10,APH1B,CDK8,MIB1,MIB2,NCOR2,TBL1XR1	0.00700622	0.0695221
ION_TRANSPORT_BY_P_TYPE_ATPASES	ATP11C,ATP13A1,ATP8B4,ATP9A,CAMK2A,CAMK2B,CAMK2D	0.0104432	0.0695221

## Sheet: IBD_case_specific_host_pathways
Table S9: Host pathways enriched in host genes associated with specific gut microbes in IBD (FDR < 0.1)
pathway	gene_names_in_pathway	p_val	p_adj
THROMBIN_SIGNALLING_THROUGH_PROTEINASE_ACTIVATED_RECEPTORS_PARS	ARRB1,F2R,GNA11,GNA15,GNB4,GNB5,GNG2,GNG5,MAPK3,SRC	0.000147068	0.0372081
MELANOMA	BAD,CCND1,E2F3,EGF,FGF12,FGF2,FGF9,MAP2K2,MAPK3,MITF,PDGFD,PIK3R2,PIK3R5,RB1	0.000469636	0.0594089
SIGNAL_TRANSDUCTION_BY_L1	ITGA5,ITGB3,MAP2K2,MAPK3,NCAM1,NRP1,VAV2	0.00138682	0.0934798
GLUCAGON_TYPE_LIGAND_RECEPTORS	GCG,GLP2R,GNB4,GNB5,GNG2,GNG5,VIPR1,VIPR2	0.00147794	0.0934798
ADP_SIGNALLING_THROUGH_P2Y_PURINOCEPTOR_1	GNA11,GNA15,GNB4,GNB5,GNG2,GNG5,SRC	0.00280966	0.0972682
DEGRADATION_OF_CYSTEINE_AND_HOMOCYSTEINE	CTH,ETHE1,MPST,TST,TSTD1	0.00312744	0.0972682
CITRATE_CYCLE_TCA_CYCLE	ACO2,DLAT,DLD,IDH3A,PC,PCK2,SDHA,SDHB	0.00355912	0.0972682
BRANCHED_CHAIN_AMINO_ACID_CATABOLISM	AUH,BCAT1,BCAT2,BCKDK,DLD,PPM1K	0.0038109	0.0972682
GLYCOSAMINOGLYCAN_BIOSYNTHESIS_CHONDROITIN_SULFATE	CHPF2,CHST11,CHST3,CHSY1,CHSY3,CSGALNACT2,DSE	0.00384459	0.0972682

## Sheet: IBS_case_specific_host_pathways
Table S9: Host pathways enriched in host genes associated with specific gut microbes in IBS (FDR < 0.1)
Pathway	gene_names_in_pathway	p_val	p_adj
SUMOYLATION_OF_CHROMATIN_ORGANIZATION_PROTEINS	CHD3,HIST1H4B,NUP50,PCGF2,RANBP2	0.00687139	0.0193912
TRANSPORT_OF_MATURE_TRANSCRIPT_TO_CYTOPLASM	NUP50,NXT1,RANBP2,SRRM1,U2AF1L4	0.00775648	0.0193912
SUMOYLATION_OF_DNA_DAMAGE_RESPONSE_AND_REPAIR_PROTEINS	NUP50,PCGF2,RANBP2,SMC1A,SMC5	0.0178255	0.0297092
ARACHIDONIC_ACID_METABOLISM	CYP8B1,DPEP1,DPEP2,LTA4H,PLA2G4A	0.0251207	0.0314009
PPAR_SIGNALING_PATHWAY	ACSL3,ACSL4,CYP8B1,FABP3,LPL	0.0366127	0.0366127
