# Supplementary material for: Identification of shared and disease-specific host gene–microbiome associations across human diseases using multi-omic integration
Source: Nat Microbiol. 2022 May 16;7(6):780–95. doi: 10.1038/s41564-022-01121-z (PMC9159953; doi:10.1038/s41564-022-01121-z)
Supplement: Supplementary file 2 — Supplementary tables. [file 41564_2022_1121_MOESM2_ESM.zip › Priya_et_al_Supplementary_Tables/Supplementary Tables S12-S17.xlsx]

## Sheet: S12
	B01	B02	B03	B04	B05	B06	B07	B08	B09	B10	B11	B12	B13	B14	B15	B16	B17	B18	B19	B20	B21	B22	B23	B24	B25	B26	s01	s02	s03	s04	s05	s06	s07	s08	s09	s10	s11	s12	s15	s16	s17	s18	s19	s20	s21	s22	s23	s24	s25
TSPAN6	235	815	351	629	91	175	1240	600	1325	672	2038	561	18	153	1208	217	463	227	1489	586	309	242	523	441	466	229	2148	96	69	0	66	252	238	1212	309	68	43	769	1687	124	213	49	124	1203	151	339	350	70	682
TNMD	23	15	188	12	4	10	24	11	13	8	8	9	0	1	12	4	1	4	71	11	5	23	3	219	4	11	25	5	4	0	6	3	6	8	2	2	0	5	20	6	9	0	0	11	3	1	14	0	7
DPM1	184	166	146	124	150	121	536	212	237	275	715	202	322	90	477	123	204	146	245	224	157	49	256	278	257	373	499	206	77	139	165	169	95	318	193	167	17	305	526	164	192	119	185	282	120	129	297	138	154
SCYL3	263	389	185	231	480	340	432	335	559	427	486	334	403	262	335	216	267	185	319	319	286	68	261	228	330	338	416	263	193	188	347	318	255	394	363	169	142	494	317	346	219	166	351	268	188	276	454	228	459
C1orf112	98	73	69	70	457	106	233	109	114	148	302	93	761	72	178	58	174	61	151	67	192	20	172	122	117	111	247	102	64	66	134	154	100	165	77	158	10	363	191	169	181	37	142	239	41	78	237	71	107
FGR	111	144	370	53	287	40	114	40	9	133	28	74	358	79	22	66	73	145	27	27	431	76	65	393	92	235	12	58	33	25	92	119	108	54	73	385	74	435	62	182	80	60	64	141	64	22	525	105	56
CFH	2291	902	2865	1524	299	641	1026	1010	71	547	912	791	102	194	490	581	829	985	212	666	1836	365	1248	1827	3355	1293	217	558	292	22	530	320	241	268	508	427	103	1005	348	1774	55	638	1256	631	150	47	3520	750	565
FUCA2	243	336	242	215	259	215	504	350	292	452	852	360	84	258	432	209	452	195	646	384	692	84	233	441	363	339	551	247	99	0	209	568	154	363	307	527	61	849	612	326	409	153	311	1070	244	434	747	191	465
GCLC	608	493	463	495	458	616	1021	630	855	863	1017	776	360	481	905	554	705	510	1085	761	496	182	411	917	756	1061	834	740	649	0	592	415	526	562	602	477	176	703	945	902	341	295	1366	429	350	611	598	609	832
NFYA	325	349	380	323	1050	287	520	360	886	564	815	387	738	257	741	296	408	205	328	341	369	119	380	343	332	369	637	335	196	0	332	387	300	852	336	437	71	509	759	381	237	134	393	627	200	392	741	222	466
STPG1	61	263	47	128	109	165	164	174	48	254	139	218	52	118	44	172	54	69	97	162	128	35	160	88	171	62	174	88	39	70	113	96	95	86	202	71	72	126	101	67	29	45	126	151	168	116	116	40	234
NIPAL3	682	694	281	507	651	523	569	825	368	1050	690	540	444	671	498	580	539	498	419	558	530	142	1001	348	926	1029	938	699	417	155	698	396	726	439	776	293	160	923	612	654	156	504	657	622	504	584	689	357	953
LAS1L	362	120	226	161	548	270	441	198	252	302	480	172	339	146	320	176	185	158	238	132	250	96	251	267	347	395	565	350	304	0	403	343	262	486	266	243	119	650	937	409	318	157	465	503	181	288	439	332	288
ENPP4	420	867	359	366	571	373	787	625	826	701	719	537	317	376	258	501	455	426	723	882	520	149	257	365	571	703	425	492	193	0	455	284	393	268	402	272	74	684	365	339	196	148	387	173	304	323	727	332	458
SEMA3F	162	105	301	59	6	52	228	36	154	34	108	27	2	48	129	39	77	59	118	37	316	41	271	92	104	88	142	57	73	57	86	191	68	322	132	144	51	97	190	162	88	40	94	117	80	460	591	87	66
CFTR	490	1437	40	1798	111	847	5259	1701	4360	2199	5996	1919	4	278	1612	786	1626	618	9244	2152	29	505	34	68	1621	168	4027	385	79	0	324	1652	538	4410	1400	18	170	1798	4292	354	1539	51	114	81	715	4501	318	122	2395
ANKIB1	1072	712	1139	810	1620	976	1951	1025	1572	1269	1947	910	1086	830	1600	816	1108	772	1333	910	1355	260	2026	1322	1178	1464	1437	1236	783	0	1220	1249	714	1096	997	916	218	1589	1567	1286	826	637	1453	1357	496	1512	1785	761	1024
CYP51A1	34	103	25	38	29	38	117	54	64	61	147	123	10	48	149	37	46	18	83	59	135	15	22	35	43	45	146	42	25	0	28	123	58	100	45	46	41	120	135	42	170	21	35	37	65	63	87	20	51
KRIT1	636	432	586	543	1264	655	926	673	722	796	1231	487	1092	632	1017	524	635	373	793	577	590	164	1257	760	758	968	804	677	424	0	824	645	478	724	599	493	134	994	1027	780	496	287	1021	552	323	770	960	556	692
RAD52	218	334	187	206	397	365	321	286	132	388	337	300	345	215	241	264	109	138	156	145	160	61	300	271	231	210	251	176	218	219	263	277	310	316	561	210	174	221	606	381	367	102	355	467	216	197	307	166	388
BAD	81	85	79	65	63	91	107	106	64	96	83	119	38	41	46	61	75	67	130	122	103	43	114	130	132	141	108	95	63	30	87	93	82	92	97	50	43	117	120	185	93	40	114	157	80	70	180	89	133
LAP3	664	918	1050	391	783	323	716	467	472	772	875	524	1057	448	888	277	724	277	620	509	1103	212	608	749	502	782	526	416	272	103	640	2908	1361	500	541	870	187	6926	816	943	405	409	495	1387	367	592	5175	540	518
CD99	1356	488	1162	341	738	1001	1098	638	515	547	709	582	83	234	296	594	506	540	582	511	1295	351	684	2288	1253	1761	451	875	888	0	1303	502	666	640	446	734	197	707	548	1260	365	904	1569	639	403	334	1699	712	498
HS3ST1	46	61	54	30	58	25	81	72	263	115	139	72	6	44	102	37	182	55	108	57	298	21	24	32	70	16	152	49	15	57	38	151	33	151	78	412	14	208	181	54	100	11	28	21	87	209	273	20	62
AOC1	180	7524	68	1690	148	1289	1198	2892	3570	3992	1178	3673	29	4465	325	2423	435	985	2176	4100	960	596	10	74	2840	76	1001	361	74	0	486	136	1598	1079	3535	399	1081	431	1938	268	601	59	140	125	2670	2232	946	148	4529
WNT16	8	8	7	4	410	27	4	16	3	17	3	4	10	25	17	11	8	4	31	10	2	1	14	14	16	9	0	19	8	0	19	12	2	7	15	1	4	8	23	16	2	0	9	12	1	0	5	6	7
HECW1	23	26	27	9	5	17	63	13	7	28	64	16	0	3	0	9	36	6	2	14	115	11	81	18	30	14	69	16	10	0	11	27	11	76	14	27	3	30	87	27	23	13	21	93	10	20	74	16	19
MAD1L1	216	185	218	133	504	185	321	172	123	262	359	216	287	189	430	152	205	112	152	99	312	64	375	221	231	176	455	269	215	0	314	482	318	366	363	257	185	305	527	339	606	135	210	442	260	355	564	216	226
LASP1	1060	6518	1583	1488	2283	1757	2503	2455	1928	2980	2726	2835	896	3231	5383	2241	1102	1089	1907	2545	2162	743	2346	1709	2379	782	3927	1240	488	997	1375	2541	2152	2269	3433	1524	1736	4836	3778	1523	2234	483	1013	2772	3077	2156	3822	725	3823
SNX11	196	234	200	96	485	200	331	232	163	317	283	222	128	97	83	164	99	135	117	117	198	63	150	152	239	265	239	188	110	51	207	203	181	133	201	159	39	319	235	237	119	127	163	305	165	152	336	115	274
TMEM176A	379	1137	717	575	455	283	1321	661	1002	728	1746	849	93	756	286	265	156	222	878	782	655	134	110	357	530	218	721	122	91	0	230	150	401	515	406	384	153	370	444	395	587	108	193	421	166	436	899	163	817
M6PR	519	307	528	260	1084	357	1012	409	762	661	883	466	888	322	704	305	594	286	840	387	679	137	967	527	474	632	830	465	282	181	447	840	292	679	412	513	114	1069	1010	606	432	264	499	1515	239	775	1383	271	519
KLHL13	184	52	82	98	35	159	34	195	10	134	28	163	7	71	14	169	35	137	63	95	16	32	4	287	207	635	5	343	118	0	228	2	98	10	145	4	19	18	50	253	4	158	415	16	50	70	296	184	107
CYP26B1	73	138	425	37	25	158	45	40	10	92	12	106	0	27	40	156	4	42	11	24	77	113	125	58	56	27	6	179	39	9	70	4	71	10	143	123	89	46	36	104	8	82	50	34	34	5	139	55	49
ICA1	149	238	186	195	56	95	958	337	1938	374	1325	299	18	126	888	160	833	63	821	346	819	123	285	82	187	81	960	71	46	0	108	458	100	1011	332	349	101	770	900	204	588	67	80	113	281	1845	677	74	441
DBNDD1	51	17	11	11	9	23	85	17	35	19	138	27	0	12	33	3	23	6	30	17	141	12	30	42	44	30	86	10	25	59	10	103	23	150	44	87	4	87	69	51	197	15	22	169	21	47	33	10	34
ALS2	573	275	427	309	591	510	629	431	995	414	631	312	81	599	837	377	875	335	255	288	640	118	951	486	562	672	352	577	348	167	627	607	370	526	392	595	88	823	550	617	499	195	810	823	205	530	736	465	384
CASP10	294	3215	466	753	625	513	583	936	728	1464	437	1308	25	655	377	704	675	380	364	944	386	235	577	262	629	203	413	260	206	226	768	571	2012	328	1443	544	577	1849	543	467	568	112	327	543	1496	625	1759	210	1029
CFLAR	3282	5408	4719	2515	4702	3085	2644	2828	1975	4417	1859	2792	955	2504	959	2506	1277	1817	1191	3229	2715	1513	2067	4633	3512	3738	1950	2947	3020	1464	4170	2565	4021	2760	3682	2771	2545	3916	1913	4608	2151	2337	4267	5543	3190	2534	5870	3171	3434
TFPI	1124	490	1622	561	187	770	473	739	65	450	597	481	84	396	444	570	770	513	281	516	553	448	85	1561	973	754	181	567	359	25	699	158	208	257	461	319	157	426	247	1148	84	303	931	668	145	26	1031	509	392
NDUFAF7	242	97	183	121	650	250	260	188	227	298	272	134	354	143	241	202	277	166	268	130	123	56	280	233	240	452	276	365	222	76	363	223	147	258	208	167	40	314	255	335	175	150	563	241	93	129	267	365	186
RBM5	1648	1746	1473	1356	4551	1992	2372	1762	2409	2589	2277	1742	2179	1500	1385	1225	1420	844	1363	1440	1615	438	1981	1737	1827	1913	1406	1732	1136	587	1920	1548	1345	1310	1932	1058	567	2431	1484	2242	909	774	2207	3614	1434	1987	2907	1371	2031
MTMR7	97	118	84	82	92	60	40	109	49	99	63	90	38	71	28	53	43	64	85	114	73	27	135	98	102	111	29	70	80	0	121	31	61	63	62	40	19	56	29	75	26	35	162	40	57	94	91	86	65
SLC7A2	563	355	1500	161	50	322	82	187	37	89	164	139	15	94	103	264	485	209	34	180	471	307	1349	917	520	440	31	276	192	0	527	60	104	16	440	192	102	68	83	536	13	180	517	829	153	330	1068	710	152
ARF5	235	258	219	138	267	218	429	245	209	340	459	288	186	160	397	222	186	179	312	242	250	88	320	303	283	330	440	215	136	0	278	336	217	333	263	252	82	589	647	293	182	120	243	336	211	447	595	181	353
SARM1	179	44	74	83	221	115	82	128	82	135	180	94	40	136	364	115	71	66	126	70	126	17	308	84	169	113	161	152	101	74	174	107	120	457	138	81	42	99	221	199	71	59	246	180	93	103	187	128	399
POLDIP2	485	538	436	241	436	354	718	395	468	611	1352	483	337	346	1092	361	400	283	694	332	389	201	787	599	559	705	1147	465	298	209	430	988	452	1064	392	474	209	1187	1920	534	308	306	494	972	419	634	996	326	561
PLXND1	1319	403	2670	556	1260	656	1187	571	576	434	587	579	201	264	345	426	525	472	178	266	2496	409	703	2299	867	680	615	888	592	311	699	917	570	672	761	1885	362	1573	577	2036	863	962	1197	3538	576	749	4917	868	618
AK2	745	1081	864	899	1350	724	1682	1200	539	1546	1762	1321	1489	1624	2078	719	1236	553	1792	905	1099	395	1454	791	1048	986	1691	896	431	554	872	1600	804	993	1089	1205	381	2274	1490	951	654	496	913	2253	689	978	1798	730	1335
CD38	102	98	309	223	3464	153	95	119	18	364	377	500	2954	316	310	47	64	49	84	138	178	84	25	59	93	65	22	38	54	3	76	98	123	38	155	58	29	513	55	272	18	34	60	264	79	20	694	46	168
FKBP4	436	353	334	290	514	342	1121	386	794	479	1676	530	827	446	1869	272	996	308	1403	309	606	128	1075	309	465	527	800	391	262	322	364	838	332	1215	377	845	126	2007	2383	510	1591	175	484	1823	247	1500	1511	277	640
KDM1A	859	348	650	430	1150	626	1864	584	595	726	1400	494	1918	582	3114	496	1105	458	1127	409	980	187	1302	893	869	1289	1533	718	594	308	881	1643	500	1080	548	784	115	1804	1790	991	410	348	1142	1586	351	942	1439	674	611
RBM6	1820	1303	1538	1473	3545	1516	2278	1160	1239	1638	1823	1421	2613	1737	1158	1032	1042	724	1121	853	1288	368	1755	1820	1721	1872	2104	1696	1451	1425	2162	1549	1377	1664	1860	1073	719	2498	2343	2456	1371	1173	2256	2502	929	1584	2040	1253	1697
CAMKK1	182	54	132	57	80	94	134	85	162	60	125	62	7	17	48	79	128	51	168	46	150	29	92	147	104	149	252	241	73	221	171	206	137	252	81	138	70	163	438	140	257	91	147	402	81	214	296	107	111
RECQL	352	115	346	158	786	207	477	297	186	308	425	167	1355	180	178	196	272	229	454	215	347	66	415	482	321	596	238	356	176	57	325	349	147	194	182	264	28	686	354	388	127	228	357	609	101	117	538	266	196
VPS50	413	347	343	403	962	496	731	632	681	748	1016	530	479	314	540	535	547	394	902	637	672	80	801	420	660	826	507	568	325	0	663	457	315	514	467	327	82	659	686	716	262	148	714	464	280	537	691	436	486
HSPB6	732	37	527	45	1	307	21	146	0	68	11	36	1	61	2	188	2	271	20	79	28	109	2	514	299	1467	4	885	317	5	423	12	400	4	146	11	160	20	21	921	0	694	741	6	133	4	226	622	181
ARHGAP33	87	38	43	35	168	77	70	46	30	67	83	54	111	30	37	42	15	35	4	28	114	23	66	33	80	56	152	79	112	148	108	108	123	128	104	33	71	150	130	173	123	89	98	387	117	65	304	141	75
NDUFAB1	241	206	214	123	207	202	515	315	235	328	478	325	535	231	420	231	439	279	591	291	252	101	260	331	396	475	584	363	201	71	373	495	173	214	198	243	62	625	418	355	311	112	348	336	191	219	445	299	285
PDK4	8455	2710	5703	1246	126	5344	345	2488	1373	6407	170	489	159	1567	262	7709	104	2859	332	2405	560	3746	355	32510	10223	10827	58	2510	6927	0	2203	26	2184	114	1834	285	1903	827	222	2929	127	764	5162	176	1122	138	2899	7058	4594
SLC22A16	11	6	8	0	0	0	0	0	0	4	0	0	0	0	0	0	4	0	0	0	5	0	4	28	2	2	0	4	1	0	0	4	1	1	6	3	1	4	1	2	9	2	0	2	5	0	15	2	5
ZMYND10	14	5	13	9	23	11	5	6	9	0	22	7	10	5	2	7	4	7	0	1	15	3	174	11	10	10	25	6	3	4	1	7	3	8	9	15	4	13	11	14	12	2	3	34	2	3	19	5	6
ABCB5	39	8	31	17	2	108	9	83	11	164	2	88	2	10	4	55	0	36	3	25	3	44	2	28	41	14	2	28	9	0	27	0	7	2	11	0	0	1	5	92	1	4	107	9	19	1	15	27	24
ARX	0	0	0	0	0	0	0	7	41	1	0	0	2	5	0	2	8	0	0	2	39	0	0	2	2	0	0	2	2	0	0	0	2	0	0	0	0	2	6	9	0	0	0	6	2	14	0	0	1
SLC25A13	240	530	263	252	363	317	905	486	530	633	964	503	331	288	680	245	316	176	874	553	450	162	540	260	423	250	660	264	146	0	256	369	193	562	389	305	146	549	747	277	306	116	239	418	348	578	489	210	461
ST7	230	101	200	120	52	159	317	164	295	184	326	147	147	134	336	173	259	127	225	162	303	59	300	278	222	335	251	229	144	0	233	270	189	222	127	186	42	438	334	289	185	150	362	367	75	290	448	227	146
CDC27	1059	672	1131	576	1413	791	1437	728	934	999	1590	652	3134	630	619	699	1153	639	1070	811	1122	324	1646	1252	918	1712	1004	1320	591	188	1173	1381	656	655	631	838	124	1817	1067	1147	615	683	1490	1370	286	493	1808	851	751
SLC4A1	2	2	1	0	0	0	0	6	0	7	0	10	19	10	8	7	0	3	0	3	5	6	1	135	1	0	0	12	0	0	2	0	33	0	8	3	1	2	0	19	1	0	3	0	7	14	0	0	3
CALCR	2	4	4	0	0	4	0	2	6	4	2	1	0	0	9	2	0	0	2	0	2	0	2	17	0	4	1	0	2	0	4	1	1	0	0	0	0	2	0	4	0	0	8	4	2	12	4	0	2
HCCS	133	404	100	161	206	149	197	234	173	303	148	222	134	104	194	180	155	104	298	258	136	57	111	147	180	274	171	185	96	0	129	157	178	174	238	116	52	266	261	173	133	79	183	136	118	118	265	95	278
DVL2	277	131	162	146	403	188	258	192	188	215	249	164	214	193	129	134	134	127	150	98	273	60	407	213	210	300	272	276	188	96	245	316	168	233	243	201	76	250	595	354	199	153	304	908	173	269	508	175	226
PRSS22	33	7	0	5	2	9	198	6	305	7	47	2	0	0	201	1	108	0	84	2	283	5	98	4	17	11	124	2	23	67	44	151	34	199	4	122	9	180	115	18	204	5	2	0	52	228	144	5	1
UPF1	924	1314	922	634	1099	847	1008	822	1264	1098	1493	1111	728	893	1252	826	791	513	630	573	1405	332	843	863	1103	999	2236	888	741	937	1052	1242	1092	1741	1470	823	821	1918	2997	1294	1289	532	880	1574	1009	1979	2146	768	1523
SKAP2	680	874	851	603	817	392	1089	783	438	1197	1157	790	1820	607	416	529	622	398	507	740	837	220	471	817	760	799	647	437	311	0	643	698	369	514	641	593	97	899	517	737	374	300	516	1370	333	609	1151	339	742
SLC25A5	770	4754	587	1051	896	1671	2517	3178	1063	4141	2497	2700	2401	2126	1297	1903	1906	1059	3262	3146	1088	524	1060	1032	1837	1327	4536	837	477	0	805	1787	1282	1601	3020	837	484	3377	4384	1071	1217	440	821	2493	1538	1489	2643	677	3641
MCUB	183	98	295	94	610	133	228	130	196	185	215	111	1286	141	51	69	334	144	114	97	291	31	156	246	146	151	154	113	99	47	169	353	135	128	127	143	20	744	134	239	103	88	149	296	68	93	645	163	99
HOXA11	176	13	28	47	0	153	146	118	108	50	62	26	0	2	94	66	42	147	10	24	155	11	6	84	52	213	151	220	61	0	144	48	124	153	80	47	4	93	21	86	33	64	286	2	27	38	114	99	79
POLR2J	55	92	50	63	95	69	102	36	56	150	142	102	83	50	140	41	62	37	89	95	69	33	64	94	151	77	150	85	41	0	63	83	70	109	63	69	48	286	197	77	59	36	145	110	65	112	129	56	61
DHX33	244	120	340	157	263	210	348	191	311	239	350	142	394	170	417	112	407	130	439	141	332	62	599	250	195	324	404	184	147	234	225	589	202	377	200	390	69	486	843	342	212	140	272	970	161	460	591	221	236
MEOX1	60	17	165	31	9	26	10	10	0	21	41	14	10	23	3	22	7	8	0	16	2	14	7	56	61	31	4	41	30	0	48	12	22	4	51	8	6	31	12	115	8	51	44	7	42	0	49	68	16
THSD7A	474	70	404	119	491	280	94	167	9	181	181	93	313	28	15	196	125	129	32	102	257	129	1577	511	284	232	45	304	303	0	426	80	148	38	201	81	38	69	46	439	18	101	796	189	100	11	381	306	124
LIG3	622	386	300	362	750	436	643	476	697	532	1352	488	234	360	1566	377	378	299	676	445	537	164	996	477	657	680	1259	761	525	368	793	503	550	980	533	363	187	872	1651	647	699	328	917	517	497	1001	936	660	536
RPAP3	378	130	272	194	790	273	660	306	547	370	572	246	1879	323	547	218	384	278	711	236	314	41	645	304	379	711	393	413	295	112	453	391	234	453	215	210	55	545	824	434	209	210	555	394	116	485	494	358	270
ACSM3	49	93	42	130	1571	121	117	136	347	196	249	194	12	67	66	25	118	14	457	100	23	34	699	21	117	45	88	21	14	51	37	150	99	114	87	51	3	113	74	54	34	8	39	146	64	139	117	21	209
REXO5	35	23	65	30	50	29	77	39	67	23	122	25	328	38	40	26	96	13	41	37	74	49	67	120	39	60	111	24	14	39	31	88	24	47	33	33	12	192	46	75	64	40	60	235	18	64	219	25	34
CIAPIN1	186	183	175	150	309	177	362	237	311	318	522	334	279	182	425	138	329	159	489	217	291	69	341	212	272	337	558	232	103	146	192	450	160	265	172	205	80	647	378	251	374	125	182	298	141	306	501	153	239
SPPL2B	328	627	164	334	650	411	489	403	418	556	878	510	125	624	619	373	237	168	199	300	513	141	361	192	510	153	1102	339	357	720	526	464	525	943	844	261	559	524	1571	536	1223	285	262	987	1014	1462	1268	527	876
FAM214B	205	837	217	242	152	241	400	306	175	318	168	656	30	126	40	347	98	203	280	299	346	115	109	190	357	237	146	269	173	0	250	118	440	170	434	246	227	591	259	256	213	151	197	328	400	176	761	135	389
COPZ2	247	30	231	29	16	103	79	68	3	55	42	44	0	26	8	89	38	165	16	67	123	60	99	509	186	527	19	252	110	4	162	34	83	24	76	37	23	43	41	327	5	212	260	48	53	20	267	169	75
PRKAR2B	596	362	2905	323	140	307	186	279	13	223	111	500	614	74	2	339	276	241	481	367	77	1499	55	7341	580	748	27	345	346	0	466	31	132	30	257	27	202	193	91	522	51	143	496	160	223	90	820	291	276
MSL3	354	281	425	304	1354	278	543	286	373	552	435	324	647	259	253	199	407	191	354	266	425	80	462	303	404	490	262	301	203	0	346	346	248	506	340	307	103	894	487	473	148	232	417	373	251	267	910	259	308
CREBBP	2100	2104	1971	1588	3845	2098	2510	1717	1990	2519	2126	1680	1645	1574	1917	1699	1085	1183	1088	1679	1827	582	2296	2686	2293	2384	3197	2390	1919	1020	2591	1759	2091	2167	2464	1419	965	2842	2230	3039	1826	1075	3149	3077	1794	1930	3423	2092	2108
TSPOAP1	402	186	141	164	756	359	85	141	88	201	253	132	63	217	187	193	40	108	53	181	160	46	809	250	264	396	540	516	498	173	486	225	369	774	391	344	110	1347	358	562	469	212	545	225	297	173	496	440	292
MPO	2	0	9	2	15	1	2	0	0	0	6	4	0	2	0	2	2	9	1	0	2	0	0	9	2	4	9	3	0	0	0	5	0	1	1	12	2	4	2	10	10	0	0	12	9	4	20	6	2
PON1	15	3	3	5	0	18	7	15	3	5	6	9	3	3	10	10	15	9	22	16	12	0	16	20	22	20	0	16	16	0	33	7	9	23	6	11	3	38	21	7	6	6	37	9	12	3	12	30	14
GCFC2	318	134	339	224	461	338	293	303	523	314	382	207	265	169	324	216	442	221	352	272	269	109	671	466	346	566	331	437	289	51	455	243	208	317	222	224	72	395	274	385	198	124	604	345	121	283	367	294	268
WDR54	60	38	25	30	139	28	109	26	33	31	122	43	134	17	90	31	80	49	52	32	125	4	210	17	52	34	146	38	20	52	35	125	27	87	36	42	12	163	80	55	146	8	31	265	45	65	208	36	39
CROT	198	471	121	244	285	240	188	460	405	535	371	306	142	415	78	256	127	178	332	345	75	43	330	181	255	321	158	279	140	0	271	206	139	159	305	34	35	195	204	190	40	86	324	138	239	122	202	154	304
ABCB4	87	70	31	58	1369	107	43	73	17	186	32	60	329	75	46	48	13	39	33	34	29	2	73	27	74	51	25	34	73	0	61	16	23	39	60	11	21	39	83	137	18	29	31	4	24	32	33	65	56
KMT2E	2280	2737	2897	2653	5542	2561	4220	2958	3247	3843	2933	2724	2682	1802	3133	2338	1762	1806	3293	2979	2290	704	2840	2211	2750	3267	1867	2750	1821	0	3281	1842	2102	2513	3114	1486	764	3078	2797	3076	2275	1165	3418	1710	1870	3115	3839	2011	3109
RHBDD2	268	340	265	175	130	197	459	256	163	336	326	247	80	194	398	181	336	124	138	201	394	90	559	271	268	195	351	128	121	0	182	248	175	261	277	199	147	575	428	244	176	77	177	387	226	524	696	145	344
SOX8	16	18	16	35	47	13	8	27	2	26	0	31	110	16	44	7	56	14	2	14	90	8	4	17	26	22	50	24	26	0	84	6	18	21	42	34	15	82	18	72	297	14	14	0	47	26	53	44	31
IBTK	1020	1476	1188	990	1707	897	2218	1501	2667	2010	1830	1936	1503	884	1307	1172	2523	906	3564	1455	4032	444	1708	1126	1548	1756	1505	1496	540	0	1353	1904	890	1117	1041	1838	275	3753	1276	1146	557	666	1460	1601	958	1889	2355	872	1133
ZNF195	338	447	335	311	1152	266	1191	422	851	525	710	464	959	414	971	298	1046	185	620	271	632	78	708	198	369	347	917	253	112	562	320	648	248	841	467	670	155	1136	1020	373	385	128	257	631	283	684	647	241	562
MYCBP2	3997	1308	5494	2354	9934	2732	3860	2227	2190	5080	4479	2589	7544	1743	3897	1985	3139	1676	1800	1708	3005	1541	3372	5103	2829	3914	2414	3029	2225	1910	3641	3434	2043	2169	2451	2298	594	5599	2954	4580	2431	1693	4097	5933	1423	1967	6452	2608	2142
FBXL3	790	1122	819	785	1619	1019	1427	1626	949	1565	1290	1077	1020	721	644	1076	676	754	861	1504	675	296	971	937	1168	1325	636	1075	505	278	1079	493	560	583	997	410	193	890	851	943	549	371	1141	1179	654	368	1350	729	1308
ITGAL	178	247	377	274	2829	239	140	207	32	829	149	391	680	374	55	130	43	69	64	202	270	55	51	107	180	137	59	108	209	47	219	293	264	97	392	192	65	708	80	654	71	83	84	539	316	130	865	183	223
PDK2	229	137	147	136	116	215	201	224	212	245	334	177	48	399	45	171	93	127	106	189	136	127	163	279	278	337	253	194	268	68	237	88	169	180	249	55	97	122	256	295	70	63	262	94	136	96	222	222	441
ITGA3	606	2095	365	927	136	998	2819	1298	1487	1539	1618	1384	26	1649	175	991	774	517	1487	1327	1038	298	8026	238	1163	543	1344	811	483	784	830	4058	1522	1385	1715	2203	684	4890	1694	855	3034	370	930	11811	1571	868	1665	622	1816
ZFX	1110	700	1189	922	1802	993	1556	1503	1017	1684	827	820	1881	1025	763	850	1077	1059	655	939	941	367	1327	1773	1673	2796	1059	1879	753	0	1341	659	985	961	1182	976	286	1876	1270	2066	421	629	1671	702	620	710	1821	1430	1330
LAMP2	1081	856	1452	684	1259	758	3334	1092	1283	1293	2602	1127	1518	731	1559	915	1079	738	1145	1125	1630	411	1523	1566	1232	1536	1957	866	521	0	843	1202	429	1357	717	691	151	1947	1917	1195	424	494	1120	4013	404	734	2141	711	919
ITGA2B	14	0	29	1	0	8	3	6	2	13	4	4	0	4	2	15	5	4	0	4	13	1	38	39	10	14	1	8	8	0	7	4	14	6	7	5	1	6	5	21	85	12	27	218	9	1	13	7	3
ASB4	4	0	2	2	0	4	2	2	4	0	0	2	0	8	547	0	2	0	8	2	0	0	0	0	3	3	0	0	0	0	0	0	0	4	2	2	0	2	4	2	1	0	2	9	1	0	4	0	2
GDE1	648	1654	252	586	256	736	903	1105	774	1332	944	1351	279	563	691	959	586	704	918	987	600	250	639	795	1249	1510	892	870	613	221	766	1264	653	647	1219	506	354	1362	967	712	349	450	817	573	644	646	1229	569	1682
REX1BD	113	121	115	78	109	89	128	97	92	117	181	115	93	71	124	74	145	67	106	59	146	40	78	151	146	161	409	76	117	126	143	292	167	203	135	154	80	233	405	241	292	89	175	198	158	162	346	138	166
CRLF1	73	22	21	1	4	35	2	10	4	10	9	4	14	5	13	15	3	2	8	3	9	16	2	10	12	61	31	14	10	4	21	11	15	15	16	15	7	3	25	42	7	16	25	6	10	10	52	39	14
OSBPL7	158	762	119	325	408	338	481	488	627	662	682	569	129	293	268	330	112	166	398	373	273	136	158	113	590	98	461	282	238	555	332	528	419	578	755	123	540	742	700	345	674	136	150	289	985	851	621	282	917
TMEM98	289	350	274	329	28	323	522	371	370	365	845	435	8	642	380	287	217	236	604	593	357	88	1153	219	512	414	647	378	56	86	253	201	194	531	366	138	56	332	850	279	329	164	515	338	166	332	443	287	500
YBX2	70	261	12	70	9	578	302	343	113	337	167	127	0	80	39	336	204	69	142	121	96	59	10	68	111	40	262	170	94	266	135	380	106	134	362	75	112	504	501	113	106	60	181	536	394	334	331	186	299
KRT33A	0	0	0	0	0	0	0	0	0	0	0	0	0	0	0	0	0	0	0	0	0	0	0	0	0	0	0	0	0	0	0	0	0	0	0	0	0	0	1	0	0	0	0	0	0	0	0	0	0
MAP3K14	405	493	367	231	841	341	280	243	166	355	329	362	199	410	56	319	101	266	104	214	271	71	238	196	429	403	449	494	453	183	709	288	470	240	480	151	289	551	416	921	224	379	529	419	384	377	691	690	449
ABCC8	16	17	20	13	6	15	0	17	28	20	1	18	0	44	1	8	4	8	5	8	8	4	0	38	35	4	2	24	15	8	41	2	20	0	67	2	35	0	1	19	4	7	20	4	7	16	6	30	17
CACNG3	0	0	0	2	0	0	0	0	0	0	0	0	0	0	0	0	0	0	0	0	0	0	0	0	0	0	0	0	0	0	0	0	0	0	0	0	0	0	0	0	0	0	0	0	0	0	0	0	0
TMEM132A	75	24	100	24	985	94	378	26	53	16	82	37	35	23	272	17	156	25	52	17	392	16	476	69	43	92	199	47	29	25	32	308	79	438	32	338	31	294	375	133	132	24	113	495	49	186	274	43	31
AP2B1	2333	2196	2234	1657	3406	1662	4089	2152	4428	2901	5528	2131	1909	1092	5179	1611	4700	1647	3621	2230	2522	771	4376	2368	2864	2668	4205	2024	1192	752	1825	7698	1571	3032	1746	2956	380	7572	5448	2207	2440	1105	2402	2384	1200	2789	4730	1572	1989
TAC1	72	4	15	0	0	61	2	47	0	11	112	13	0	13	6	27	0	49	2	22	2	1	0	14	47	163	2	58	24	0	179	0	20	6	24	0	0	0	26	125	12	36	161	1	14	2	1	84	22
ZNF263	313	193	366	250	650	288	846	280	525	342	664	286	383	234	597	255	363	182	433	208	411	63	438	333	349	403	1093	298	189	319	294	389	235	619	301	374	150	602	685	414	559	193	376	474	211	545	605	276	257
CX3CL1	207	141	295	88	48	148	51	37	71	55	89	84	26	14	31	59	55	49	33	61	64	179	206	237	107	187	69	217	151	44	169	245	130	103	142	140	132	879	63	500	183	58	309	287	104	340	255	353	97
SPATA20	410	448	397	364	456	483	764	550	903	691	231	312	51	189	109	459	350	269	803	467	625	239	595	331	676	544	599	391	540	423	533	514	624	694	446	449	371	852	488	291	1182	473	529	1335	546	831	941	463	659
CACNA1G	15	11	143	9	5	11	10	7	1	9	4	14	0	4	0	21	6	18	4	5	14	9	85	10	32	52	0	28	9	3	36	20	6	0	42	24	7	6	2	63	4	30	34	6	22	1	15	10	0
TNFRSF12A	151	86	293	24	20	20	397	26	58	49	201	68	4	58	59	47	130	46	40	78	232	30	217	111	77	271	736	199	78	117	108	279	147	207	71	247	84	700	541	104	165	286	120	528	143	194	565	298	50
DLX6	2	0	2	0	0	0	6	0	0	0	8	0	0	0	6	2	0	0	38	0	1	0	0	0	0	2	6	2	0	0	1	0	2	0	0	2	0	0	25	1	0	0	2	0	0	8	0	2	0
MAP3K9	91	200	149	159	459	78	342	209	511	276	355	200	526	218	959	141	329	65	317	183	277	46	276	34	199	57	503	54	79	181	77	538	145	245	158	284	139	646	523	89	351	36	30	536	147	542	455	73	280
RALA	351	735	408	279	283	318	1041	556	608	718	1056	564	611	319	924	385	783	286	781	650	556	134	931	520	510	577	700	458	185	0	410	599	308	612	473	405	78	848	1078	349	294	231	378	406	400	698	779	204	606
BAIAP2L1	181	2625	134	640	90	527	2241	717	1473	1209	974	1120	17	395	723	709	759	285	979	769	629	220	502	126	754	98	1439	509	284	0	689	713	1092	1167	908	738	650	1949	2188	288	1467	137	171	411	1454	2315	1698	279	1041
KDM7A	1403	2025	1430	1464	3664	1364	5866	2228	5094	3320	3407	2413	240	1264	4380	1642	1403	1040	4479	2969	1997	509	773	1088	1789	1528	4427	1210	664	0	1532	1305	1349	3061	1685	1030	360	2345	3543	1410	1560	638	1535	630	1511	3144	3210	929	1971
ETV1	183	53	105	169	47	277	208	158	53	125	243	59	8	74	120	155	461	144	56	130	688	38	446	149	211	290	125	231	130	0	270	130	120	86	151	61	12	252	147	242	27	62	429	232	46	103	378	153	99
AGK	385	155	273	282	739	361	560	332	498	413	752	249	504	174	410	234	377	233	464	270	270	83	748	368	377	476	568	354	256	0	451	396	215	684	305	248	73	490	646	414	234	131	533	409	179	557	561	296	328
ALDH3B1	116	70	132	74	70	94	131	69	172	85	302	103	23	269	48	30	68	66	235	71	269	53	824	152	150	166	218	117	50	77	82	246	101	223	80	212	60	262	186	154	768	100	144	761	149	400	443	69	90
TTC22	74	1549	31	371	91	329	252	634	267	625	191	503	3	705	116	417	90	99	167	512	291	113	177	28	462	45	197	165	149	200	407	71	879	315	1105	286	501	315	451	122	101	63	109	87	954	241	284	168	1159
PHTF2	491	403	665	417	2422	505	864	522	319	891	650	562	1984	322	470	396	518	425	321	621	662	116	632	642	582	861	397	538	324	0	508	511	261	342	450	276	94	664	450	745	144	520	638	665	245	372	1123	481	414
CCL26	0	0	7	0	0	1	5	0	11	2	2	5	0	0	30	0	51	2	0	1	44	0	0	6	5	0	0	2	0	0	0	2	0	0	4	11	0	26	0	4	7	2	6	4	0	44	32	0	0
FARP2	686	1954	688	1026	966	1027	1848	1701	2821	1947	2025	1776	772	1131	1806	1128	1265	679	1633	1530	1409	378	1055	727	1348	756	1899	887	478	984	1005	1457	1542	2145	1916	962	523	2805	1997	1006	1387	441	743	1137	1342	2130	2137	741	2116
USH1C	173	2074	28	679	57	535	1177	1238	1427	1402	441	1093	14	1816	1476	929	693	248	1368	1363	826	175	0	30	831	93	1579	306	146	1309	608	987	716	1690	1555	701	538	2233	2021	248	1717	116	71	98	1047	1420	841	138	1576
GGCT	114	54	99	44	66	38	223	58	143	98	423	60	260	29	486	33	315	52	184	35	170	59	345	131	91	132	379	76	42	0	81	247	48	179	53	120	27	266	360	101	116	47	65	200	24	212	287	80	60
DBF4	66	57	140	94	278	58	375	82	270	185	475	118	1211	134	591	36	352	47	276	97	282	41	208	62	95	58	376	44	19	0	73	378	34	194	73	106	14	498	521	127	196	31	68	367	79	335	414	42	98
TBXA2R	17	6	18	6	9	4	2	4	0	5	13	4	0	0	2	12	4	15	2	11	16	4	10	16	13	6	9	27	8	0	18	6	10	10	6	12	0	5	13	21	10	6	24	19	9	5	28	15	5
IFRD1	626	1162	1272	480	532	978	2434	1122	698	2090	1043	1226	581	810	866	1277	903	702	890	1024	799	480	1323	1879	900	1304	1254	1267	455	0	951	709	782	1016	1340	825	298	1130	1969	1524	648	610	1448	1269	1052	1093	1479	603	852
LGALS14	0	0	0	2	0	0	0	0	0	4	0	0	289	5	0	0	0	0	0	0	0	0	0	0	0	0	0	0	0	0	0	0	0	0	0	0	0	0	4	0	0	0	0	1	0	0	0	0	0
COX10	167	198	139	158	245	155	227	210	284	335	241	204	184	196	154	166	178	144	378	196	226	80	285	190	251	250	258	253	153	87	176	229	180	243	261	140	61	367	284	268	134	82	218	303	137	388	304	151	353
GTF2IRD1	299	49	103	72	69	134	1625	96	411	120	1379	83	96	113	1363	83	302	70	420	70	397	52	468	192	231	285	1734	153	154	0	218	414	151	1285	117	266	89	624	1720	253	1050	162	223	204	181	542	570	198	113
PAF1	217	248	259	147	302	201	226	200	140	275	252	214	256	127	150	183	129	148	136	253	213	87	177	345	273	423	235	320	198	125	320	343	240	240	256	187	111	673	427	430	221	139	416	534	176	234	646	200	211
VPS41	920	668	717	505	1240	695	1228	1068	1037	1210	1720	701	600	591	907	669	995	590	1265	832	1018	279	2704	1115	1013	1502	907	929	644	0	894	662	482	968	796	698	161	991	1367	1061	554	563	1057	901	570	1034	1230	652	960
ARHGAP44	102	418	80	359	238	351	138	576	4	835	67	500	429	209	19	383	108	147	263	426	89	128	445	72	395	95	172	166	97	33	163	414	238	390	647	77	129	205	251	246	24	62	241	30	374	115	106	164	836
ELAC2	517	267	422	351	682	362	468	405	473	522	591	371	831	375	455	313	642	285	647	276	714	156	794	577	504	667	460	385	302	221	454	876	421	545	472	494	208	1301	644	650	410	397	646	1121	388	759	1021	453	480
SCIN	123	1600	78	549	68	890	138	1589	980	1773	58	1116	27	5848	382	861	135	163	393	1477	515	156	95	100	489	31	7	151	50	0	282	52	465	88	1460	80	296	15	233	168	33	44	61	55	1303	505	451	119	1611
ARSD	220	301	226	635	458	175	1675	655	2685	918	825	499	21	425	556	153	689	253	593	323	933	264	588	250	851	250	1088	297	144	0	226	294	306	1505	465	303	194	871	715	339	648	94	212	321	387	2392	546	173	918
PNPLA4	40	40	97	71	57	55	113	73	73	117	159	65	74	69	55	46	149	52	117	64	65	49	195	101	124	113	250	80	36	0	41	5	36	105	81	70	23	207	163	43	64	26	84	20	37	69	27	43	121
MYH13	0	5	11	2	6	1	10	2	1	5	12	6	0	2	2	5	0	1	0	0	19	5	75	3	7	9	3	6	2	0	3	8	4	4	4	2	10	10	4	12	3	4	1	1	3	3	13	0	11
ADIPOR2	807	2266	1332	840	760	1037	2528	1245	1970	1918	1255	1801	954	1136	1307	1127	965	597	1915	1474	1141	582	843	1871	1121	995	1503	865	429	319	780	913	1091	1052	1364	599	473	1562	2401	734	1436	347	752	1317	895	1404	1687	466	1629
CDKL3	18	4	13	7	27	15	4	8	1	8	9	5	26	8	10	2	9	7	2	3	11	2	8	11	11	20	9	15	6	14	15	10	6	5	5	8	0	14	1	2	14	2	29	7	10	3	10	11	10
UPP2	10	5	8	2	6	3	2	0	4	3	7	2	0	0	5	2	9	3	6	2	5	7	33	7	3	0	4	1	2	0	5	26	2	7	2	3	0	8	0	1	8	0	0	0	1	7	5	0	3
PRSS21	2	0	4	6	0	2	18	0	0	4	0	4	0	0	0	0	0	0	0	0	0	0	0	1	1	0	0	2	1	1	0	0	6	2	0	0	1	285	0	4	0	0	0	0	2	0	14	0	7
MARK4	298	105	206	121	213	180	141	130	102	131	114	126	72	123	102	108	69	118	61	94	266	70	186	239	208	292	163	249	231	79	268	221	203	240	175	218	91	251	214	363	151	173	281	510	132	138	443	266	169
PROM1	104	2443	29	1200	44	1319	944	1617	2996	3145	2574	2616	17	1020	955	1535	1223	353	514	1127	5098	433	43	90	339	63	1637	685	92	438	188	2	562	1343	1879	109	482	122	392	104	2237	104	218	148	1123	5915	596	218	2846
CCDC124	76	32	64	19	57	57	57	38	26	44	105	38	33	30	69	56	57	46	45	24	69	15	49	97	70	115	178	73	72	46	90	139	101	98	79	135	45	180	214	102	87	36	98	210	61	85	253	103	70
CEACAM21	14	13	10	6	134	8	5	11	2	39	9	15	12	9	19	4	7	5	4	7	9	2	0	12	7	7	4	14	15	6	10	6	17	2	14	9	11	34	2	17	3	10	5	14	10	3	43	12	26
PAFAH1B1	2228	2896	1925	1490	2866	2461	2088	2614	1505	3202	1616	2115	2720	1871	1012	2184	1581	1554	1740	2636	1690	629	3055	2264	3016	3976	1139	2881	1832	296	2942	1722	1865	1296	2601	1416	573	2587	2397	2570	654	1367	3500	2257	1585	1338	2730	2080	2614
NOS2	87	2226	12	68	69	30	118	194	394	120	25	23	3	220	2585	15	698	46	358	71	421	49	12	8	39	32	454	12	27	322	426	334	8308	123	84	11	24	1838	453	92	36	50	51	91	216	702	2202	30	35
DNAH9	16	187	49	65	12	7	127	35	7	34	5	32	2	23	3	22	4	23	10	199	17	10	1013	63	52	23	33	8	82	23	186	56	138	54	36	8	108	36	22	21	5	37	18	3	70	38	42	22	43
KIAA0100	2156	1909	2245	1595	3322	1580	3644	2323	2587	2684	5013	2254	2562	1780	6481	1381	2523	1272	2874	1678	2488	779	2758	2342	2188	2276	3547	1780	1186	1200	1902	2845	1590	4158	2047	1953	734	5070	5520	2694	2660	1201	2196	3129	1408	2378	3823	1382	2127
SLC13A2	9	16	0	187	7	6	13	129	35	14	8	11	0	607	10	43	2	56	26	48	0	14	0	6	149	7	8	12	4	76	10	0	0	115	18	2	22	0	100	20	8	5	0	0	11	20	0	15	173
GAS7	1360	526	1225	627	358	1141	566	1093	32	588	603	1033	151	290	270	1026	149	1150	143	508	660	367	662	7153	1524	1500	233	1507	993	30	1356	228	718	284	1041	311	442	448	312	2763	44	1955	1662	372	613	87	1411	1503	773
TRAPPC6A	37	23	27	36	92	31	57	29	66	59	252	33	37	20	112	31	58	37	86	17	34	12	83	55	55	59	131	27	27	34	33	98	19	82	54	36	9	42	114	50	102	16	27	86	20	94	139	21	50
MATK	25	20	46	11	42	10	8	13	0	7	15	15	0	28	3	11	10	5	7	31	48	8	231	11	25	14	0	15	5	0	23	3	45	0	24	39	7	68	9	43	21	18	10	35	33	5	49	17	27
CEACAM7	85	89809	569	11013	12	17535	5218	42022	738	57776	980	39584	8	10	8	24231	63	4828	24186	32769	11	3195	8	1135	9598	244	41	3877	87	388	2941	40	16132	128	44354	35	6131	266	6628	1515	226	184	805	904	17227	35	1806	578	44060
CD79B	119	17	74	53	5440	213	37	32	2	248	29	136	3959	274	0	4	9	10	4	8	9	9	4	17	21	3	6	14	27	6	32	51	5	8	61	8	15	31	2	245	8	8	14	33	114	4	82	32	51
SCN4A	98	18	275	5	67	37	0	6	0	12	1	9	33	2	0	5	1	10	2	0	5	140	0	438	59	103	5	34	47	0	23	11	17	4	20	8	43	4	6	127	8	49	25	207	14	0	131	26	28
ST7L	265	245	249	203	400	205	300	282	280	295	330	227	171	176	248	175	184	195	243	191	189	84	311	221	304	347	417	216	169	78	260	271	153	224	201	175	79	317	240	277	77	143	297	328	156	190	325	162	258
TKTL1	4	2	6	2	15	1	0	0	0	6	0	1	0	0	1	0	5	0	0	6	2	0	0	2	0	11	0	0	0	0	2	0	3	0	0	9	2	1	0	3	2	4	3	1	0	1	0	0	2
PAX6	43	36	47	45	68	39	164	49	31	54	63	45	65	29	57	30	57	51	76	62	15	16	30	42	76	75	43	50	24	17	77	34	37	27	49	22	7	43	46	47	26	15	61	37	49	93	45	60	68
RPUSD1	60	58	66	47	102	54	165	62	97	111	249	83	93	70	249	53	106	37	107	47	170	24	143	48	82	67	459	56	52	199	74	230	94	229	123	126	62	290	406	72	116	47	59	156	108	169	216	55	170
RHBDF1	254	524	219	240	61	270	736	220	448	313	621	320	4	95	239	333	117	200	220	277	548	91	226	274	331	245	1145	350	467	1239	445	607	449	793	509	356	346	837	702	430	1044	316	352	588	577	925	830	411	437
LUC7L	867	511	679	602	2024	921	1845	615	713	1007	912	598	910	544	1012	571	839	319	731	360	724	169	1058	903	692	849	1385	814	625	801	947	957	562	1094	817	551	305	1006	918	1027	1064	465	1283	785	553	902	1325	619	666
CACNA2D2	57	15	18	28	49	24	33	46	178	40	50	26	0	12	40	21	8	33	24	35	21	8	13	45	64	27	17	59	32	46	43	22	22	89	34	13	18	22	28	63	23	10	37	22	50	646	26	45	49
BAIAP3	13	56	62	67	108	67	30	35	117	64	233	55	12	33	82	43	42	24	54	26	27	29	121	18	59	26	88	64	67	52	72	64	42	152	137	294	85	15	90	57	496	34	36	148	96	131	72	55	106
TSR3	139	98	73	29	74	83	131	91	84	102	139	92	40	68	71	94	64	59	80	71	132	57	94	101	148	273	334	139	115	75	98	167	144	143	135	130	125	196	246	167	153	95	134	285	153	166	247	145	122
PIGQ	142	176	104	89	181	125	192	150	79	138	200	151	52	73	256	118	85	86	134	82	221	52	200	122	153	125	486	134	157	268	131	358	199	353	223	160	120	281	350	246	326	91	177	520	195	289	378	166	224
CRAMP1	185	163	168	147	473	173	308	161	241	177	249	153	146	139	165	131	97	108	131	118	203	48	189	186	223	179	458	197	161	210	226	253	186	313	226	163	95	390	295	267	282	96	256	298	191	284	311	159	191
TEAD3	805	327	310	290	32	585	357	333	226	322	310	253	7	256	187	399	157	431	171	344	455	119	269	417	634	1264	435	1013	767	0	760	280	715	536	511	221	282	574	711	856	161	491	1107	222	416	369	788	884	503
SELE	52	218	702	24	58	34	69	38	2	78	118	246	5	9	0	76	154	80	2	236	337	347	20	67	109	318	17	63	21	2	39	80	30	21	73	71	63	40	62	655	0	34	140	29	145	10	186	194	43
DNAJC11	280	346	238	299	322	293	498	398	158	575	625	512	191	229	507	219	288	192	647	332	437	135	408	285	404	299	602	308	249	316	333	567	329	464	456	345	207	790	670	375	330	165	362	806	416	460	578	375	502
FMO3	23	19	35	7	187	24	16	4	22	15	15	22	0	24	2	7	6	6	7	20	46	6	87	33	12	15	12	8	5	0	2	6	5	9	0	24	0	9	18	29	8	11	13	8	7	20	44	6	8
MYLIP	461	403	366	317	550	403	411	584	343	575	527	463	206	258	595	408	195	301	337	358	247	149	518	1004	501	594	348	405	322	0	443	289	264	403	570	268	127	409	582	721	103	152	622	504	249	367	581	495	523
NOX1	307	362	18	577	6	37	1120	466	2103	409	2713	330	1	3	650	80	346	201	3328	596	254	92	3	14	488	132	6120	19	13	0	89	450	95	4360	456	42	24	456	3271	54	752	6	13	10	260	1625	191	46	601
E2F2	32	237	22	43	281	108	207	133	33	252	198	335	925	160	116	108	152	56	197	126	165	52	53	41	164	20	307	57	41	123	47	256	120	101	190	73	58	511	305	122	42	10	20	411	157	102	431	36	329
PSMB1	707	741	609	405	945	621	1521	681	935	873	1306	763	1255	514	1218	591	1007	583	994	732	808	199	733	996	844	1313	1486	737	521	0	794	1189	529	709	609	631	120	2002	817	805	539	397	960	1572	412	764	1467	558	679
SYN1	14	9	8	5	11	25	9	9	9	14	17	9	0	2	4	2	1	2	6	8	13	4	2	13	19	25	44	22	20	0	11	1	25	19	17	31	12	6	13	33	26	10	40	5	13	5	31	17	12
JARID2	427	255	613	247	900	328	411	319	387	544	473	354	99	308	794	233	224	203	269	279	542	127	179	520	398	489	571	378	311	0	416	479	346	662	455	502	193	416	820	515	222	225	407	573	393	565	887	498	369
CDKL5	363	173	323	182	213	358	618	313	510	427	355	253	117	101	132	268	258	260	145	222	744	82	542	492	342	553	275	459	279	0	508	307	231	333	316	276	54	149	328	431	100	227	543	192	146	262	462	287	241
CAMK1G	10	43	2	5	0	13	27	13	12	34	2	11	0	4	2	14	10	8	7	52	15	2	5	6	10	20	9	10	0	10	21	8	6	4	8	13	21	22	9	4	11	0	5	4	40	12	8	1	5
CDK11A	24	34	22	34	36	32	42	24	34	45	43	47	14	44	41	20	19	13	20	31	62	13	22	19	31	9	59	28	33	48	44	48	34	41	64	21	21	35	48	39	25	20	31	64	57	107	66	33	44
NADK	442	897	651	368	1328	533	745	558	232	779	523	741	350	370	519	476	303	229	340	485	446	293	322	568	605	388	781	387	240	294	467	597	465	567	904	574	466	902	818	628	431	205	350	946	869	746	1222	326	948
TFAP2B	0	0	0	0	0	0	0	0	0	0	0	0	0	0	0	0	0	0	0	0	0	0	0	0	4	0	0	0	4	0	0	0	5	0	0	0	1	0	0	2	0	3	1	0	0	0	0	0	0
TFAP2D	0	0	0	0	2	0	0	0	0	0	0	0	0	0	0	0	0	0	0	0	0	0	0	0	0	0	0	0	0	0	0	0	0	0	0	0	0	0	0	0	0	0	0	0	0	0	0	0	0
DLEC1	54	145	60	80	34	67	30	121	105	74	133	118	2	116	32	114	12	44	33	127	91	33	172	53	123	46	52	63	57	40	83	24	58	89	126	49	60	80	39	92	66	33	81	47	134	221	104	77	230
CYTH3	395	245	541	230	86	317	405	350	111	303	486	208	23	356	548	289	169	313	148	300	313	209	773	739	533	495	252	400	398	0	439	403	198	264	373	201	170	162	474	516	224	254	553	352	266	145	543	418	262
ADAM22	166	342	224	358	207	382	370	616	482	900	478	413	79	201	85	433	177	98	362	525	205	93	100	183	352	127	239	207	100	0	268	154	127	187	381	117	177	489	695	316	132	36	172	229	377	58	359	133	454
SYPL1	1146	531	700	619	2645	987	2118	1091	1755	1250	2092	778	2834	549	1840	892	1532	1214	1636	941	1032	286	1504	1199	1163	2279	1064	1472	708	0	1423	999	624	833	681	801	93	2209	1334	1055	629	571	1723	802	400	1327	1466	946	720
CYB561	191	454	154	186	32	158	875	271	334	311	851	328	10	330	431	202	322	116	412	214	835	53	918	234	355	136	789	168	82	246	176	687	245	656	279	460	114	936	905	233	528	147	145	659	370	950	1360	101	336
SPAG9	2622	4521	3109	1708	5054	2906	3736	3049	1830	3567	3546	2481	2204	2525	907	3107	1593	1650	1962	2820	2354	861	2262	2992	2822	3984	2227	2935	1883	870	3091	2161	2140	1433	3368	1909	1063	4030	2373	3003	1564	1821	3460	5385	2767	1054	3787	2650	2567
CELSR3	71	65	49	34	8	63	1150	69	347	57	853	82	9	47	319	45	95	23	210	117	357	26	66	124	78	65	1459	39	60	694	49	277	59	187	74	58	61	396	895	95	313	43	37	3816	167	1305	353	82	105
AASS	341	202	415	213	200	326	132	183	292	231	243	163	9	79	20	235	140	204	31	175	230	299	600	668	316	369	115	429	267	0	526	349	258	117	321	90	104	108	112	383	15	134	598	307	128	110	394	352	158
PLEKHG6	158	2571	284	670	28	758	597	988	358	940	438	1043	4	899	161	1157	76	302	603	987	169	268	131	269	1097	113	480	611	536	491	965	43	818	779	1788	281	1380	625	1349	378	648	306	170	166	1722	1093	473	614	1876
SS18L2	41	51	63	27	137	35	126	41	75	122	162	64	260	67	150	34	75	24	62	37	54	13	63	60	39	62	97	39	16	22	44	97	18	72	41	66	4	108	109	50	21	14	34	129	21	66	122	31	61
MPND	42	127	32	60	69	82	63	109	37	126	34	128	21	85	32	46	46	48	64	65	70	16	53	40	67	53	134	83	62	70	72	67	99	81	125	54	83	72	169	88	92	52	69	149	139	63	118	50	156
MGST1	526	657	3074	287	33	394	1092	721	590	973	862	890	2	240	639	260	1009	228	1208	470	468	1092	255	2907	318	176	474	248	71	128	103	485	266	328	323	374	85	550	831	269	438	125	284	295	384	496	738	96	610
CRY1	410	456	582	183	83	206	391	283	248	323	402	269	24	212	364	426	329	255	423	548	366	112	453	513	553	779	201	457	253	74	430	360	196	182	315	228	124	447	297	390	225	490	538	342	303	511	695	618	307
PGLYRP1	3	2	6	5	16	7	4	6	3	2	3	4	2	0	0	3	3	1	1	2	8	6	2	6	2	7	18	3	3	6	5	11	7	15	1	8	2	12	28	9	2	0	5	22	12	3	9	2	4
NFIX	1375	350	1164	412	114	866	483	612	427	367	971	327	15	147	252	536	310	719	296	386	331	326	1078	1674	1021	1829	1227	1475	1215	270	1067	597	969	834	739	333	226	726	1316	2038	665	782	1864	228	556	780	1578	1274	570
ST3GAL1	848	509	1961	309	1584	287	719	258	50	784	307	444	117	245	124	215	234	346	239	267	1154	306	1300	1716	472	727	362	325	274	0	458	444	276	465	445	529	335	2516	254	925	1330	527	557	607	288	124	2128	440	387
MMP25	22	90	110	23	84	20	22	37	8	72	17	43	12	27	2	80	41	100	9	31	66	64	8	131	41	127	40	69	27	7	35	45	99	17	43	125	72	77	22	89	16	17	35	31	35	29	154	50	83
IL32	258	3991	280	299	327	740	1351	808	211	1622	514	1129	28	1442	108	834	736	164	566	1561	644	152	131	121	637	299	1018	414	156	176	316	738	2162	813	1772	1018	788	2055	1325	258	576	210	220	1113	1239	155	2479	213	1195
PKD1	3133	741	1209	922	938	2052	1461	1082	621	982	1240	747	320	658	512	1371	491	994	468	664	1513	361	925	1856	1890	2066	2387	2771	2776	1425	3071	1241	3226	1640	2023	1005	1035	1497	1788	3784	3382	2861	3467	2260	1797	1782	2731	3246	1574
MAPK8IP2	12	10	1	4	6	22	14	4	2	6	51	6	2	9	0	3	7	3	6	3	6	2	8	10	14	15	17	19	16	10	32	75	27	6	19	100	31	2	8	16	15	9	20	39	39	10	56	21	14
MED24	426	380	392	282	644	338	757	380	341	513	1246	402	320	418	1387	260	298	213	482	276	624	131	654	361	469	373	1094	352	384	412	438	762	449	846	530	475	301	1144	1212	678	887	230	449	884	411	857	1106	380	557
RHOBTB2	207	67	156	58	852	143	163	108	294	176	88	115	258	722	81	64	67	94	43	50	151	34	262	172	125	137	154	177	121	0	168	190	143	126	114	120	51	109	88	311	64	111	238	267	115	159	237	177	97
HEATR5B	832	871	761	763	3320	930	1236	1136	1444	1467	1160	975	1413	927	795	711	840	552	1223	1068	1120	270	1372	933	1098	853	855	928	481	331	966	939	631	781	1076	571	278	1305	889	958	465	404	995	818	633	783	1212	555	1170
SEC62	1717	686	1732	933	4526	1375	1150	1498	1585	1573	1915	1041	2906	847	879	1225	1294	1270	1042	1250	1074	495	1490	2170	1858	3184	668	1831	1322	124	1947	999	841	810	953	650	192	1292	895	1768	398	734	2762	1312	488	796	1706	1503	1095
RPS20	2829	963	3548	1538	4979	2078	3893	2443	2449	3081	6571	1605	7226	1220	3935	1535	5455	2560	3491	2114	2677	1378	8717	5114	2937	5815	4221	3603	1855	0	3750	2060	1538	3039	1609	4011	330	5204	2429	3509	2323	1647	3929	5265	893	3665	4034	2479	1871
CSDE1	9726	4415	6518	4115	8227	7761	8244	8324	7215	7902	7935	5265	6537	4128	7083	6939	5682	8794	8027	7979	5420	2568	5824	11309	10646	26426	5252	11539	8690	644	10498	4632	5722	2926	5992	3604	1605	8060	5556	12184	1627	6458	14922	7147	3256	4236	7297	9456	6205
UBE3C	1456	984	1284	987	1621	1125	2972	1517	1926	1877	2924	1412	2174	996	3146	1239	1830	910	2400	1214	1745	368	2117	1532	1544	2072	3091	1544	956	0	1483	2032	1052	1832	1342	1427	368	2849	2996	1542	1691	840	1648	1866	809	2080	2177	1134	1582
REV3L	2975	1002	2651	1762	1886	2324	1444	1899	1519	1993	2017	1426	2835	1288	1421	2122	1619	1656	1225	1523	1445	794	2341	4074	3149	4824	1365	3239	1884	0	3845	1708	1477	970	1866	1090	500	2041	1376	2874	833	1586	4660	2465	899	1209	3003	2385	1554
TENM1	511	64	148	165	123	203	26	221	253	314	43	130	6	61	11	225	14	302	95	190	26	30	448	473	216	476	6	434	144	0	851	50	311	4	208	25	46	65	12	273	5	132	705	1876	115	5	198	417	142
PAX7	0	0	0	0	0	0	228	0	0	0	0	0	0	0	2	0	0	0	0	0	0	0	0	0	0	0	15	0	0	0	2	0	0	0	0	0	0	0	0	0	0	0	0	0	0	7	0	0	0
MASP2	83	85	64	85	151	127	55	91	26	104	116	52	42	69	98	62	33	69	52	95	37	22	111	82	164	103	50	80	93	7	135	36	59	71	66	30	19	61	64	108	2	36	172	45	73	73	71	116	95
IYD	86	356	2	495	38	147	673	567	952	550	1027	627	6	1387	187	248	993	108	1131	605	523	117	0	6	300	26	512	59	13	0	47	125	119	1149	304	39	74	149	1279	35	351	4	11	8	230	1084	101	23	568
FAM76A	207	123	166	134	203	247	238	269	150	232	295	159	170	149	149	164	155	144	162	233	231	75	166	439	332	357	150	407	196	51	386	125	163	116	234	104	60	223	162	234	66	127	391	182	142	333	294	265	242
TRAF3IP3	160	167	275	168	2373	158	141	134	79	566	147	206	166	97	64	91	51	57	48	155	169	15	22	71	140	129	49	94	76	21	171	136	66	68	281	177	101	253	39	265	39	38	46	148	151	32	403	103	164
POMT2	242	188	208	139	205	246	207	187	160	247	216	197	98	126	244	152	222	129	171	134	297	72	342	237	244	173	196	263	180	97	318	370	189	173	286	234	153	286	535	257	224	129	255	747	231	200	403	211	258
VTA1	334	613	308	287	688	393	753	538	623	779	807	566	1153	382	730	437	626	293	910	666	479	100	671	422	483	623	479	373	235	0	410	560	265	276	496	461	89	773	586	409	213	186	446	755	275	344	596	282	580
MLXIPL	102	47	425	24	36	53	634	14	65	19	443	84	7	1144	647	35	328	8	195	22	63	181	170	406	69	18	287	29	35	0	49	25	25	680	60	198	89	190	940	102	180	28	67	7	41	514	439	60	45
BAZ1B	1635	835	1401	925	2265	1333	2780	1336	1257	1505	2300	1194	3276	1041	2379	942	1995	899	1173	963	1405	349	2146	1625	1479	2273	2552	1890	1179	0	1876	2077	1260	1732	1245	1334	414	2157	3117	2050	1509	909	2357	1769	728	2067	2318	1258	1203
RANBP9	550	490	551	357	816	506	817	519	527	665	644	441	672	320	442	512	382	366	503	534	611	169	452	630	630	946	620	462	394	0	593	529	341	378	522	388	165	698	600	670	196	375	702	768	358	405	776	485	511
ETV7	31	107	35	11	23	8	71	20	22	38	52	21	0	152	48	14	66	11	21	28	118	2	28	8	16	14	69	5	32	0	66	186	321	85	28	173	35	425	87	53	60	11	33	198	28	74	576	28	28
SPRTN	213	183	176	98	278	125	214	192	253	223	275	178	318	118	511	212	170	147	262	189	179	65	163	228	201	273	145	144	147	85	210	197	178	180	186	125	67	235	190	232	185	107	266	250	127	96	247	152	186
EEF1AKNMT	235	191	193	152	490	162	469	176	513	299	498	255	230	227	416	141	278	107	370	136	288	39	331	246	212	233	558	215	112	353	197	418	121	428	228	210	59	450	504	264	693	117	176	561	147	388	367	144	323
DYRK4	111	42	79	62	528	111	115	96	265	110	182	99	290	60	170	57	144	90	203	67	183	30	106	104	145	194	128	189	100	32	120	94	83	129	74	102	20	206	210	216	101	73	158	231	48	383	383	144	89
ZNF207	2749	3128	2774	2855	7794	2841	4399	3056	5034	4398	6247	3256	5239	2555	8855	2558	3083	1900	3556	3268	3651	933	6220	2747	3310	3584	3863	2608	1764	994	3448	2618	1927	4096	3016	2366	515	5042	6521	3309	2791	1371	3581	3204	1945	3254	4980	2257	3499
UQCRC1	723	1826	452	746	572	852	1442	1598	1313	1942	1724	1666	430	816	1198	1078	1128	879	2925	1343	944	409	1017	785	1438	1496	1506	992	474	248	839	1649	1089	774	1544	556	332	2235	1471	876	776	497	908	2150	922	898	1788	657	1836
STARD3NL	333	270	319	216	234	241	493	301	14	389	468	218	238	175	333	230	404	202	275	334	296	80	434	339	359	470	328	351	183	0	378	230	176	298	241	232	53	448	362	373	144	231	401	530	121	289	548	204	264
CD9	899	2815	250	867	245	1647	4014	2048	2516	2734	2835	1871	31	172	1407	1652	1655	1084	3476	2278	1059	413	2474	584	2196	1629	1685	1415	800	496	1415	923	889	2103	1713	892	337	2597	2959	926	1912	534	1411	573	1291	1862	1575	996	2609
HHATL	2	16	2	0	0	2	0	2	0	9	0	4	0	1	0	10	0	0	0	2	0	0	5	1	3	0	0	2	1	0	1	0	0	0	7	2	2	0	0	3	0	0	1	1	6	0	2	2	8
NCAPD2	455	414	345	320	1313	304	1491	407	881	668	1463	407	5384	733	1464	209	812	184	608	244	1375	124	1188	420	444	306	1731	283	254	571	365	1985	311	1120	396	447	156	2712	3164	672	1147	191	342	3902	375	1146	1928	224	572
IFFO1	287	83	219	106	281	242	132	137	36	142	102	126	136	75	25	137	48	147	13	76	259	36	72	364	156	194	68	227	236	35	306	185	265	121	228	186	103	211	106	442	68	185	305	232	158	110	482	196	246
GIPR	7	135	47	51	59	95	35	45	27	58	28	135	35	18	9	26	4	22	16	68	76	29	19	17	87	5	15	15	49	12	23	31	22	69	68	55	109	235	60	55	67	16	13	57	194	32	212	27	84
PHF7	65	41	69	72	104	76	68	73	66	78	178	60	37	102	47	52	36	35	90	54	51	31	62	102	104	76	72	77	63	53	51	99	50	56	104	67	16	69	44	102	46	44	96	146	58	55	102	68	81
SEMA3G	197	75	880	22	10	107	50	18	9	17	50	35	7	503	17	28	24	10	9	16	69	231	20	620	124	36	34	48	88	11	63	29	27	22	72	39	74	10	31	134	16	26	49	49	71	10	317	112	75
NISCH	1451	731	1159	638	1362	1147	1058	852	882	1197	1373	833	536	739	649	746	447	621	476	529	1160	357	1375	1410	1214	968	1187	1130	1168	906	1271	1311	1111	1234	1416	886	569	1107	1067	1795	897	788	1600	3044	912	1037	2350	1209	1162
STAB1	4768	2664	7072	1262	232	2325	976	2849	326	2988	984	2943	46	747	478	2320	394	1876	510	1247	4125	852	1196	4633	3547	2417	647	2564	1531	288	2873	1300	3611	759	3992	2183	1772	770	877	6913	723	5308	3524	6117	1925	515	10017	3143	4153
FUZ	84	46	49	15	90	33	64	41	2	47	91	34	56	31	2	48	2	27	14	27	36	17	143	84	64	75	43	72	46	6	71	20	52	50	31	18	18	18	15	83	49	24	73	165	24	5	57	61	35
SLC6A13	7	3	2	2	1	1	4	2	1	8	2	5	2	68	2	5	1	4	0	2	4	0	7	6	1	7	0	6	2	0	1	0	1	2	0	5	0	1	11	5	2	2	6	0	10	1	10	2	4
IDS	1174	1583	1229	789	1786	973	1147	1136	578	1540	1038	956	1022	911	213	1064	599	945	640	1246	841	293	1052	1356	1286	1742	928	1408	840	0	1484	661	790	818	1125	681	409	1162	640	1545	471	795	1699	4524	762	354	1435	971	1164
PRSS3	23	1064	16	214	17	258	377	442	226	740	245	612	1	383	662	398	186	124	399	661	278	86	2	9	349	18	283	99	38	0	159	300	352	291	729	212	225	549	462	48	243	27	28	30	498	132	369	39	739
ZNF200	121	105	113	83	281	134	406	124	233	220	288	129	162	136	162	146	230	81	148	56	213	44	138	116	148	211	243	138	70	109	121	202	104	182	151	251	53	349	246	151	180	40	181	189	72	187	265	84	119
CD4	499	293	938	331	608	128	313	224	64	710	297	504	303	177	223	126	166	268	227	247	772	76	227	911	408	442	135	259	150	26	275	313	238	128	249	254	49	975	161	727	89	340	285	1184	114	144	1659	209	337
LRRC23	60	26	38	32	114	34	59	36	33	45	56	16	53	11	26	29	13	17	28	23	36	9	158	44	55	83	32	28	43	29	58	56	51	61	30	34	16	23	82	75	43	15	53	61	21	112	58	20	18
BTK	184	84	191	132	3646	203	116	106	17	428	124	180	2682	232	37	24	38	80	23	62	185	25	43	175	100	88	24	85	57	0	85	90	86	19	103	93	22	177	18	316	26	64	55	193	71	20	302	88	101
HFE	213	80	156	69	44	174	164	162	169	87	126	106	16	73	69	106	166	125	129	110	240	40	123	299	136	261	105	110	139	0	134	348	131	105	80	154	24	279	97	214	73	67	239	106	42	136	246	127	117
SCMH1	709	202	438	384	382	594	625	406	488	454	518	301	547	457	375	367	218	422	354	350	445	181	544	723	594	1234	626	829	599	125	893	466	524	557	510	295	182	551	532	1081	311	388	1053	773	316	498	655	659	431
FYN	904	377	1385	369	1591	510	466	405	113	913	297	417	969	447	109	423	340	352	68	353	932	243	505	1571	596	782	357	597	490	0	743	418	306	246	609	323	90	1085	270	1160	379	482	748	445	262	472	2180	610	404
HIVEP2	1285	812	2217	754	3006	784	1526	731	780	1417	1109	965	2314	818	695	812	857	747	457	671	1394	273	2466	1440	1083	2008	867	1126	868	0	1232	1286	980	679	1123	978	502	1399	917	1460	479	1091	1332	1539	733	908	2528	1354	874
FMO1	126	4	114	5	40	2	29	2	32	7	25	12	8	782	2	3	14	1	3	12	27	5	66	43	8	16	7	3	0	5	8	25	3	13	3	6	0	58	13	24	9	6	13	10	1	12	118	6	4
ELOA	604	627	673	411	962	462	833	509	365	807	779	642	218	347	635	403	418	341	496	489	648	198	661	678	646	864	706	528	304	166	626	576	510	466	541	465	181	905	725	707	333	246	695	1186	342	596	968	351	607
LYPLA2	132	646	160	191	357	186	448	311	135	312	358	390	101	243	497	186	195	135	365	325	285	85	392	104	289	195	574	141	114	164	190	320	286	328	344	315	223	608	578	227	156	101	161	542	399	400	576	105	475
CLCN6	388	444	338	309	932	439	431	356	81	286	485	437	243	460	319	262	154	245	226	331	495	86	292	321	338	307	358	396	361	184	474	447	478	333	477	244	198	448	422	615	251	287	522	618	428	286	752	418	413
MRC2	1127	324	1379	350	334	868	1168	719	50	361	460	600	122	205	179	939	449	733	91	286	1747	201	1253	3605	922	1121	473	1136	465	63	677	722	285	694	655	751	200	1087	760	2510	309	1639	1087	3242	323	159	2707	780	498
NME1-NME2	0	0	0	0	0	0	0	0	0	0	0	0	0	0	0	0	0	0	0	0	0	0	0	0	0	0	0	0	0	0	0	0	0	0	0	0	0	0	0	0	0	0	0	0	0	0	0	0	0
SLC6A7	14	233	7	194	4	155	50	203	84	181	40	190	8	134	120	103	65	91	150	250	96	35	8	3	211	13	107	91	67	98	63	3	131	102	222	0	266	120	162	120	881	61	12	15	236	209	178	142	438
TSPAN9	355	137	472	151	38	192	367	154	109	141	233	132	2	86	51	162	118	137	187	117	327	92	505	406	219	294	249	193	229	43	192	220	173	249	192	212	88	239	348	415	159	168	272	174	92	143	547	325	144
BTBD7	931	920	833	780	1158	1089	1401	1223	1204	1374	1040	939	598	649	1134	910	848	784	1086	1081	846	227	1157	1044	1395	1587	678	1175	882	139	1285	964	832	619	967	694	281	1199	938	1200	531	573	1601	1528	725	787	1163	882	1157
APBA3	122	88	100	53	174	90	80	67	98	84	129	88	33	136	117	62	51	31	62	51	124	24	67	57	87	75	170	74	83	82	102	173	114	238	111	152	84	146	351	172	222	80	86	301	98	147	249	54	106
MKS1	93	46	61	51	181	82	143	51	100	76	344	46	24	55	53	53	91	43	126	57	131	37	186	68	91	121	191	72	52	73	79	142	66	151	92	77	21	191	351	134	129	37	130	292	43	114	165	52	100
ABHD5	218	672	645	153	86	343	292	582	268	753	215	620	106	353	127	551	244	168	233	274	267	334	135	1328	262	318	156	300	82	42	208	187	210	94	551	298	129	325	216	192	33	203	241	235	376	92	341	131	646
ANOS1	186	37	202	24	53	41	596	38	2	41	303	58	10	4	65	40	108	24	26	28	220	94	150	474	36	66	189	30	24	0	43	222	6	192	54	97	8	218	317	141	11	66	41	121	19	4	445	31	22
AKAP8L	343	234	225	224	695	358	305	228	346	328	382	252	244	374	287	195	151	137	219	164	327	87	360	274	320	280	520	297	333	347	335	451	377	539	379	269	279	556	763	519	848	224	405	694	355	525	712	310	366
MBTD1	498	391	410	509	1712	491	882	560	1143	757	1411	502	1160	493	516	373	794	313	786	583	563	128	1124	528	593	727	719	560	342	233	565	539	336	685	537	366	82	643	791	590	410	214	790	937	284	571	703	397	615
UTP18	220	119	280	131	471	148	492	156	311	233	787	187	683	146	299	86	472	106	418	141	324	72	431	189	245	217	543	152	126	161	186	445	147	283	146	357	46	659	623	236	289	100	195	952	107	292	517	148	175
RNF216	1025	408	839	544	1389	788	873	682	464	832	1264	541	551	493	757	590	642	618	490	538	779	180	1017	907	974	1600	1106	1169	736	0	1307	720	784	859	771	777	277	1070	1236	1319	681	809	1538	1033	532	905	1336	990	694
TTC19	554	1085	647	752	826	797	970	936	1297	1281	644	1138	469	675	470	670	1130	433	1289	685	746	288	1381	625	846	664	743	668	434	173	843	807	639	815	934	520	327	1353	870	848	462	254	855	511	858	1015	1255	504	1164
PTBP1	879	1421	1247	737	1636	962	1725	979	1224	1242	2003	1257	1227	1015	2328	574	1201	570	1129	855	1740	456	1473	1108	1171	856	4058	931	661	1627	1042	2497	1043	2429	1402	1350	857	3619	4595	1454	2393	769	850	3792	1344	2325	3985	980	1527
DPF1	1	8	4	1	9	3	4	2	3	0	5	2	17	7	0	3	5	0	0	6	5	0	8	3	1	0	5	4	1	2	6	10	10	7	10	8	0	13	20	10	18	0	9	70	9	8	15	4	1
SYT7	80	299	57	68	3	71	146	137	457	191	610	176	2	315	1331	134	24	37	196	178	772	53	24	74	266	79	1177	75	94	352	143	80	148	1222	187	73	222	63	843	156	256	85	63	34	306	1170	652	98	258
LARS2	342	261	194	189	482	186	715	257	367	348	983	367	431	190	534	175	461	164	789	218	348	97	445	230	362	373	926	209	167	319	290	883	256	471	312	311	98	915	851	350	259	142	329	827	249	474	439	194	376
PIK3C2A	1963	1394	2113	1261	2452	1719	2641	1810	2499	2173	2342	1396	1851	1183	2133	1616	2130	1372	2292	2013	2253	639	2644	2627	2091	3206	2196	1982	1303	783	2405	1827	1203	1747	1581	1507	353	2962	2617	2109	1392	966	2634	2016	967	1583	3248	1654	1660
PLAUR	297	1709	1556	238	59	556	991	393	317	1600	200	893	8	104	152	638	767	277	367	825	1011	274	373	572	373	1182	882	1044	417	268	1006	1098	1992	554	1329	2033	757	3766	1035	928	1117	787	537	2758	822	684	2670	295	455
ANLN	195	57	102	37	140	30	1260	97	500	120	1468	84	2269	155	1548	13	2620	94	444	27	890	38	792	315	133	299	971	78	28	0	40	1986	50	602	67	503	12	3063	1273	250	818	291	119	1743	56	699	1398	30	108
WIZ	487	247	428	215	328	283	277	241	235	301	446	240	139	182	403	227	200	180	246	154	367	133	286	422	339	398	943	422	311	328	392	451	380	607	339	297	269	576	1041	586	570	340	421	957	340	658	617	437	330
RABGAP1	2151	937	1009	1083	1904	1923	1256	1641	1745	1663	1961	1035	1684	714	2637	1639	1605	1304	1225	1342	1260	348	1415	1672	2316	4157	940	2404	2243	0	2686	1079	1495	1041	1581	865	431	1738	1255	2778	1017	1159	3808	1129	703	1576	1869	2215	1496
DCN	10466	3771	19290	2484	967	8825	4628	10511	122	4027	4853	4865	529	1347	290	8373	2306	8509	792	6362	9990	3397	6729	32493	14982	13142	748	7007	2011	18	4652	621	1304	917	2781	1218	251	2424	1325	10875	85	3757	9386	367	1132	72	12909	5653	3230
QPCTL	42	38	63	34	48	19	79	42	47	60	78	78	77	38	51	24	37	23	33	20	41	15	28	39	33	56	156	25	47	99	30	103	31	127	67	62	36	148	173	51	77	42	29	97	39	74	106	57	51
PPP5C	264	231	275	211	319	270	348	221	158	288	469	255	397	203	366	180	238	203	326	222	477	105	366	301	348	360	502	272	175	274	326	499	248	553	265	318	145	1256	965	354	475	172	377	541	268	369	1012	241	356
CEP68	1040	520	786	453	1450	836	681	690	745	706	911	538	403	365	479	596	403	561	424	516	408	250	923	1074	1065	1520	729	875	784	157	1086	373	547	856	597	297	218	501	553	1300	413	410	1442	615	412	520	882	710	569
MAP4K3	840	819	917	472	804	1050	918	952	2113	1046	1261	556	442	587	959	867	810	714	936	1125	1340	248	1669	1241	1081	1661	692	1253	773	235	1449	574	758	715	804	543	186	1114	825	1050	460	484	1667	763	560	492	1160	853	719
ZBTB32	19	9	18	16	185	31	17	16	13	30	48	14	4	15	14	15	10	11	18	5	35	2	36	17	12	14	58	17	7	13	25	35	20	52	24	30	7	76	54	41	32	12	29	73	14	41	48	13	22
TYROBP	186	56	347	37	61	34	172	96	16	151	81	94	38	48	61	43	98	112	65	77	311	41	73	347	139	315	52	134	33	13	110	95	154	44	60	150	36	387	56	365	43	163	106	534	38	19	765	47	85
TMEM159	307	133	148	134	238	282	196	231	399	250	228	180	165	121	196	178	133	308	128	155	182	49	153	411	261	649	265	393	192	63	374	207	240	212	214	177	43	278	144	336	275	178	468	141	196	364	378	297	200
GABRA3	4	2	0	3	0	0	0	0	15	0	0	1	0	0	53	0	0	0	47	0	2	0	1	0	2	3	3	2	2	0	0	0	4	0	2	0	0	1	2	2	1	1	8	1	2	3	1	3	0
BRCA1	256	130	114	112	1065	219	836	188	175	236	1715	180	2954	265	2866	126	1205	141	352	108	403	40	718	283	245	287	1126	230	172	514	260	1036	152	441	205	275	26	1319	1096	319	605	88	293	576	115	452	986	164	218
ERCC1	229	163	337	118	477	203	246	166	221	248	312	221	235	117	187	139	141	126	157	124	368	91	375	395	347	361	338	282	204	137	292	211	222	319	225	252	108	688	360	379	348	322	352	500	227	300	626	308	212
CD22	299	37	219	165	8085	548	202	105	0	1231	12	325	2484	444	8	26	9	25	26	26	14	3	6	37	40	51	8	35	157	8	113	243	22	3	224	44	50	126	12	824	38	34	48	72	510	3	192	127	188
SEMA3B	422	1407	224	735	58	535	518	544	576	705	279	910	7	1838	191	749	357	265	633	582	963	175	1326	537	767	525	357	906	791	347	809	640	522	557	1027	560	843	179	767	849	1104	634	688	222	1068	549	753	676	774
MBTPS2	402	102	280	179	389	271	417	240	345	271	477	192	251	127	242	197	315	214	361	226	267	93	421	331	310	496	307	305	198	0	324	419	172	328	177	328	25	504	498	363	171	158	414	348	78	233	551	301	161
PRICKLE3	68	25	60	44	78	29	77	25	59	56	90	80	51	58	70	33	60	28	77	39	100	13	72	45	58	61	135	27	55	0	70	114	61	151	49	77	39	128	235	116	163	23	53	165	45	93	208	31	75
LTF	307	12	92	52	832	19	38	41	16	1057	129	91	5	67	3	3	9	6	15	13	34	18	15	14	13	9	92	19	77	19	31	163	9	17	81	21	21	15	78	963	0	19	7	15	185	69	222	59	51
EXTL3	556	265	533	245	411	457	590	333	401	330	298	285	194	191	405	284	259	316	253	211	929	92	653	596	418	705	535	584	370	0	607	586	454	377	388	550	119	540	246	750	364	337	794	559	233	982	667	373	329
NR1H4	37	241	2	118	37	83	27	172	97	490	0	412	5	1670	2	156	0	57	95	55	0	94	0	4	16	1	0	101	10	0	14	2	14	17	192	0	87	0	0	0	8	4	16	10	148	0	0	20	406
ELOVL5	1117	483	2935	298	2853	582	1252	448	40	753	1280	607	1718	318	49	611	243	460	341	412	620	913	662	2752	671	1535	934	732	583	0	838	1239	473	437	509	291	208	964	804	1087	421	683	862	1857	274	312	1773	845	277
ALOX5	343	171	373	164	4399	303	442	140	1396	349	175	255	1258	253	83	118	463	143	790	98	1588	86	817	252	186	229	66	131	117	157	197	313	192	240	168	688	128	528	96	377	716	246	206	672	217	951	1654	236	209
KDM5D	1820	850	2	0	1788	1627	1	0	0	1	563	1475	0	0	127	1201	0	0	1207	1056	0	0	0	0	0	0	0	0	1521	0	2240	641	0	0	0	2	0	0	2	0	1293	997	2753	523	0	0	0	0	0
CALCOCO1	1638	640	1268	831	1651	1589	1270	1011	1980	1238	1194	749	222	959	513	1163	572	1001	1276	792	1252	440	1334	2136	1503	2563	474	1512	1414	1141	1362	587	1180	1398	1251	656	382	1305	960	2032	780	786	2241	971	728	1696	1712	1490	1220
UBR7	275	334	237	220	488	274	599	353	185	374	409	299	770	217	259	283	361	182	300	366	369	100	587	370	397	494	266	255	225	40	310	359	211	161	280	170	64	671	418	363	120	143	348	853	212	245	640	193	448
MAP4K5	912	784	996	732	1718	821	1152	858	824	1055	1136	886	937	547	921	658	1100	598	847	847	956	263	2172	1183	1086	1654	622	923	709	250	1252	857	637	611	692	858	206	1103	1052	1140	520	588	1281	1071	469	687	1469	882	752
EHD3	130	94	88	60	2341	146	131	71	151	131	97	99	305	81	2	46	42	55	41	30	175	16	380	81	77	77	84	77	77	19	99	48	67	86	107	108	27	75	69	181	97	65	128	130	58	42	180	80	78
PSMC4	355	641	391	206	463	330	622	384	206	577	641	438	400	263	349	272	384	203	480	343	420	133	446	386	448	630	892	397	313	212	465	803	386	494	485	476	209	2930	1134	412	402	270	483	1356	310	298	1365	374	405
MAN2B2	495	683	609	386	796	456	660	521	497	808	583	512	298	415	258	470	301	330	335	447	833	193	380	800	648	533	691	494	326	198	483	607	517	518	674	429	295	1084	898	716	487	305	504	1472	594	484	1399	396	740
SLC7A14	69	17	10	21	0	74	15	74	0	20	27	9	0	16	1	45	2	20	2	34	0	7	6	28	56	92	0	74	38	0	41	0	39	2	48	2	1	7	2	66	0	21	202	4	19	7	9	101	28
CLDN11	238	78	270	36	28	183	78	147	16	53	32	62	4	56	9	144	7	81	12	41	33	82	11	269	64	65	7	66	26	3	43	11	36	11	47	13	12	18	20	276	1	45	103	9	50	11	382	110	39
SLC25A39	372	445	399	279	442	293	785	417	474	589	1397	542	394	260	3540	278	338	228	898	315	634	187	650	632	393	303	1904	298	263	683	312	1266	428	890	475	828	242	1578	1911	422	1015	209	347	2115	544	925	1093	312	528
MVP	1204	6890	1130	2123	982	2107	3489	3433	2140	3859	8352	4293	70	1703	985	2776	1210	1333	2333	2970	2363	959	1085	1225	3012	1264	3087	1627	900	1896	2259	1752	3424	2275	4171	1996	2587	4560	2968	1927	2675	1099	1123	1790	4328	2761	5089	1498	4514
NUB1	526	1249	462	365	870	434	832	517	555	724	715	380	543	736	560	469	527	356	632	826	569	144	1001	581	633	872	739	507	365	0	758	1022	1063	593	641	645	191	1776	1016	671	381	266	727	658	437	841	1600	400	669
PGM3	420	407	972	433	739	351	932	482	1476	730	965	589	1437	427	663	315	1113	313	854	482	1494	311	741	1255	522	564	709	521	168	0	377	700	280	545	345	765	123	1073	816	448	252	407	557	840	315	695	1498	300	463
RWDD2A	83	19	87	53	70	66	67	63	106	86	148	36	115	70	74	56	129	74	81	86	125	31	87	154	91	150	87	87	52	0	74	112	60	64	37	70	18	109	79	87	30	80	128	76	29	102	170	66	56
CLK1	1623	1068	1593	1480	4231	1795	2098	1346	2295	2757	1718	1691	2331	1320	1434	1281	1751	814	1227	1701	1751	436	2288	2218	1407	2397	1201	1819	806	651	1579	1047	871	1373	1725	1082	599	2283	1263	2020	1471	786	2000	1763	898	1026	2412	921	1795
POLR3B	128	77	161	118	242	90	240	163	278	196	272	124	876	127	230	126	219	90	489	152	246	35	310	169	204	171	227	183	65	64	136	146	106	152	131	133	25	268	255	148	111	67	172	242	89	360	249	91	170
ANGEL1	426	141	236	226	454	263	476	207	304	250	855	246	169	130	772	150	323	142	536	154	471	75	656	305	271	286	806	205	214	168	244	437	223	450	245	294	63	533	974	410	415	159	353	900	174	725	799	186	284
RNF14	553	520	470	425	686	552	684	756	534	782	654	580	505	379	301	513	353	432	639	590	415	198	731	633	770	1168	443	649	380	120	582	422	391	400	517	349	105	607	587	642	752	347	762	388	307	370	507	428	670
DNASE1L1	77	95	80	53	108	57	245	76	82	93	176	79	51	66	51	48	81	31	99	75	88	35	81	72	89	58	235	44	25	0	43	135	25	136	81	157	23	200	151	80	95	32	45	216	69	137	212	53	107
DDX11	198	167	220	299	1703	605	770	237	447	284	472	201	1041	290	493	199	437	57	383	120	714	33	378	133	92	48	756	258	152	674	270	626	324	1110	552	380	92	935	1089	421	727	56	82	981	152	825	783	159	270
HEBP1	171	179	182	119	97	128	319	259	190	312	193	205	61	656	163	171	107	161	247	147	180	78	338	273	176	266	216	226	120	43	128	139	95	222	174	197	43	274	280	185	115	91	243	206	96	264	235	175	202
GPRC5A	1052	12299	4027	3675	137	2883	15663	4156	6075	8464	4111	6099	40	1023	1101	5185	8308	1115	4916	5694	4909	901	758	1349	3871	1197	7885	2549	673	2549	2376	11435	3070	13670	6068	10209	3018	11828	9520	1814	12654	760	1087	583	6222	6192	10087	832	6223
MAMLD1	156	37	249	30	57	76	30	35	65	54	53	24	10	15	10	76	42	50	9	23	181	49	242	149	78	180	26	122	80	0	127	59	69	25	77	105	46	64	26	163	22	81	155	2806	41	44	330	163	42
CD6	97	113	152	75	1273	104	44	46	53	330	67	102	10	71	30	31	15	38	29	48	60	19	16	29	60	38	62	53	95	16	166	168	86	62	206	42	12	250	39	206	31	49	25	153	105	143	505	73	110
TACC3	146	84	192	85	736	74	380	87	192	235	466	142	1348	245	620	53	318	85	178	44	560	31	205	235	99	107	532	104	115	356	137	1089	131	371	200	238	101	1704	916	298	983	82	112	2237	174	337	984	102	154
UFL1	558	504	532	575	1234	510	946	784	1339	1058	1308	691	1548	625	650	482	903	461	976	793	1072	190	799	705	834	1074	703	666	498	0	716	441	358	634	525	428	89	960	863	713	375	324	905	800	363	592	931	587	692
POLA2	181	90	116	128	427	130	393	121	111	191	480	105	1060	168	381	79	280	108	158	65	248	37	171	143	155	156	535	123	122	274	160	480	110	201	132	234	27	708	567	273	368	59	171	663	93	225	624	90	183
ZC3H3	160	266	241	150	244	155	259	202	154	250	409	219	78	396	413	197	136	93	118	121	228	78	264	189	225	216	488	273	193	0	242	248	273	482	326	208	195	554	438	331	585	230	219	1041	253	403	394	172	317
CAPN1	723	2653	579	778	1066	884	2327	1330	918	1749	1750	1549	408	735	1265	1130	720	640	1461	1209	1530	384	1453	728	1444	847	2471	925	546	994	965	1865	1595	1259	1682	1257	874	2739	2339	962	2123	526	677	1546	1700	1565	2239	683	1852
ACPP	12	60	30	6	32	22	200	58	305	110	261	69	206	17	740	13	49	29	88	42	147	23	24	37	46	29	49	23	9	0	5	127	110	16	17	48	24	255	27	35	30	16	15	23	34	172	241	16	65
MDH1	1123	767	1349	565	1012	966	1093	1393	1100	1536	1261	949	1571	556	1362	1066	1348	1181	2465	1161	862	434	1902	1715	1439	2884	837	1723	879	132	1693	1018	791	662	896	546	163	1484	682	1400	637	936	1613	1007	476	485	1148	1066	1197
SLC30A9	749	722	608	627	1045	754	979	1082	1620	1425	1547	927	1192	556	1343	793	1405	555	2145	917	897	241	1439	808	1088	1324	807	908	448	198	946	1470	565	676	762	798	113	1686	1410	871	672	423	1041	1077	473	822	1484	712	963
MTMR11	401	3495	139	2106	95	1382	1116	2410	1418	3002	883	2869	9	2231	748	1454	851	999	2628	2177	514	355	133	260	1448	554	1669	1097	628	1411	1242	1319	1893	3556	2999	756	1430	1178	2014	827	3789	247	602	514	2338	490	745	599	3237
COX15	433	525	446	326	870	468	544	497	284	787	614	498	650	575	327	369	661	291	412	439	446	123	913	532	568	643	364	473	293	122	433	778	316	514	418	481	112	768	588	588	556	198	588	751	301	607	922	292	544
CCDC88C	339	1287	530	626	2592	720	969	939	660	1794	791	1340	1566	501	744	734	522	273	538	656	827	196	667	197	729	133	994	562	425	442	623	1089	725	670	1747	919	930	1534	1262	695	1349	235	255	2048	1564	1107	1558	508	1378
YAF2	392	351	452	386	947	378	677	445	612	605	567	407	634	511	313	338	447	312	679	506	441	131	476	513	644	650	372	432	308	100	517	415	259	421	427	323	137	568	737	539	196	303	570	511	383	693	771	501	531
ZMYND11	1827	473	1105	842	1631	1452	1303	1327	972	1230	1228	706	120	500	1027	1329	994	1390	980	1170	1011	295	1868	1765	1988	4075	1014	2033	1685	237	2455	989	1088	595	999	629	270	1287	764	2171	759	1046	3164	754	501	826	1312	1651	969
WAS	111	119	220	53	557	33	56	41	4	174	35	88	293	50	17	49	48	59	17	34	194	34	37	120	85	120	22	87	63	0	82	96	99	40	83	115	63	138	48	264	57	82	99	188	75	38	419	63	102
DPEP1	545	7	12	4	103	18	2050	12	331	32	1012	0	31	5927	5137	8	6	0	167	4	414	8	2	0	7	57	2364	6	13	5043	2	58	4	56	25	16	4	80	1617	20	134	1	2	8	24	1010	257	2	20
BID	138	153	237	115	332	105	367	124	254	209	354	198	153	49	479	49	303	161	308	142	291	71	254	228	230	255	276	130	86	76	141	278	104	367	108	267	55	411	355	219	174	89	143	145	113	280	412	103	143
MATR3	502	233	452	378	1301	507	799	404	597	618	707	391	1105	255	656	303	608	273	275	359	543	156	786	490	509	636	542	504	279	161	611	563	256	484	347	438	66	695	617	780	1229	198	845	540	248	508	966	421	425
NPC1L1	28	2	2	0	5	20	140	5	13	9	3	6	0	11	47	12	8	9	28	5	11	2	0	10	10	14	44	16	20	0	8	1	10	20	10	3	1	0	11	29	72	5	26	12	5	54	0	12	4
XYLT2	328	130	224	155	348	223	371	155	471	213	490	167	74	128	163	148	144	168	171	140	325	53	469	247	263	268	559	245	207	162	305	415	238	483	232	242	85	300	511	380	477	170	304	458	234	528	623	261	231
RGPD5	29	277	27	34	22	224	66	12	565	141	13	32	36	6	394	45	58	462	32	63	56	104	292	339	64	83	65	192	46	30	23	191	11	48	435	13	113	209	146	40	144	43	151	256	22	56	40	40	59
STMN4	13	0	0	0	0	4	0	3	0	2	0	1	0	4	0	4	0	8	0	3	1	0	0	4	12	9	0	21	23	0	23	0	2	3	16	0	0	2	2	7	2	4	21	0	5	1	0	11	4
NUDCD3	1088	487	733	519	1221	643	1481	724	1092	890	1801	652	539	564	1306	596	778	506	718	562	890	253	1344	925	898	1181	1611	870	698	0	758	863	691	1396	798	718	282	1295	1683	1112	829	488	1106	1009	494	1570	1349	764	804
ISL1	1	4	8	27	0	0	3	2	80	4	0	20	0	9	2	4	63	3	25	10	121	2	0	2	23	5	0	0	17	2	13	123	2	0	0	9	0	41	24	132	16	0	0	0	7	40	30	0	7
CHDH	156	415	32	253	437	74	816	423	954	260	1214	437	16	1068	519	306	680	66	333	132	594	62	163	25	395	67	875	101	68	704	67	138	66	959	635	225	62	715	978	137	460	47	50	232	117	1117	663	89	483
IL20RA	35	38	18	39	0	44	259	102	732	130	525	94	0	4	179	27	266	20	387	41	66	31	63	16	83	54	389	39	10	0	24	301	28	381	35	219	12	264	352	19	101	6	28	2	58	128	235	18	99
CLCA1	106	5963	34	214	573	418	2335	3266	73893	11661	39	4499	24	4900	10074	235	5	2369	23766	1951	6	2075	0	118	5887	37	20	88	33	1	56	0	876	5648	398	2	76	20	355	174	7	53	53	32	922	32109	0	18	2425
CLCA4	99	101415	238	1735	46	6679	1640	16885	20	30071	16	10864	8	114	8	27517	5	5455	1793	29788	27	2408	2	875	7003	169	9	1646	473	86	5111	7	14077	16	17355	2	10909	5	673	736	118	229	842	366	8943	29	12	890	23592
GLT8D1	360	132	337	214	351	292	587	264	314	341	792	283	379	265	351	229	443	209	492	229	405	107	737	494	413	488	377	294	154	113	356	491	147	273	200	239	28	471	420	395	150	166	393	653	147	302	751	189	276
ATP2C1	948	1053	1156	844	2538	832	2066	1050	1867	1635	2657	1174	2199	693	1900	735	2265	662	2260	1286	1486	314	1845	1533	1351	1474	1406	890	615	364	1154	2113	710	1268	827	1287	207	2681	1602	1239	854	553	1237	4305	532	1490	2335	617	997
IGF1	257	15	650	44	42	49	20	55	1	55	32	80	33	24	8	43	22	41	18	39	63	70	65	686	58	116	12	75	23	0	39	85	27	7	35	10	22	2	14	241	0	188	64	12	17	11	655	30	32
SLC38A5	20	13	43	20	72	12	39	19	36	39	331	37	5	8	570	10	267	9	237	29	443	7	55	16	37	45	13	25	14	0	14	19	31	27	9	32	18	578	24	19	405	21	21	40	22	101	102	15	48
RALBP1	690	666	682	451	919	768	832	863	1565	1097	918	785	745	373	1028	659	602	652	1123	669	815	228	1213	849	1056	1675	618	992	842	247	812	755	644	656	833	917	297	1186	875	1189	632	507	1331	1934	520	785	1277	707	987
RUFY3	1009	403	1055	719	1340	935	946	740	801	905	878	659	1571	464	509	714	672	524	637	623	783	255	736	1219	1143	1440	501	939	823	276	1246	639	708	620	752	518	367	887	695	1394	495	587	1349	968	412	636	1165	1145	729
CNTN1	265	78	178	91	28	245	28	281	3	116	68	61	8	49	20	293	17	259	18	132	52	21	505	398	398	188	0	378	590	0	595	5	96	4	143	4	17	25	8	664	2	201	594	4	96	2	97	177	96
SLC11A1	267	189	675	11	12	48	460	35	37	62	42	56	13	47	111	129	381	195	41	24	2372	194	203	1186	129	703	82	100	27	26	157	213	95	100	46	1545	143	1068	141	247	475	290	121	402	124	44	4458	360	54
WWTR1	2925	416	1371	680	164	2202	764	1703	32	990	869	426	45	300	219	2124	257	2206	169	1346	435	255	1259	2246	3073	8391	226	3729	2804	21	3352	250	1757	240	1373	569	455	1230	321	3430	107	2166	5077	2698	518	48	1235	3480	1033
AGPS	887	802	852	674	901	802	1640	1230	1604	1377	1915	970	1557	464	1206	784	1484	927	1955	1134	1259	297	1413	1119	1395	2037	1092	1364	664	157	1213	988	573	884	830	907	124	2054	1268	974	473	854	1395	1776	536	903	1777	837	859
CXorf56	115	151	113	88	187	131	341	167	83	171	249	181	152	86	139	104	132	92	150	133	126	83	132	129	142	210	420	189	137	0	181	189	153	215	202	150	75	176	309	165	152	89	186	463	95	121	247	151	274
ATP1A2	1844	146	989	303	2	1713	29	578	0	602	56	88	0	97	2	1152	0	701	46	485	8	359	8	2909	979	2718	4	1611	1704	3	1713	6	926	3	624	2	132	73	4	1435	5	466	3150	2	230	4	81	1593	479
TTC27	201	66	178	128	401	136	298	190	230	210	431	148	346	79	318	119	249	92	269	84	199	40	438	242	194	255	405	204	143	93	229	245	117	284	201	204	19	344	285	270	225	106	213	328	73	207	288	189	122
ZNF582	49	18	42	32	125	69	20	28	28	66	11	14	76	20	6	67	4	28	4	18	18	9	47	49	47	85	6	47	34	4	86	2	17	6	25	14	10	8	4	58	0	24	87	46	18	4	44	59	43
VSIG2	15	972	27	541	2	252	302	629	1097	1028	4	921	6	2	66	285	1	224	1607	969	57	156	18	38	762	7	16	177	139	76	156	11	217	266	532	44	279	36	424	158	32	57	44	47	522	601	45	86	1243
PHLDB1	2341	1670	4209	1242	80	1515	1649	1177	977	1044	1029	1582	55	566	251	1504	356	977	679	822	1287	1247	1698	4324	1643	1331	933	1890	1504	294	1982	770	1075	1217	2020	995	1405	896	1085	2789	797	1546	2012	943	1233	567	3437	2316	2012
MARCO	99	17	94	13	1	73	57	26	0	6	3	20	0	85	10	15	34	62	24	17	221	16	14	627	65	62	12	60	21	0	11	13	67	12	9	23	14	385	12	140	33	383	84	37	7	1	514	91	8
CYP24A1	0	0	2	2	6	0	106	0	4	7	13	0	0	2	3	2	0	2	12	0	2	0	15	0	0	2	2	0	0	2	1	0	0	60	6	2	2	149	11	8	2	0	0	318	0	5	1	5	0
PRDM11	406	132	203	168	439	278	153	197	141	210	249	168	64	76	55	206	87	187	196	169	112	101	329	318	366	492	382	523	322	145	483	108	299	286	256	150	104	217	454	412	362	169	559	352	185	147	183	314	247
SYT13	47	115	28	160	12	27	126	120	885	121	169	161	6	148	39	20	761	79	393	94	1621	62	35	17	302	132	226	28	29	150	36	66	41	245	57	1514	21	1690	191	40	540	56	42	6	66	310	505	26	173
SNAI2	172	91	544	133	14	84	187	65	12	138	92	108	4	22	35	45	67	64	7	39	510	48	458	441	152	92	78	62	40	0	65	76	19	61	59	135	7	123	82	107	11	36	68	69	26	26	251	84	134
CD74	9473	4019	12603	4534	30486	2583	4739	3309	968	12070	4876	6402	11412	14481	3479	1316	5681	3117	2365	3871	12689	1385	8048	8472	4596	4899	2151	3545	2376	248	4285	10550	6668	2401	3972	4671	745	21012	2559	14430	2341	3803	5173	29198	2802	4476	38004	3418	3884
HGF	307	191	315	106	40	96	119	110	12	114	350	111	25	48	27	121	54	142	34	46	133	38	30	222	145	651	79	142	34	0	80	21	63	25	43	96	55	57	90	469	7	136	170	89	38	50	284	102	77
ZRANB1	429	211	351	216	460	369	311	336	349	382	348	258	437	191	267	368	217	316	130	290	388	105	462	536	426	816	271	537	302	65	533	205	274	181	280	209	93	293	317	494	249	278	700	354	202	206	419	402	251
NCDN	237	70	189	67	232	170	186	115	53	103	240	128	144	100	284	78	73	87	113	59	151	34	203	227	167	260	301	174	149	73	138	274	163	191	137	188	50	240	321	431	102	164	245	774	76	224	443	133	90
ADGRA2	514	219	725	217	67	350	451	323	17	179	285	223	18	108	35	298	106	324	41	175	708	120	197	1118	521	965	335	1019	518	0	602	273	365	339	389	394	123	263	394	1050	140	528	853	202	271	66	1063	591	312
ZFP64	172	123	96	85	228	153	399	161	261	196	482	143	155	132	368	137	109	97	187	161	219	29	199	134	143	147	771	140	119	205	179	316	166	404	220	141	62	370	633	240	368	96	213	257	182	176	329	138	236
MNAT1	169	38	186	96	412	145	163	142	210	136	225	75	695	76	239	116	240	111	181	116	135	49	397	214	198	347	157	226	119	45	259	100	122	106	95	190	22	260	260	201	151	118	309	489	64	95	263	155	111
SAMD4A	1954	517	2300	501	314	1652	595	1317	238	786	627	262	896	525	42	1507	303	1488	425	975	792	276	1199	1966	2370	6026	239	4022	1912	41	2443	480	1729	379	1522	587	693	596	692	2437	367	3032	4508	1168	751	351	1887	3799	829
RUNX3	107	140	260	139	971	85	124	97	155	227	66	155	355	155	149	66	41	43	81	109	166	42	390	67	93	50	69	33	77	11	107	189	148	201	132	110	26	357	159	253	269	42	42	188	128	95	513	92	128
MRE11	509	251	384	391	1398	507	792	463	771	538	937	268	1367	284	1484	346	574	255	724	378	606	132	697	433	479	807	917	542	383	490	588	588	314	479	382	432	92	813	877	531	444	208	666	495	208	693	613	360	367
PLEKHB1	119	24	38	29	52	79	220	82	86	86	302	50	11	18	89	72	89	94	32	67	709	41	215	81	148	174	424	125	104	19	157	30	106	217	74	56	25	123	135	147	217	47	202	92	38	864	85	153	92
SERPINB1	538	3677	865	741	1200	869	3444	1251	2707	2555	1450	2020	745	1063	1289	1140	3862	638	2260	1388	1162	537	1056	731	1364	924	1770	796	331	0	724	4542	1286	1195	1494	2509	963	5140	1372	747	567	286	590	1519	930	2733	3270	756	1693
CYP3A43	0	4	8	4	0	2	6	4	0	1	4	2	2	0	1	1	2	3	17	7	1	1	17	10	0	5	0	2	5	0	3	0	0	2	2	3	1	4	1	3	1	2	8	3	0	2	2	3	3
SLC7A9	63	12	4	2	79	15	3	2	67	9	3	0	13	2777	2	14	1	3	14	12	0	4	22	8	9	11	3	2	3	7	16	6	15	4	7	14	1	4	16	24	14	0	30	12	11	0	2	2	0
SPAST	345	269	333	287	902	271	598	413	721	551	661	346	1055	411	560	320	483	246	552	450	428	90	635	352	373	556	567	293	161	118	389	416	186	311	350	271	61	656	483	395	249	115	491	452	143	261	536	239	385
NRXN3	1103	81	42	160	105	441	313	425	3	263	223	105	9	162	123	664	28	780	45	287	38	40	762	295	1292	2116	93	1385	563	10	3123	30	955	105	774	35	175	122	43	762	10	1061	1206	26	287	33	37	614	330
OSBPL5	526	412	315	244	109	419	502	365	520	436	465	405	10	118	119	378	222	231	311	203	651	160	236	360	441	566	1035	616	526	704	635	697	480	621	532	328	317	1104	652	698	668	397	651	486	560	698	952	612	468
AQR	968	789	1035	806	2300	931	2186	1121	1668	1692	1299	972	1748	890	1658	867	1449	638	1823	994	1206	322	2249	1179	1314	1510	1438	1096	675	267	1124	1235	637	902	980	929	203	2098	1064	1037	1060	503	1348	1402	575	896	1796	851	1085
CPS1	163	12	65	17	282	69	51	42	14318	34	51	18	36	3740	752	52	819	44	1002	24	28	25	20	123	32	43	6	89	61	4	88	270	44	6	47	164	8	506	5	70	14	65	53	290	20	6	296	53	16
C8B	0	0	2	0	0	0	0	0	0	0	0	0	0	2	0	0	0	0	0	0	0	0	0	0	0	0	0	0	0	0	0	0	0	0	0	0	0	0	0	0	1	2	0	0	1	4	0	0	0
FHL1	5855	1370	13028	1664	571	5956	458	4055	74	2518	598	1206	40	570	57	6023	39	6298	358	2805	305	3610	284	16779	9302	14624	100	14731	7244	0	11320	37	4801	115	4448	113	864	340	181	7748	32	8365	13509	428	2454	63	1369	6886	1888
RTF2	431	484	391	253	792	320	867	422	344	560	902	409	412	279	755	393	243	359	318	449	366	148	507	593	558	908	1050	556	316	316	464	420	387	666	626	344	138	729	686	559	477	288	538	871	316	289	677	377	481
GABRA1	0	0	0	0	0	0	0	0	0	0	0	0	0	0	0	0	0	0	0	0	0	0	0	0	0	0	0	2	0	0	4	0	0	0	4	0	0	0	0	4	0	0	0	4	0	5	0	2	0
NLRP2	16	123	47	131	665	47	35	118	11	259	4	61	3	49	5	61	313	35	0	2	40	15	800	18	70	8	6	31	22	5	52	543	19	104	240	10	19	1741	24	42	4	8	23	44	65	6	66	17	52
SLC45A4	317	726	254	229	260	391	418	369	553	477	759	364	97	138	462	459	328	258	261	388	434	95	931	203	334	509	652	366	347	0	398	467	752	699	475	1000	266	722	577	456	426	157	427	313	542	884	465	268	505
RNF10	1186	1982	1425	1008	1388	1325	1820	1401	1152	1854	1163	1579	1737	1127	1222	1330	819	860	1633	1342	1306	431	1444	1642	1534	1807	1293	1350	1085	581	1461	1274	1519	937	2016	909	805	1901	1485	1780	1336	880	1594	3069	1428	1480	2460	1267	1953
ZNF839	97	82	73	74	190	79	101	92	96	117	105	88	89	120	79	82	88	60	72	58	95	31	144	81	109	96	92	118	86	30	117	228	93	140	133	159	30	138	153	126	150	49	128	330	129	294	236	71	123
ZDHHC6	368	472	391	356	962	394	527	519	640	630	872	497	623	811	813	375	758	278	400	519	450	105	648	414	521	557	641	403	195	273	445	751	396	459	452	440	85	997	562	443	405	175	488	578	230	487	806	338	530
GRAMD1B	162	67	289	65	1497	86	49	51	108	164	70	91	284	1331	14	35	210	50	651	62	569	26	470	130	77	58	35	86	50	16	75	110	84	95	81	299	33	532	258	210	2003	58	95	151	33	58	669	89	122
RNH1	964	716	871	385	572	563	918	652	545	658	910	615	200	358	542	589	375	564	674	526	885	261	515	1207	819	1173	1361	921	562	394	755	772	714	980	793	613	395	1415	1136	1187	558	697	996	2193	634	864	1822	730	885
NDUFS1	1905	1862	1192	1375	1244	1816	1800	2840	1681	3147	2224	2413	1842	1638	1608	1759	1841	1480	3996	2162	1320	740	2211	1814	2764	3677	1660	2382	1750	625	2282	1671	1454	1665	2044	1038	619	2273	1867	2157	1399	1062	2742	1497	889	1034	1963	1725	2365
RB1CC1	1453	1587	1196	1057	2463	1507	2225	1689	2547	1910	2978	1218	1943	1327	1171	1490	1245	1118	1634	1660	1374	388	2113	1775	1729	3190	1718	1959	1135	0	1734	828	909	1365	1542	1152	463	1807	984	1763	725	1036	2187	2943	872	1198	1813	1515	1600
ERP44	579	888	654	601	896	569	1273	799	995	1233	1127	814	776	586	1271	554	818	465	654	874	929	197	722	801	788	942	774	620	374	0	721	953	597	527	702	748	116	1394	785	757	436	291	779	900	416	843	1314	435	830
ALAS1	415	1422	443	349	362	577	836	658	603	1191	461	939	370	458	357	660	453	336	947	681	777	241	242	410	607	418	549	394	179	119	408	618	625	314	1015	807	323	1072	618	377	242	167	329	816	497	634	882	202	1424
BIRC3	1323	7895	1806	1261	8022	1698	2374	1336	854	7422	817	1699	5395	5526	154	1116	2250	700	839	3551	493	302	1756	574	1089	1209	297	934	578	115	1674	9206	3013	247	1980	2223	932	2161	559	1825	571	271	1453	3257	1716	861	3845	748	1893
AKAP11	2823	1347	1970	1921	5795	2231	3644	2526	4480	3293	5185	1962	4500	1345	3404	2183	2635	1853	3256	2391	1914	520	2421	2872	2856	4663	3853	2528	2345	2031	3343	1788	1598	2679	1817	1443	281	2772	3183	3133	2289	1239	4123	1486	1063	2006	3034	2531	2052
GLRX2	50	33	43	23	22	25	99	35	120	73	83	45	64	43	66	23	77	26	44	47	44	13	50	45	51	86	82	47	31	15	51	63	43	43	61	32	11	101	87	48	54	29	64	41	33	35	76	24	50
SNAPC1	35	27	103	22	99	49	45	51	44	47	34	18	148	38	55	26	69	31	54	26	51	12	167	88	46	112	45	73	27	14	72	83	31	33	44	98	17	52	52	94	50	38	80	181	15	38	155	42	28
DERA	253	539	178	274	271	229	592	549	341	446	552	371	250	513	232	345	272	185	415	645	281	106	341	329	446	342	307	281	210	94	257	278	189	261	379	198	88	439	518	266	127	110	385	300	206	321	307	233	551
STRAP	666	438	781	356	572	454	1249	569	763	703	1225	589	1814	323	1206	470	1165	495	1043	430	784	187	965	832	681	1348	1048	789	460	129	689	1006	392	664	440	649	117	1275	1845	776	404	409	883	1340	286	846	805	572	481
ABCC2	85	15	24	60	150	31	13	32	33	28	18	32	25	1939	1526	29	52	22	12	36	30	10	47	61	51	26	11	28	13	50	43	128	25	189	35	120	11	25	83	43	57	24	38	38	18	11	43	28	21
DEF6	115	129	188	135	965	99	132	93	113	305	156	191	219	151	80	36	134	59	82	106	331	39	47	99	117	43	197	92	119	0	186	157	134	211	189	244	97	463	134	261	125	115	77	395	168	203	660	150	182
PLEKHO1	1564	177	444	336	1054	1042	331	502	29	529	256	323	56	195	74	713	119	799	92	403	525	51	172	673	1060	2395	132	1442	1702	23	1907	285	1815	180	673	384	316	681	154	2259	89	1048	2110	623	397	98	1119	1684	487
GCLM	138	231	574	104	102	147	514	195	343	285	299	204	156	256	282	106	298	92	446	124	310	220	202	510	178	213	282	99	61	32	135	290	112	212	164	235	54	379	253	151	51	76	94	194	99	145	361	166	207
UBR2	1789	3990	1529	1645	2991	2090	2340	2931	1889	3631	2191	2073	1767	2182	1220	2162	1654	1517	2093	3101	1960	646	1852	1854	2355	2672	1458	2174	1369	0	2755	2079	3393	1459	3142	1383	757	3833	1796	2223	473	919	2634	2117	2050	1325	3527	1722	2838
EHD2	1475	328	2006	309	38	743	361	396	17	291	256	315	17	119	10	440	153	650	43	256	584	614	414	2423	817	1887	186	1754	886	10	1028	223	904	204	708	628	277	253	267	1763	98	1401	1557	1005	419	48	1277	1141	492
DEPDC1	30	12	17	7	14	2	215	23	237	29	289	52	1987	92	328	6	358	15	235	11	186	13	115	54	40	10	216	8	1	26	13	614	6	132	18	121	2	709	341	69	74	18	0	683	15	126	335	4	36
CCDC28A	168	169	117	112	453	125	127	175	249	262	169	146	211	162	98	126	112	105	222	182	138	50	133	113	179	255	123	191	72	0	141	76	73	93	156	88	25	198	157	154	77	59	193	300	70	121	196	100	184
RRAGD	192	73	244	124	162	147	187	147	18	143	111	124	54	43	24	134	46	166	33	114	84	162	121	408	147	360	30	157	122	0	130	52	97	45	120	96	23	118	81	205	74	183	226	631	52	89	225	194	91
HSF2	230	35	98	65	248	201	172	142	129	140	195	77	382	94	228	153	197	129	134	108	185	41	179	191	183	332	123	284	129	0	279	141	86	129	97	92	18	159	155	162	108	85	370	202	67	105	205	194	104
PHF20	945	405	1032	493	669	517	1431	609	655	847	1291	525	668	320	1399	543	605	487	425	469	699	237	1026	1174	774	1385	1547	948	707	463	917	622	430	1136	605	518	177	732	2010	1109	1063	525	1279	1267	332	770	1271	844	510
HSD17B6	224	12	32	57	7	73	64	26	0	33	57	29	109	16	6	131	8	45	23	107	52	2	18	19	239	616	14	95	194	0	253	19	41	13	36	18	12	9	23	378	5	85	226	26	12	14	28	59	45
NR1H3	124	273	231	130	440	182	288	231	102	290	169	325	92	378	118	180	123	59	278	102	195	120	93	315	154	114	177	153	107	166	99	163	203	213	306	171	109	574	240	258	252	56	130	233	181	80	548	90	391
TYMP	337	653	936	175	374	210	407	190	84	332	173	310	34	344	148	200	260	239	136	170	1399	121	201	313	225	377	229	327	223	102	596	722	1609	386	371	1223	401	2816	307	757	518	363	363	2108	297	262	3090	197	349
NCAPH2	207	203	173	166	406	182	212	174	141	232	323	159	275	167	214	200	184	136	154	149	426	55	285	197	251	268	344	288	201	210	304	334	223	328	287	189	156	558	394	350	249	212	251	674	275	276	686	263	221
TOMM34	172	72	146	60	218	65	796	113	200	107	839	138	323	98	1712	66	223	63	244	66	200	31	336	114	113	166	1089	95	38	210	81	341	60	370	81	181	40	402	1070	116	298	55	111	933	86	227	271	58	134
SEC63	966	387	1038	664	899	775	1146	811	1382	1027	1343	639	1760	472	1224	670	479	615	803	775	942	226	1022	1210	1145	1601	977	931	602	0	935	554	506	795	572	406	116	1048	1061	1067	531	578	1396	1138	374	880	1262	814	695
KPNA6	1248	810	1275	640	1320	988	1767	912	698	1360	1487	948	749	619	1483	882	1080	799	1222	815	1335	361	1174	1382	1314	1961	1359	1235	941	207	1279	1516	822	934	893	948	235	2253	1400	1555	425	808	1646	1631	571	1226	2077	1063	975
VIM	5735	2728	14943	2280	3385	2915	3434	2650	135	3252	2750	3005	650	1084	819	2359	1967	3059	564	2356	6110	4596	4729	18587	3973	5164	1024	5093	1682	101	4078	1292	1343	778	2552	2286	1045	3510	1234	5596	508	4794	4764	16101	1718	371	7493	3615	2110
RTEL1-TNFRSF6B	151	135	70	67	109	92	218	93	46	71	179	65	40	106	171	77	45	55	44	38	113	34	95	101	125	78	572	102	95	401	120	91	340	275	147	110	131	205	285	182	388	74	109	396	163	285	258	154	121
FAS	266	376	591	384	332	226	389	342	284	493	292	322	947	292	60	316	345	197	521	536	359	73	1132	364	435	533	88	213	194	54	233	1033	280	174	264	682	29	615	187	525	62	219	354	526	165	149	875	220	409
RNASET2	358	351	345	299	1917	306	751	316	541	607	378	387	183	125	729	129	282	141	759	222	573	89	1455	351	363	293	692	212	212	0	194	320	376	684	317	618	117	515	580	461	959	136	222	441	274	536	1117	218	414
CD44	3475	1273	5619	2012	10932	1867	5333	2137	9923	3577	5157	2146	327	868	6331	1457	8367	2703	4511	1896	4696	571	1331	6723	3481	7133	4773	4922	1643	1503	4188	7573	2001	4899	2363	7696	922	14680	2802	3867	2297	6733	2422	15275	1778	5366	9214	3556	1536
KCNG1	24	48	2	41	4	26	3	47	1	63	6	12	0	25	0	30	0	24	0	8	5	2	3	17	23	22	12	93	30	4	42	7	19	10	64	15	43	4	24	10	74	24	107	21	7	0	2	42	34
AGPAT4	460	288	505	179	609	390	468	398	44	263	204	192	44	84	27	336	180	314	97	168	341	77	587	732	538	683	108	601	332	0	523	100	372	157	401	142	194	222	145	525	199	377	672	535	345	660	512	592	255
SLAMF7	87	184	334	452	452	45	129	158	39	674	322	828	20	102	75	88	93	80	115	249	207	39	7	20	149	47	38	8	33	8	35	169	281	67	127	119	47	933	69	135	13	14	31	370	94	59	847	34	549
BTN3A1	526	509	655	405	1673	447	438	362	796	905	536	537	475	1045	291	209	420	195	471	517	1798	150	621	487	390	404	414	330	225	0	367	1120	665	756	564	758	111	1451	518	661	470	182	580	730	427	918	2288	291	614
MIPEP	106	118	76	118	242	94	357	197	199	155	589	132	71	69	634	78	291	105	537	140	197	45	395	115	151	200	1097	138	84	207	167	409	94	222	132	190	24	500	469	170	225	55	164	108	112	217	241	118	173
PRKCH	483	358	811	288	529	125	232	200	310	672	264	265	60	388	146	156	216	93	267	269	486	113	339	578	239	196	171	167	205	100	282	354	164	192	424	241	72	615	285	531	215	145	180	441	220	307	1366	318	264
INSRR	24	0	49	4	3	17	0	5	1	3	7	7	0	0	4	23	2	8	4	1	22	17	62	10	10	23	0	14	12	0	7	4	20	2	9	7	2	4	0	56	4	14	36	8	6	2	24	11	5
IFNGR1	790	2157	1529	930	1562	739	1241	1399	1427	2382	1271	1718	682	1254	660	963	1515	638	1685	2057	1053	468	952	1694	1130	1116	638	632	300	0	776	1041	958	527	1457	1782	209	1297	757	801	470	352	599	768	817	356	1772	610	1630
B4GALT7	135	99	122	123	248	103	297	135	237	166	264	161	49	103	233	94	93	106	216	88	188	60	194	176	150	141	441	157	106	189	153	162	153	273	189	164	66	197	360	186	600	109	127	279	207	410	433	185	141
SH2D2A	56	67	129	22	107	28	32	15	84	71	105	41	2	40	14	30	33	27	51	43	74	13	30	25	48	39	46	65	48	24	41	91	49	82	75	43	25	148	60	128	71	60	39	103	28	54	215	48	34
VRK2	247	109	231	209	867	215	413	234	383	317	358	167	491	120	241	167	412	149	468	196	276	60	392	245	272	412	231	192	136	72	291	384	185	259	179	344	43	573	188	323	203	114	342	372	130	316	463	208	199
TNFRSF1B	647	640	1548	292	748	304	417	288	99	514	375	392	59	457	1428	351	371	417	276	366	1024	194	199	937	438	996	465	517	197	193	511	475	520	383	691	1255	333	1150	768	1201	240	346	405	1078	365	310	2234	405	681
VEZT	974	1183	880	773	1865	1089	1916	1053	1135	1155	1068	820	5476	952	1252	889	1225	817	1228	970	1046	263	1790	1124	1187	1656	788	1362	827	310	1492	1225	1003	846	951	1163	272	2233	1017	1303	589	559	1670	3021	666	1607	1656	828	1014
POU2F2	181	64	192	101	3671	282	105	81	11	361	82	168	2205	303	24	45	38	43	26	45	147	3	31	85	68	125	39	186	113	18	158	110	159	76	166	109	58	150	49	405	49	99	157	178	186	32	244	164	162
BRD9	453	434	414	338	1383	396	742	345	808	457	516	433	358	344	723	324	374	182	515	315	626	140	687	499	549	430	1107	501	300	678	462	759	375	800	503	616	328	803	1061	525	1800	290	411	1164	457	1035	1211	410	508
SNX1	1815	1029	1777	956	1785	1420	1761	1496	917	1395	953	1088	1278	955	1074	1157	800	1148	1078	1028	1167	560	1773	2044	1833	2681	1101	1783	1490	292	1886	1151	1082	963	1336	756	386	1626	798	2325	1012	944	2630	1497	799	1163	1836	1331	1354
TBPL1	141	150	117	113	336	116	273	157	210	161	228	110	382	108	146	129	222	96	120	143	221	35	199	135	158	211	198	119	98	0	153	184	86	133	130	89	25	224	188	170	123	41	170	404	38	150	230	74	171
ARNTL2	196	84	186	71	185	49	1009	103	601	129	464	92	68	60	408	65	764	155	223	63	641	22	477	240	254	456	364	175	118	117	243	1566	158	394	118	838	107	1726	409	344	99	275	94	1527	116	1618	1489	214	98
BCLAF1	2281	2082	2736	2058	5642	2101	3890	2583	3681	3414	4180	2538	6824	1913	3570	2114	3618	1610	3493	3090	2576	899	3687	3879	3201	3521	3181	2675	1776	0	3154	2585	1365	2172	2125	1834	641	4390	3234	3004	1844	1203	3560	3713	1282	2514	3949	2606	2329
SLC39A9	852	1403	1054	788	1650	753	1250	1265	2135	1775	2173	1341	1366	1122	1936	804	1873	586	1890	1401	1755	333	2047	1217	1311	1157	1263	848	424	226	777	1454	671	864	1071	1070	263	2204	1981	993	1078	475	903	1627	671	1130	1901	499	1431
ANK1	42	2	15	15	71	12	22	5	69	27	16	19	18	7	1	18	2	23	4	4	21	3	32	72	15	2	9	4	15	0	27	15	14	10	24	903	9	88	13	66	8	2	13	110	14	37	55	8	20
IBSP	0	0	0	0	0	0	35	0	0	0	0	0	0	0	27	0	49	0	0	0	7	1	17	0	2	0	1	0	2	0	0	12	0	12	2	44	0	26	9	3	0	0	0	49	0	0	4	0	0
TFB1M	86	46	52	102	287	78	230	103	262	122	282	97	350	86	218	67	213	77	234	80	148	30	141	54	104	110	248	125	34	0	111	165	68	187	119	135	21	249	285	103	164	26	134	286	62	184	200	95	116
RABEP1	1091	791	1172	762	3091	987	989	1010	1154	1402	815	837	1499	715	443	878	924	620	811	912	975	400	1490	1470	1246	1989	666	1214	801	261	1362	840	705	613	911	685	287	1083	1151	1469	346	696	1503	1263	580	777	1366	900	875
HMGB3	61	148	52	42	251	98	861	156	207	237	590	188	259	35	540	89	332	58	756	45	245	59	282	58	149	143	1111	67	41	0	37	525	70	356	99	123	36	933	667	68	214	54	50	2582	116	228	339	28	111
NUP160	812	480	869	575	3606	708	1715	728	1417	1156	1919	630	1996	560	1864	620	1505	478	977	620	1020	213	1330	851	852	1007	1600	801	481	445	952	1196	454	1000	837	723	165	1953	1720	1005	683	323	916	2639	392	826	1131	629	625
BAK1	107	623	111	126	213	189	385	302	162	364	234	606	92	208	217	293	214	220	406	347	317	88	144	122	277	162	332	162	81	0	127	450	417	170	432	315	142	840	402	201	181	80	111	292	277	259	962	108	442
MUSK	103	114	8	149	123	130	34	187	9	133	18	77	16	74	2	121	3	91	44	136	13	49	5	121	282	55	18	74	94	0	176	12	46	7	96	3	23	9	15	239	3	32	148	5	46	9	40	150	121
IKZF2	337	259	510	280	602	230	268	348	417	390	415	358	1416	315	40	215	258	176	285	328	619	75	1328	318	263	315	90	282	164	47	307	241	203	165	195	48	49	632	146	383	51	114	317	428	119	260	621	224	349
GRN	1439	2991	1700	1453	2512	1306	2930	2175	2562	3054	2863	2822	649	1188	4640	1432	994	1225	2956	2135	4351	699	1164	2496	2553	1665	2098	1303	682	463	1068	1833	1685	1761	2697	1830	898	4111	2546	2050	1339	1017	1138	4917	2411	1460	6970	1093	2749
FAM13B	1316	553	812	711	3341	1108	983	1242	750	1265	813	709	2253	671	616	1070	641	856	668	929	470	227	1439	1206	1401	2740	603	1806	971	202	2009	792	899	526	1008	538	245	864	736	1575	1192	892	2069	862	482	475	1003	1286	882
ARHGAP31	864	498	1558	473	1613	611	645	407	670	677	493	428	106	196	109	466	283	380	122	358	1088	354	425	1344	723	778	361	654	594	138	795	419	536	432	662	569	289	787	316	1288	206	405	905	533	392	477	1632	748	422
CENPQ	39	33	33	29	159	41	82	45	62	35	81	20	213	17	88	25	120	27	46	35	42	4	32	49	45	65	89	59	20	0	30	81	27	64	17	55	6	120	60	34	43	10	50	168	4	39	91	22	31
SARS	848	790	774	636	778	652	1515	643	969	1131	1143	804	688	479	1048	560	808	574	864	767	1072	281	1201	828	990	1325	1601	844	594	330	802	1018	586	603	665	777	232	1379	1312	990	417	533	1063	1720	605	985	1579	973	788
RANBP3	519	338	320	251	784	389	373	331	388	482	580	354	372	301	427	266	278	222	256	240	545	95	352	384	511	656	978	476	418	276	510	567	493	665	456	334	202	635	1015	703	513	287	589	749	367	521	911	440	554
ARID4A	607	523	511	621	1618	647	602	788	1090	832	659	521	1368	672	401	616	588	530	617	677	745	166	1086	634	780	1065	373	765	516	265	797	539	466	456	719	519	238	930	593	857	657	294	1071	801	454	491	1175	596	755
EIPR1	129	197	115	101	395	104	266	119	278	331	443	195	371	99	309	85	177	87	348	139	226	34	290	121	119	140	524	146	56	167	131	441	140	178	172	286	61	307	360	145	466	82	92	380	143	246	339	102	182
PNPLA6	396	619	283	251	437	358	429	436	199	463	270	440	112	557	208	401	207	274	307	335	519	96	273	332	434	435	676	405	343	312	479	542	610	470	670	563	378	531	879	669	534	331	398	1083	536	324	927	377	571
IFT88	229	306	189	238	307	298	371	306	327	346	534	212	125	160	546	267	251	152	356	332	263	60	478	224	317	364	1439	293	196	176	357	209	165	337	282	176	56	406	350	308	203	80	456	206	158	230	406	270	290
ALG1	87	36	73	57	96	71	283	59	147	70	299	71	58	56	229	39	161	37	187	54	222	23	127	52	73	77	312	62	52	108	64	156	53	180	63	104	36	214	233	81	112	34	66	141	50	154	186	59	93
ZCCHC8	374	278	318	262	785	349	649	322	425	516	479	404	1462	354	380	265	416	284	414	394	378	108	606	381	412	486	348	344	220	196	370	414	257	313	350	383	109	661	413	513	428	188	489	1046	279	488	717	297	432
ABCF2	430	382	498	284	506	276	701	349	226	425	850	374	411	176	961	359	378	242	405	284	345	113	648	446	497	601	937	374	281	0	516	693	284	553	417	448	203	752	1044	516	372	280	490	924	224	571	626	395	451
CHPF2	482	799	396	341	652	328	1090	469	616	552	630	705	325	393	472	463	360	255	368	460	934	155	788	336	552	389	1004	326	242	0	366	658	541	1003	768	626	363	1283	1334	647	576	400	350	1069	687	1228	1344	286	783
LRRC7	89	31	29	86	54	80	29	66	15	63	63	63	46	47	20	105	26	43	25	63	34	5	31	81	130	263	11	108	102	4	175	19	32	10	95	28	7	50	27	101	11	79	90	381	35	22	36	86	87
FUT8	609	259	587	433	3542	445	489	391	2240	743	983	516	1309	627	1257	314	2202	249	1099	369	1271	100	3351	466	544	498	406	305	332	157	550	790	203	443	365	1190	62	2705	687	690	215	180	367	1467	252	1037	1593	324	409
UBA6	930	1317	1142	895	2723	818	2553	1229	1713	1510	1773	1180	3505	981	1972	922	2292	798	1854	1409	1645	366	1498	1093	1117	1270	1343	1101	496	260	1191	2032	931	1103	1128	1693	197	3484	2148	1137	1271	473	1256	2153	694	1271	2573	860	1111
GAB2	539	499	980	431	983	594	762	514	635	678	511	504	122	265	697	458	291	373	482	406	555	325	1139	1316	522	560	589	560	283	199	378	485	353	480	474	367	182	577	457	864	282	381	563	451	382	387	1269	428	641
ATP6V0A1	1151	1474	966	814	1345	1021	1406	1048	901	1358	1788	1314	541	1142	2282	1090	721	668	616	1109	1350	336	370	877	1219	1078	1465	1271	665	415	1082	1088	966	1101	1289	799	498	1683	1559	1282	926	616	1220	1168	1300	912	1758	997	1321
PIAS1	1130	955	892	940	2118	1129	1026	1143	1075	1441	785	977	2318	946	1029	928	791	828	839	1322	1202	297	1896	1335	1393	1554	856	1053	855	218	1423	702	845	637	958	774	317	1282	603	1310	580	509	1616	1001	735	685	1600	998	1135
SLC4A7	2193	484	2212	780	2969	1168	1233	1079	1208	1341	1713	669	1750	1197	2100	1626	1427	889	851	1241	1363	336	1691	1596	2265	3061	881	1178	2246	346	2303	469	880	782	1010	753	310	1195	1165	2301	286	1390	2000	1360	470	1598	2319	2624	884
APBA2	20	25	50	22	62	18	67	22	5	54	43	40	3	34	7	6	22	16	8	17	241	9	108	40	30	20	40	14	38	13	23	74	22	99	78	92	12	156	64	29	24	19	12	16	49	23	154	32	43
MAP2K3	323	957	844	254	716	332	493	336	335	515	330	661	223	407	178	426	377	171	207	427	588	223	613	445	485	439	648	382	244	309	434	714	594	495	764	936	471	1442	727	549	195	672	333	542	771	1164	1535	518	603
EFCAB1	1	0	6	28	0	3	1	3	0	10	2	18	1	1	2	4	0	4	2	6	2	2	547	4	23	0	12	4	6	0	7	2	0	4	3	4	3	4	6	3	0	0	8	3	3	4	0	4	23
TMSB10	2307	2376	3511	1523	7370	1276	7522	2031	4146	3506	4170	3017	1329	1348	3840	924	3830	1433	7123	1914	7224	1180	3941	4278	2689	2124	7063	1648	756	1285	1812	10209	2654	4580	1547	6917	520	13703	5316	2994	6268	1575	1585	10696	1784	4333	11363	1421	2460
ASTE1	91	198	97	118	460	94	141	219	152	269	252	156	170	205	128	101	109	61	225	220	65	32	105	119	258	131	152	100	67	62	105	70	69	158	179	62	36	154	155	145	52	53	153	252	129	122	182	98	233
RNF19A	1331	1751	1624	1142	2320	1494	1630	1706	1502	2679	1343	1275	971	1526	1248	1556	778	1118	1448	2086	1261	500	1884	1839	1692	2083	815	1647	975	0	1853	882	1482	909	1715	704	440	1832	819	1918	760	838	1934	2530	1192	1447	2285	1618	1383
PEX3	149	51	160	112	303	116	251	142	84	133	250	105	379	129	225	108	150	116	127	91	76	51	183	176	182	229	170	222	105	0	183	173	64	110	97	124	6	184	144	225	86	95	243	253	42	92	199	180	131
GABARAPL2	423	487	505	307	597	402	405	471	416	613	545	430	562	295	341	430	339	443	382	488	507	132	204	628	602	853	376	543	328	90	489	322	272	312	419	262	117	598	284	515	189	308	619	250	294	254	691	283	466
MYOC	72	52	4	18	0	158	8	124	0	17	3	4	2	2	44	144	0	155	3	219	0	83	0	274	108	8	2	49	76	0	111	0	35	2	65	0	19	2	1	165	2	8	158	0	57	0	2	191	83
SH3YL1	482	681	295	566	703	439	1160	626	1490	1002	1141	728	323	477	1259	413	1366	294	853	468	662	163	1742	321	650	371	1548	421	193	448	381	788	336	1388	702	899	170	1091	910	491	1251	118	391	284	507	1047	600	168	799
FAM136A	222	189	133	159	247	118	515	225	456	298	475	229	342	187	626	133	410	143	500	207	288	62	528	120	287	374	552	226	115	132	216	576	147	419	198	411	39	614	481	211	264	122	209	833	144	466	546	147	279
VCL	10009	2616	4552	2950	1856	9565	4973	6919	3923	4824	3808	3509	928	1252	1098	7123	2649	6661	3021	4128	4919	1483	5904	7095	8668	17680	2984	22528	8822	670	17347	2862	9367	2673	7446	3733	2390	7729	2874	9965	2288	8472	20453	6779	3890	2311	6939	11641	5417
DEPDC1B	44	80	10	12	189	6	192	33	117	56	179	39	617	73	385	18	241	12	170	75	159	17	105	24	42	22	218	3	12	64	12	311	17	70	26	99	8	413	216	42	141	10	10	415	30	97	129	3	42
DAPK2	154	1223	308	593	108	281	428	559	221	631	364	686	8	979	135	468	66	209	690	634	282	297	249	427	512	161	1006	301	207	227	390	128	641	827	910	62	637	460	422	216	360	86	134	169	911	434	473	369	897
NSMAF	575	406	629	466	847	500	943	636	587	728	1105	551	483	361	521	396	562	401	574	578	686	219	667	725	664	1015	896	673	411	0	864	783	519	725	523	583	137	1052	441	873	403	283	884	504	320	727	988	524	621
ADSS	336	636	372	357	771	311	862	526	1378	777	1052	375	688	263	971	342	795	338	923	506	604	120	667	407	447	577	729	476	260	235	437	576	271	572	414	558	84	877	627	497	554	233	446	707	390	555	951	355	459
STAP1	47	6	97	59	984	41	18	15	3	190	14	74	1610	116	0	6	10	7	8	29	0	4	5	4	18	12	4	9	14	4	19	23	5	5	21	1	4	23	2	87	0	10	9	9	18	2	32	6	32
TIMP2	3432	1267	4414	1254	265	3095	2470	1852	174	1439	1562	1280	105	497	181	2289	760	2000	286	1207	3068	704	2520	6773	3447	4559	695	3839	2389	52	3171	851	1568	1527	1721	1217	622	2019	1334	4975	400	2345	4637	1867	1054	159	5120	2822	1535
RFC1	861	319	575	491	1985	772	907	666	828	762	1117	521	5479	650	809	584	780	554	620	596	844	213	997	939	845	1397	748	803	694	159	959	876	468	588	575	670	133	1150	1070	1104	612	346	1261	2245	341	804	1429	775	617
TBC1D23	582	732	551	514	749	499	839	754	810	964	919	695	864	593	756	558	675	440	730	747	829	207	649	793	651	892	535	583	237	150	613	403	369	334	644	380	109	913	552	611	137	461	712	934	483	423	978	475	689
CUL3	873	1213	1037	862	2305	813	1363	1286	1276	1602	1560	1045	3580	896	1074	1012	1177	676	1262	1206	997	320	1530	1176	1275	1606	925	1117	694	345	1186	866	707	993	1240	739	244	1702	1134	1146	681	596	1268	1165	725	854	1241	889	1181
MYOM2	63	20	19	24	11	75	20	45	0	8	13	8	2	37	9	65	10	34	10	22	13	2	15	49	38	131	32	132	87	0	104	3	39	13	61	5	20	10	12	86	12	49	106	3	27	10	8	115	41
OTC	12	28	2	9	12	10	2	20	50	41	2	32	0	242	54	9	47	3	28	12	0	2	0	9	15	0	16	2	0	0	11	0	2	13	7	6	0	0	16	2	1	0	5	2	5	0	0	0	37
CYP46A1	27	7	49	15	83	19	18	18	0	26	5	8	9	10	2	14	12	6	0	12	11	4	35	40	14	35	3	49	32	1	30	12	9	6	31	16	4	4	10	41	7	13	44	18	22	4	30	36	22
SLC18A1	4	17	2	10	10	2	13	4	269	23	5	14	6	21	22	2	30	5	5	20	134	2	0	0	44	0	6	3	1	0	12	0	2	19	14	1	4	0	15	13	17	2	0	2	8	314	15	3	16
USP2	44	298	97	57	9	368	43	197	9	230	6	442	302	348	4	416	0	90	85	240	19	49	35	96	169	82	3	172	34	7	191	9	200	1	314	15	79	4	48	92	15	74	202	63	156	3	43	131	527
CASR	2	6	0	0	2	0	5	0	2	10	0	4	0	12	0	0	0	0	0	4	0	0	0	0	5	3	0	2	0	0	0	0	2	0	0	0	1	0	2	5	2	4	0	0	2	0	0	3	13
TUBG2	184	36	106	61	114	107	107	56	29	59	173	43	20	19	67	54	37	57	67	31	129	29	137	206	87	182	74	150	155	55	137	151	86	154	84	92	18	108	191	240	256	87	157	153	42	51	197	157	64
RPL26L1	43	15	30	17	43	22	85	33	27	68	116	25	88	26	64	37	47	27	70	64	33	20	104	49	48	40	101	35	20	11	27	94	31	47	30	69	6	99	146	56	55	55	42	63	9	27	75	38	33
FLT4	198	61	250	88	41	123	105	103	10	65	99	36	6	42	20	101	48	49	15	81	191	125	47	170	139	87	104	148	192	21	160	153	116	75	157	154	53	56	66	318	76	110	269	203	53	24	278	189	109
NSUN2	481	429	728	402	2003	430	1453	531	930	876	1465	671	1148	509	1473	434	853	301	1152	467	1002	218	1251	606	757	753	1450	593	321	540	575	1160	492	1009	714	799	212	1554	1697	711	1353	376	679	1416	386	933	1384	530	521
FBXO42	546	352	493	360	979	462	730	448	250	654	516	448	507	413	551	353	340	336	410	479	778	178	619	768	611	573	531	555	381	218	598	458	429	432	517	461	145	690	559	597	263	289	670	686	375	560	1082	468	453
MFAP3	305	440	488	249	562	283	498	516	420	586	444	420	501	327	581	281	368	232	436	437	417	84	625	391	394	520	355	338	122	90	272	265	217	283	392	289	82	582	369	364	435	156	336	402	136	210	652	194	454
MRI1	134	105	69	60	67	52	91	74	138	105	82	47	9	83	88	46	72	56	110	48	172	21	131	98	107	101	291	144	110	128	162	221	70	232	163	69	34	145	270	158	218	82	145	161	112	209	187	141	103
METTL1	38	29	104	22	47	28	166	25	108	39	177	48	99	27	137	22	88	15	113	16	59	31	77	61	50	53	180	58	19	52	55	122	49	93	45	83	32	153	321	66	119	57	44	287	37	191	156	64	14
HOXC8	2	0	4	0	17	4	6	0	0	3	22	0	1	14	0	2	10	0	0	0	25	0	7	0	0	0	2	21	0	0	1	2	0	2	0	30	0	11	0	4	75	0	5	0	0	3	55	0	0
AGA	124	66	97	82	255	81	116	91	380	203	196	96	194	98	83	54	127	80	295	97	320	53	129	64	75	130	188	137	44	24	71	34	60	108	80	63	15	142	124	114	45	33	127	130	38	109	201	67	115
PI4K2B	121	252	157	171	333	98	399	242	576	275	523	246	659	302	533	133	573	112	485	329	259	49	198	135	203	180	339	142	89	71	170	415	136	221	144	196	50	408	365	145	133	84	135	350	159	399	526	103	225
BOD1L1	1870	1434	1564	1443	5390	1990	1626	1704	1972	2506	2121	1493	2613	1610	1263	1495	1127	1042	1769	1603	1772	525	1956	2275	1955	2801	1175	2045	1748	787	2539	1374	1471	1312	2152	1318	850	2491	2307	2641	1670	1181	2914	2612	1350	1767	2763	1938	2003
MAT2B	505	787	485	475	2144	481	1095	701	864	1117	994	717	949	668	799	514	908	500	859	740	677	150	1156	548	775	1046	620	500	342	125	653	897	395	478	628	567	77	1413	764	663	641	200	744	608	314	523	1224	338	809
TLL1	270	91	285	86	15	135	29	72	13	80	52	22	937	369	6	131	25	63	14	65	57	32	23	195	139	98	2	74	75	1	241	71	48	4	167	23	11	19	21	258	6	78	228	13	37	2	231	106	80
EDC4	526	1407	489	494	694	487	489	569	448	944	841	650	519	530	497	720	330	291	355	780	503	185	288	491	752	496	1066	574	607	615	713	615	536	631	1059	435	569	1214	713	669	776	414	484	905	963	675	1220	657	935
TRIO	3540	3796	2738	2620	5746	3596	7122	3850	2989	4144	7037	3510	802	1135	3426	3155	2448	1901	2718	2707	3876	1304	3774	7564	4203	4520	4804	4195	2517	2451	4313	2877	3340	5189	4282	2248	2355	4442	6610	4860	4093	3990	3890	13624	3356	3823	5595	4154	4181
VCAN	7105	2062	16343	1823	302	1743	13701	2415	350	2324	9210	3443	297	1205	2401	2314	6820	4232	540	1085	13736	1013	11917	13640	3871	7861	3833	4493	1122	225	3332	4469	990	3659	2020	6643	791	3970	4331	5521	1061	5809	2661	1665	1019	362	23635	2306	2079
CLEC16A	511	727	534	479	1407	541	877	639	374	913	729	689	868	733	438	547	409	327	545	486	666	177	1049	545	647	556	900	662	419	566	652	685	650	758	831	646	383	1307	757	827	662	347	648	909	649	680	957	511	756
MSR1	483	83	791	110	10	88	783	249	18	189	352	183	859	132	473	71	540	266	222	248	1603	73	287	665	321	751	114	209	98	0	183	189	312	69	139	504	54	890	108	788	152	568	230	1628	63	42	3062	138	167
CDH1	989	15709	255	3155	278	4052	6054	7411	6434	9945	9125	7081	42	4580	6782	6062	2222	1790	5215	7686	4645	1154	3001	212	5141	430	10681	1339	261	2192	1214	5253	3228	5487	9059	1673	2708	9076	9265	708	3710	90	399	240	5969	4835	4738	297	11023
MTREX	790	607	872	618	1786	763	1251	842	1459	1118	1431	778	1851	599	1659	704	1268	561	1420	724	735	296	1587	992	1022	1383	961	978	614	277	1142	936	490	626	720	524	166	1282	1225	995	875	382	1218	1299	450	689	830	777	793
DNAH5	28	71	28	49	28	27	84	30	125	64	65	23	2	8	5	33	337	60	67	16	35	17	1469	72	83	103	17	151	34	87	62	8	34	105	107	85	68	20	48	25	67	66	57	2012	19	183	71	40	62
ZFYVE16	1231	1165	1357	969	1711	1201	2335	1531	1557	1621	1565	1331	928	712	594	1189	1339	907	1455	1347	1346	372	1894	1507	1416	2122	1113	1331	776	305	1646	876	864	907	1265	922	215	1659	1393	1603	748	613	1887	1352	657	771	2218	990	1230
RIPOR1	550	207	756	176	1206	367	326	230	109	256	292	200	159	105	96	232	156	307	104	163	544	125	186	527	353	569	425	441	451	121	500	348	416	316	327	401	253	344	275	887	259	438	688	460	269	164	881	579	300
C6	213	35	497	10	0	29	15	29	3	11	10	66	0	12	1	19	0	10	15	16	10	121	81	821	43	12	1	18	11	0	40	23	13	14	22	8	34	2	4	50	1	16	22	0	13	1	294	19	14
RAI14	863	411	552	353	450	607	1067	703	113	681	838	294	100	238	79	627	823	657	400	366	1365	57	2712	443	917	3269	338	1859	826	116	782	465	470	563	1114	901	174	909	735	962	224	1871	1138	732	299	118	1297	709	772
SOX30	9	5	4	7	13	5	9	12	30	13	24	7	0	7	5	2	4	1	25	14	20	3	83	10	5	13	24	12	4	16	17	4	8	15	8	8	6	94	3	8	35	2	6	197	16	24	43	5	15
PNKP	206	319	207	246	385	228	373	205	159	286	276	251	207	205	173	145	203	104	193	149	352	73	218	155	261	153	711	267	276	478	400	561	447	448	374	272	394	925	901	325	844	208	184	683	426	417	810	240	341
BEST2	5	77	0	7	6	128	9	167	36	120	4	67	0	6	11	79	0	63	123	186	17	82	1	8	210	1	4	15	20	6	19	0	25	15	29	3	197	1	18	23	3	3	8	1	132	3	1	17	213
PHLPP2	442	4634	541	1603	558	1906	686	3024	520	3221	771	2391	406	3963	438	2541	327	909	1058	3815	462	307	241	617	2095	574	822	1145	464	508	1165	943	1524	436	4003	191	994	724	913	613	508	261	817	338	2336	509	1025	482	4035
SPDL1	46	26	82	44	269	56	237	84	84	67	323	62	877	78	307	42	273	43	165	32	191	10	235	76	65	101	241	75	36	127	114	321	40	121	58	131	18	422	219	91	254	69	104	481	42	86	277	48	51
STAU2	526	526	477	402	1520	544	841	787	658	803	1161	639	999	863	1374	489	571	437	711	732	510	165	818	563	647	967	573	635	476	0	720	471	406	680	562	440	119	767	453	694	243	263	856	957	345	655	602	477	661
PQLC2	49	92	102	56	101	70	98	34	12	82	87	85	47	194	36	57	57	48	62	68	77	38	42	133	81	47	133	70	68	62	98	75	102	89	122	68	45	168	133	135	80	68	77	173	178	93	188	110	112
CTNS	154	322	89	68	218	254	177	182	126	242	148	297	153	341	74	251	79	79	151	132	229	48	234	239	238	141	190	262	136	141	282	293	243	240	443	141	226	285	388	295	176	95	194	455	304	216	293	156	264
RTN4R	10	10	8	13	10	5	26	6	15	7	26	12	48	5	14	6	32	2	22	2	71	0	20	2	5	8	24	4	4	13	7	52	2	54	4	36	6	96	44	11	34	2	10	17	13	28	63	3	8
PHF23	206	183	202	110	385	127	199	159	167	197	153	155	196	126	174	159	199	163	199	155	202	43	252	187	208	325	196	170	106	87	186	285	169	189	172	192	78	362	460	257	92	76	185	346	129	158	516	121	268
CDH10	1	4	0	0	0	12	0	16	0	1	0	0	0	0	0	2	0	5	0	8	0	2	0	2	16	10	2	20	8	0	0	0	0	0	8	0	0	0	0	13	2	13	9	8	0	2	0	13	0
INPP4A	1268	682	1044	802	2995	980	841	809	485	1474	952	1013	485	408	855	671	538	635	510	742	812	203	801	1057	1079	1510	496	1008	1072	317	1346	855	1003	827	1041	644	259	1114	581	1617	434	627	1384	1289	559	578	1906	1020	1099
RAB27B	62	290	69	116	132	80	109	281	2797	345	128	316	1954	245	290	53	994	65	322	318	963	43	203	24	259	81	70	64	13	3	67	771	184	142	77	594	12	1531	130	43	0	39	60	515	110	789	807	45	247
PSMA4	425	524	497	319	1035	446	963	500	585	709	731	520	1651	404	1127	381	1002	489	768	531	570	119	714	508	599	1032	691	530	324	76	631	1075	425	366	440	661	66	1987	630	689	328	281	696	1152	223	497	1424	376	469
MYO16	25	2	46	8	32	12	47	24	4	45	64	6	6	15	1	10	41	8	23	20	27	27	147	56	47	38	10	32	36	0	21	26	6	9	33	32	1	13	13	68	84	13	20	0	6	4	17	29	9
LSG1	401	327	505	326	1657	423	824	378	546	616	1045	484	1175	402	748	312	657	280	602	394	705	150	346	397	547	501	693	340	296	429	473	784	270	648	460	406	191	844	999	516	684	220	431	1032	349	565	718	477	530
PARP3	234	226	133	94	135	157	189	113	129	209	200	131	123	299	77	138	179	79	229	188	207	66	193	229	197	240	108	189	140	57	158	467	252	163	176	269	110	823	131	240	134	101	186	189	148	298	438	136	252
TNC	11655	1399	2574	963	367	6078	3168	4185	10	2293	2395	469	370	2080	156	5954	1206	8675	356	3363	5519	693	3426	4128	9947	31068	727	38128	5722	0	15751	1119	13804	1686	9877	1673	5308	8817	2093	11323	67	38489	15211	10968	4162	244	1464	18821	3979
THAP3	63	27	53	38	83	75	98	59	20	49	67	18	59	59	86	32	77	29	66	26	72	10	45	83	46	77	89	80	39	23	64	83	67	67	55	29	26	145	114	90	91	49	95	172	24	45	113	56	73
RIPOR3	186	226	619	125	135	204	109	113	15	162	92	179	15	100	20	142	17	90	36	108	175	151	87	407	169	121	75	174	188	43	251	60	321	102	238	114	157	211	97	510	16	291	316	89	169	37	282	333	169
TDP1	146	71	173	139	670	111	442	136	262	244	352	130	592	124	498	55	243	97	327	72	242	43	465	149	163	141	372	131	79	108	171	424	78	233	119	226	39	440	510	234	287	67	157	688	105	327	403	95	185
AIFM2	183	347	514	137	124	212	300	154	64	238	187	306	30	111	144	233	100	108	215	185	217	198	166	692	186	219	281	194	82	144	153	201	170	255	351	188	111	298	249	214	250	52	196	171	207	122	244	124	294
C2orf83	0	0	4	0	0	0	0	0	0	1	0	0	0	0	1	0	0	0	0	0	0	0	0	3	0	2	1	0	0	0	1	0	0	1	0	0	0	0	0	0	0	0	0	1	0	0	1	0	0
SPATA7	154	52	86	108	172	147	117	163	199	117	195	90	29	32	103	121	217	97	174	115	89	19	319	127	135	206	58	149	181	17	165	86	107	132	107	79	25	70	114	180	90	62	358	177	37	131	192	139	117
MED17	357	262	334	298	876	327	523	274	467	504	576	324	400	341	605	212	429	157	358	248	355	116	425	313	426	511	577	274	207	128	364	492	219	390	302	291	88	575	589	434	285	146	456	382	142	279	565	269	343
RETSAT	782	4832	2418	925	269	1486	854	2722	1071	4166	496	3066	90	2464	428	2497	451	667	1472	3084	713	1423	487	4660	1985	494	736	673	204	173	586	586	1143	723	3869	489	757	930	1102	507	446	185	414	508	2573	836	977	386	5328
CAPG	103	142	170	282	1157	163	692	249	834	403	341	390	256	65	165	158	385	120	1219	401	700	79	322	174	297	123	296	164	74	149	147	695	81	398	148	602	71	2084	362	198	967	94	96	1336	183	387	1240	93	559
AP2S1	147	169	254	41	177	119	296	177	105	230	299	204	113	122	334	102	200	120	265	161	338	71	171	300	230	287	321	212	91	50	177	357	204	247	168	232	96	1041	485	214	200	167	186	681	152	175	805	130	222
USH2A	76	9	7	37	19	74	23	35	98	45	54	6	2	51	69	43	46	61	24	12	73	13	118	111	125	113	20	40	107	7	87	14	19	25	35	18	8	45	12	60	15	20	128	14	18	66	40	82	54
ZPBP	0	0	0	1	1	0	6	0	0	0	2	2	0	0	0	0	0	0	0	0	0	0	0	0	0	2	4	0	2	0	0	0	2	0	0	0	2	0	0	0	0	0	0	0	1	0	0	0	0
TG	106	23	52	16	154	40	133	30	434	26	71	25	604	57	277	15	53	21	83	25	52	6	103	29	35	116	693	25	29	0	19	50	43	367	24	333	16	44	896	58	133	17	13	20	20	1101	70	21	14
ADAM28	473	476	585	1587	5600	335	373	404	405	2131	309	1086	1368	309	116	148	961	272	302	469	469	118	357	123	580	240	109	209	295	0	393	219	133	150	540	152	104	446	90	656	151	108	125	86	288	777	1302	333	694
BARX2	2	288	6	69	2	60	22	177	79	212	6	168	0	124	39	106	5	23	66	199	21	6	5	4	74	0	8	58	13	19	83	7	48	8	260	31	74	10	70	18	53	14	17	14	313	38	57	19	238
DCUN1D1	915	604	579	491	2619	751	1151	902	1268	1073	1435	935	1963	637	831	742	989	682	1223	809	714	187	691	896	977	1704	596	795	579	157	993	709	515	661	493	635	127	985	702	876	347	423	1228	641	328	491	1022	631	828
JADE2	759	270	406	395	2297	502	509	411	664	569	530	283	441	742	510	306	480	327	162	356	649	140	933	552	647	674	595	487	471	196	648	1079	460	531	463	418	167	1330	842	1002	1514	231	707	915	313	750	1190	519	458
ZIC2	0	1	2	0	0	0	5	0	154	0	28	0	0	0	131	0	90	0	100	0	0	0	0	2	0	1	3	0	0	3	0	35	0	0	2	54	0	36	13	0	12	0	2	156	2	16	110	2	0
LCP2	554	391	1373	342	470	141	313	201	56	564	248	355	125	237	131	124	456	295	110	300	736	137	199	1156	270	807	137	177	163	48	312	661	412	157	301	1380	132	955	205	894	100	513	200	896	152	118	1497	222	314
TRIT1	176	60	124	130	311	168	406	141	260	138	444	126	159	81	569	99	253	111	313	113	344	45	404	168	212	291	367	233	137	96	218	301	120	262	141	188	37	329	321	230	135	95	243	532	107	339	365	183	166
ADRB1	26	30	58	13	2	23	2	42	82	14	8	15	0	26	28	25	6	20	2	26	82	8	0	99	33	76	0	79	24	6	75	2	25	12	39	7	16	12	6	30	13	7	64	26	18	35	79	222	25
GUCA2B	14	1133	7	307	8	464	28	462	16	686	0	1051	6	515	0	387	0	45	9	493	8	102	0	27	284	4	0	41	40	0	154	0	443	0	542	0	234	0	72	34	0	15	24	6	1043	0	0	6	575
CUL7	470	237	341	271	623	208	567	294	1189	377	718	299	368	434	340	202	309	192	385	136	702	122	730	423	376	488	633	354	229	0	341	439	318	798	427	316	164	520	841	502	416	282	380	1029	303	976	703	197	393
CTNNA1	3124	8371	2994	2795	1982	3573	7650	5413	5386	6275	4177	5005	305	2282	5066	4385	2941	2975	5424	5260	4877	1385	7304	3915	5004	4917	5024	4358	2108	1456	4117	3305	3967	3211	5903	3148	1596	9099	6440	3719	6065	2273	4428	3778	3975	3752	6878	2761	5878
PHKA2	391	328	402	449	761	266	575	1009	276	564	394	440	233	462	182	393	328	221	156	214	561	122	753	471	448	365	716	375	213	0	381	587	221	773	1015	265	140	699	839	453	325	147	379	403	293	419	597	387	734
CNTLN	410	101	281	183	52	332	251	263	17	188	226	101	40	134	31	325	112	278	43	218	373	65	434	510	370	641	166	458	335	0	606	362	327	87	254	272	32	354	141	617	193	197	778	466	95	181	366	387	206
EPHA3	388	108	382	483	71	259	228	261	6	143	414	96	20	42	37	238	72	335	67	212	118	67	261	340	710	1057	57	409	315	5	636	26	120	57	271	38	17	43	140	888	20	241	415	43	80	4	186	333	206
HSPA5	2085	3068	3001	1557	1296	1209	3795	1780	3613	4798	4106	2719	3468	1323	6990	1468	3884	1587	2762	1454	6426	685	3038	2878	1940	3074	4403	2870	881	0	2203	5239	2272	2629	2101	5653	592	6150	3648	2510	3071	2083	2163	5847	1121	3642	13634	1184	2266
DSG2	644	12380	579	3636	229	2501	6965	5885	11257	8136	5608	6519	125	1729	7521	3654	5526	1369	14274	7290	6301	1259	2060	495	4193	372	5248	629	101	1229	818	5991	2297	3108	4180	4773	1255	9817	6280	411	2556	198	469	2286	3939	4877	6398	298	7179
GEMIN8	133	53	84	83	181	101	141	106	174	141	222	69	233	66	123	68	206	97	146	87	148	27	247	112	150	226	166	135	91	0	124	114	97	294	115	107	38	146	222	150	117	65	172	77	54	159	293	113	121
OFD1	424	569	442	690	1545	431	1483	634	1886	1311	977	683	2989	1032	610	514	1029	274	726	533	579	135	865	383	637	656	1273	863	360	0	597	525	567	1651	968	700	247	1527	1531	590	688	285	598	353	558	787	1219	382	857
GPM6B	499	106	140	328	434	446	166	611	227	344	198	163	516	215	81	449	162	437	118	372	191	66	713	340	1061	1184	109	990	735	0	1010	55	283	261	537	127	134	235	187	1074	29	255	1148	58	241	70	184	691	347
MAGEC2	0	0	0	0	0	0	0	0	6	0	0	0	0	0	0	0	0	0	37	0	0	0	0	0	0	0	0	0	0	0	0	0	0	0	0	2	0	0	2	0	0	0	0	1663	0	2	0	0	0
PREX2	875	433	1820	572	122	828	282	718	49	608	346	364	69	142	52	805	111	484	112	506	379	340	3628	1771	907	1313	99	654	516	0	863	117	264	77	616	232	168	123	120	1107	37	391	1465	112	247	45	1015	1033	486
WDR37	352	536	448	310	728	324	511	396	350	496	344	471	344	392	229	302	263	205	344	387	450	118	494	378	479	422	392	374	241	218	448	438	327	290	495	274	240	711	330	494	608	263	435	485	367	361	805	350	491
YTHDC2	881	678	1017	804	1767	721	1241	1004	980	1439	798	959	2623	779	413	766	1183	583	1292	993	1034	236	1735	982	1135	1403	400	1083	615	285	1150	1138	652	640	906	663	205	1728	1134	1052	958	517	1182	840	531	345	1260	998	788
CTPS2	361	218	167	257	1073	342	701	334	715	389	545	283	426	289	517	257	565	252	438	252	351	92	500	373	450	511	718	366	289	0	348	336	234	780	271	348	63	646	742	436	734	130	528	136	191	462	458	338	307
ATP6V1H	390	417	261	271	468	355	726	386	411	499	642	369	494	251	260	332	268	353	380	393	382	87	505	563	489	735	513	437	267	0	475	270	261	367	364	276	89	610	301	487	170	192	637	607	229	417	616	363	373
POLR2B	1044	684	1183	691	2385	903	2044	1098	1654	1576	2037	995	3090	825	1956	857	1847	732	1871	1079	1501	360	1969	1388	1450	2016	1267	1165	849	260	1362	1467	697	1068	963	1120	205	2550	2015	1420	978	659	1473	2250	604	1140	1635	1098	1062
FAM214A	844	1148	1047	1139	3623	1078	939	1152	1125	1931	749	1289	4678	961	272	839	507	577	762	1482	893	545	1375	1711	1216	1026	328	748	552	63	1124	512	514	428	957	218	232	923	412	1161	249	353	1097	598	619	518	1326	774	1270
ARAP2	700	1296	1272	792	2363	455	872	790	3034	1804	1131	1051	794	1161	3934	544	1369	325	1239	1207	1149	293	1374	386	840	694	581	528	327	276	743	1266	881	702	967	941	207	2729	943	847	586	365	631	1166	678	1567	2406	579	778
TPR	2458	1604	2524	1981	4901	2107	4235	2492	5759	3163	3956	2081	4320	1915	3810	1930	4371	1612	3135	2136	2593	691	3847	3233	2996	4244	2837	2999	1829	1849	3447	3170	1670	3340	2386	2441	690	4454	3258	3252	3588	1446	3860	5212	1288	2591	4812	2552	2334
CP	295	179	165	222	254	105	41	238	29	165	53	114	16	44	16	65	12	101	34	113	74	73	7263	287	538	83	8	91	63	4	89	26	40	52	104	243	24	384	9	179	4	38	135	18	43	10	491	110	138
KIAA0556	311	881	310	365	522	433	665	656	390	676	592	595	134	311	546	471	282	233	468	543	605	128	721	348	639	321	660	386	322	583	592	465	579	569	827	374	425	556	716	506	672	300	345	710	792	579	687	391	702
DTNBP1	180	146	176	108	818	182	187	152	101	185	210	163	245	138	221	110	103	118	166	147	146	40	82	183	179	284	329	172	135	0	216	174	161	154	184	130	86	251	293	303	79	112	279	280	165	174	230	209	217
XK	268	879	29	442	22	525	551	1072	1137	1073	564	812	131	430	317	594	638	383	1107	1003	291	111	45	152	656	400	291	585	348	0	477	220	443	345	542	226	133	660	444	277	374	123	424	394	332	472	447	259	990
ANO2	102	46	280	39	6	32	24	13	6	33	49	24	11	11	8	29	10	23	7	18	42	64	188	195	49	42	15	60	37	11	64	22	34	15	59	71	41	34	32	108	39	30	54	11	53	16	80	69	27
C12orf4	262	158	333	243	589	287	356	292	283	425	365	241	627	186	330	244	260	215	360	285	265	64	408	364	355	610	224	379	168	50	424	256	182	246	249	191	69	427	419	416	154	258	348	495	124	251	396	304	276
SCML1	384	124	429	285	110	240	607	330	254	301	726	227	28	268	642	277	865	195	332	346	387	166	317	516	428	472	676	298	183	0	385	837	159	612	246	252	58	953	693	435	288	207	432	235	174	457	904	459	251
WWC3	847	636	684	366	827	633	786	586	346	787	651	384	42	299	202	572	239	438	249	371	628	129	786	716	669	1048	690	847	627	0	889	231	506	677	720	285	236	843	622	963	452	568	945	830	426	563	1261	667	554
ARHGAP6	487	110	196	173	36	438	44	243	13	197	175	139	9	57	26	256	282	355	29	165	299	52	25	420	510	1052	44	548	646	0	691	15	345	108	324	43	91	146	163	661	36	214	827	43	140	11	202	582	190
FAM184B	12	5	14	19	29	9	13	20	8	18	33	12	9	10	7	9	5	3	16	7	16	2	9	10	15	9	17	17	13	6	23	24	14	27	26	22	9	11	30	12	10	3	25	86	17	19	20	28	37
MAP4	5219	1843	4322	1826	2283	4330	4575	3032	2316	2879	4646	1912	863	1098	2874	3059	2194	3457	2486	2216	3520	1252	3278	7223	5156	9494	3306	6936	5006	1386	5793	3451	4036	2725	3467	2803	1273	4867	3244	6851	1933	4244	8914	6857	2222	2526	5485	5720	2563
GOPC	543	867	522	491	1002	587	852	813	1312	1151	914	680	1011	365	931	665	642	352	827	927	696	147	1341	703	745	829	634	568	299	0	682	685	469	522	554	468	123	711	750	645	247	320	716	1137	322	748	1015	420	714
ROS1	7	53	5	15	0	10	9	33	0	22	2	28	0	22	22	11	8	2	54	86	76	4	5	14	21	18	0	0	0	0	6	2	3	2	40	21	10	22	20	6	6	42	0	86	44	1	11	0	97
USP28	397	130	241	279	1232	377	615	349	414	479	511	270	1162	246	369	286	362	310	422	278	482	62	589	332	403	774	533	707	416	100	559	445	272	344	365	284	56	732	544	578	337	257	706	405	137	403	565	359	327
HDAC9	740	1133	578	590	6559	826	577	719	14	1420	310	798	834	221	52	575	56	525	172	1215	206	114	1005	567	703	1140	62	1406	357	0	945	87	428	95	671	1156	268	199	202	774	98	339	1113	271	866	71	292	448	731
TSPAN17	167	255	209	152	248	146	462	237	280	287	403	269	56	162	263	159	226	125	273	182	363	53	372	173	243	153	541	229	129	136	133	522	221	325	253	319	108	872	544	234	476	147	170	557	220	494	476	124	229
NOP16	72	120	189	28	114	83	164	48	98	115	224	75	143	49	232	43	154	52	165	70	72	49	143	136	102	122	273	101	68	79	104	177	73	169	83	83	48	294	233	130	211	64	130	216	73	157	204	103	62
CC2D2A	780	142	368	339	249	718	267	463	77	363	284	207	109	119	86	543	231	610	221	323	276	104	604	673	601	1184	182	1119	715	36	971	332	498	206	409	283	76	340	215	1089	413	292	1624	598	222	132	452	943	365
RRM2B	439	201	489	296	1137	350	780	466	506	556	845	424	3351	328	599	303	449	381	474	401	655	176	2106	468	549	881	469	434	288	0	378	448	161	313	240	655	49	862	533	687	90	306	569	644	123	252	741	321	303
ZNF800	602	932	768	473	916	742	1458	776	1006	1235	1686	862	1389	581	1254	600	909	454	1143	846	616	265	944	731	807	1080	1014	622	356	0	709	714	454	868	622	616	201	1022	1364	691	316	323	717	493	409	789	997	555	832
TNFRSF17	19	17	26	101	66	12	12	16	2	149	64	219	247	15	0	4	11	9	11	31	7	16	23	4	53	2	6	2	2	8	11	7	6	12	17	0	5	3	6	35	3	0	5	13	7	8	17	6	80
SNX29	860	389	1021	436	2213	712	547	520	435	927	611	666	974	329	329	421	250	404	234	431	766	212	637	1251	651	750	498	697	585	218	777	465	527	379	671	367	245	688	432	1068	365	509	923	661	533	536	1371	754	589
LMO3	2282	75	863	387	1	2292	161	1703	26	696	230	110	0	99	137	1525	71	1628	210	951	93	275	245	1511	1724	4362	22	3501	2372	11	2838	66	1357	82	960	174	106	191	126	2328	40	895	5519	118	397	39	388	1823	598
MRPS10	285	209	207	140	382	246	431	242	218	249	361	256	448	152	409	264	314	180	343	176	282	79	230	287	319	622	361	287	207	0	346	350	219	276	180	267	54	622	363	296	89	141	391	606	131	182	538	228	236
GUCA1A	0	2	0	0	1	2	6	0	0	0	4	0	0	0	0	3	2	2	0	0	7	0	2	0	0	0	2	0	0	0	0	0	0	0	0	2	1	2	4	2	0	0	0	2	0	0	4	0	0
RSF1	1536	889	1008	1072	2579	1435	1792	1508	1906	1772	1477	1009	1687	928	1271	1204	1433	985	1118	1227	1204	273	1979	1472	1554	2532	1440	1675	1137	482	1901	1070	1093	1111	1294	997	327	1792	1724	1863	1074	795	2407	2055	666	1050	1434	1270	1424
VPS13D	3808	4593	3376	3591	5596	3997	4345	4805	1922	6080	3826	4256	1713	2825	3177	4036	2637	2631	6016	4488	3755	1271	2893	3846	4841	5126	2671	4132	3041	916	4618	2989	3830	2083	4940	2955	1440	5667	3128	4963	1721	2266	5520	3426	3148	3186	5495	3630	4838
CELF2	1900	772	2037	879	4134	1429	2034	1404	842	1837	1032	967	127	437	317	950	188	1243	795	1241	1875	643	1500	4034	1817	2085	797	2000	1217	177	2442	603	988	480	1214	378	292	1211	661	2463	387	990	2640	1456	653	1312	2542	1778	995
FAM120A	2066	3468	2028	1947	3589	2224	5233	3223	4103	4360	4952	2947	2690	1555	4528	2036	3022	1697	2266	2545	2650	829	2707	2007	2750	2815	4829	2160	1457	0	2259	4108	2549	2729	2958	2381	834	6034	4852	2574	2559	1352	2245	3995	2016	4821	5898	1578	3781
R3HDM1	422	152	397	282	1021	336	636	300	442	418	660	343	1590	305	1018	200	585	222	260	255	489	94	648	441	417	594	827	464	341	180	611	1057	261	570	312	412	77	905	685	584	380	231	571	1174	181	449	918	327	333
COL9A2	18	29	29	70	264	49	74	43	748	149	114	138	35	88	8	29	136	28	195	22	23	27	21	23	30	24	66	38	67	173	59	49	23	269	58	64	50	503	89	92	81	26	37	75	71	863	126	80	79
KITLG	1410	476	615	871	135	1296	615	2105	923	954	634	618	62	220	1530	1272	675	1332	827	1287	454	146	375	1094	1459	2304	231	2172	813	49	1817	1143	785	152	1027	361	116	515	290	1261	81	412	2339	675	423	443	524	1387	1012
ERCC8	135	56	103	70	233	114	148	116	215	130	259	99	196	44	204	76	149	71	203	70	119	34	341	128	179	172	210	151	78	38	145	204	71	133	70	112	21	191	187	119	93	56	172	221	46	93	110	86	79
ADAMTS6	189	29	76	65	1977	149	323	54	116	92	260	55	22	33	28	60	190	37	49	32	514	7	78	173	88	208	90	73	70	86	115	170	24	196	75	133	6	195	191	207	92	60	241	198	41	98	360	61	42
H6PD	1459	937	4110	1084	1408	870	2128	1171	809	1162	1460	1074	306	935	1177	861	577	734	525	710	1669	707	1881	2126	1319	1245	1725	1279	976	384	1035	983	987	1477	1204	737	492	1569	1552	2010	717	906	1835	1752	937	1914	2396	949	1274
VAMP3	758	880	980	577	564	812	1531	1009	481	1344	1307	928	265	453	728	765	969	706	1175	1081	808	354	672	1424	1027	1662	812	970	491	130	1123	846	617	519	793	905	152	1765	758	904	213	467	1198	1528	426	623	1640	769	903
PER3	996	184	627	449	97	835	388	1294	61	576	171	232	37	293	51	598	23	390	69	773	212	65	667	942	1101	1625	110	2361	678	51	1798	99	948	96	699	108	232	689	67	895	51	392	1820	1593	326	140	437	1305	536
UTS2	6	3	2	2	5	1	9	3	2	1	2	0	0	1	0	0	13	0	0	0	0	0	0	0	14	17	2	7	0	0	1	0	0	5	2	20	4	6	3	4	2	0	5	94	0	0	5	0	2
TNFRSF9	35	35	91	37	336	9	47	5	5	44	27	35	28	40	11	3	45	6	6	5	55	0	81	10	10	27	16	23	9	4	18	117	14	42	31	85	3	176	28	94	6	6	0	355	26	27	134	9	17
EPN3	34	131	2	32	4	33	67	55	203	74	215	95	0	44	105	23	70	16	136	111	98	29	140	9	140	16	141	27	26	108	61	209	69	271	57	65	139	270	221	63	157	14	14	15	116	222	53	13	144
LTBP1	2374	989	607	670	1559	1040	2360	867	779	971	1420	1046	1366	319	262	935	670	1377	871	906	1854	225	1034	2137	1666	4312	410	3208	905	72	1435	681	947	782	997	733	477	324	1187	1757	207	2602	1426	278	638	160	1317	1155	1075
RCN1	839	341	1147	261	286	358	1923	387	1134	466	1191	364	77	96	2109	255	1725	339	1120	316	1366	200	1654	1057	521	844	1954	661	261	223	403	1286	327	1425	306	1051	142	2139	2677	728	769	505	716	2949	163	1400	1753	442	347
ELN	1115	211	887	144	25	363	294	191	57	106	337	178	14	135	9	261	25	342	53	89	166	140	319	1873	369	1025	291	1182	273	0	386	153	251	264	356	46	118	38	345	1388	13	1791	677	62	321	137	1283	696	236
RFC2	92	74	120	61	187	83	215	68	67	120	248	63	278	79	248	40	188	53	93	54	218	40	154	107	133	153	314	91	70	0	143	276	86	154	91	121	40	369	233	144	101	62	112	331	69	211	324	119	87
ARID1B	1657	1055	1415	1063	3698	1362	2237	1212	2024	1724	1955	1132	2074	1399	1666	1018	1156	837	1189	1128	1940	400	1846	1695	1535	1661	2490	1341	1187	0	1653	1399	1093	1856	1314	1014	439	2213	2369	2147	1305	889	1962	3048	984	1784	2287	1461	1416
CLPTM1L	485	703	610	449	1148	413	1014	493	599	805	1061	786	968	856	612	416	596	279	553	436	1049	209	804	641	612	516	1912	459	261	397	425	983	514	869	638	494	248	1460	1543	629	629	311	393	2307	751	1014	1494	350	780
NEDD4L	1008	4995	305	1532	1768	2045	1530	2630	3579	3299	1351	2644	1578	2153	803	2189	919	921	1325	4084	1591	625	1790	869	3408	1223	919	1573	1366	428	2001	506	1614	1231	2030	492	1348	1020	1837	1421	412	603	1765	3682	2746	2175	1226	1158	2909
FOXP3	22	9	40	20	99	13	16	6	8	12	38	15	2	3	1	3	5	0	12	7	29	4	14	1	9	10	59	13	6	0	10	33	10	53	12	13	1	56	37	23	21	4	5	110	12	21	85	11	19
PPP1R3F	87	21	25	30	60	57	11	42	10	34	25	46	15	19	21	19	15	22	13	31	39	9	53	23	63	86	37	74	56	0	91	42	46	49	40	28	34	18	102	96	47	8	73	33	29	31	78	60	28
HEXB	707	1019	783	480	398	489	1525	801	3850	1370	1030	553	169	518	667	507	1154	577	1749	1240	1757	209	806	835	926	996	876	511	222	196	509	1516	344	696	770	850	143	2144	1274	685	609	336	613	669	439	733	2102	340	1111
PTCD2	251	52	164	122	440	187	200	179	217	157	538	139	281	136	140	121	300	111	266	112	183	49	636	251	197	411	231	234	141	91	256	244	131	173	172	185	18	294	283	317	151	66	374	307	74	186	273	159	171
NEXMIF	248	44	45	81	78	268	30	214	3	106	48	46	2	33	0	157	5	252	7	103	11	14	13	156	198	661	2	490	245	0	370	2	142	4	171	6	57	18	3	224	0	165	789	34	55	5	17	338	136
JKAMP	264	272	318	191	541	268	381	327	623	546	460	290	364	246	427	239	472	251	617	352	529	123	752	350	352	367	182	185	112	36	273	560	188	237	267	355	35	583	394	317	258	130	332	589	128	313	587	192	333
DKK3	706	169	238	194	57	311	671	326	55	237	457	198	7	73	79	282	198	383	90	232	524	76	146	253	731	1306	361	818	437	29	446	170	170	325	303	261	43	256	611	607	13	368	557	353	147	101	771	571	276
ARHGEF5	253	529	63	312	141	253	396	907	385	432	261	484	8	277	118	228	148	244	679	221	201	115	140	90	210	73	404	115	90	0	160	187	363	302	393	203	211	367	550	183	267	40	137	45	345	834	262	161	1199
NFE2L3	576	765	343	437	1081	504	1851	653	1369	1038	2004	690	184	325	1616	568	2076	372	1233	643	842	207	843	469	581	583	2621	397	279	0	521	1587	697	1918	522	690	235	2858	2786	695	825	178	610	1697	373	1485	1989	347	574
MCUR1	186	639	207	244	267	183	383	297	233	439	439	420	522	436	556	185	226	186	397	405	330	114	229	224	403	359	505	229	128	0	276	283	232	359	310	242	129	445	588	271	144	124	200	603	316	199	300	143	426
LIMA1	1565	7251	3707	3073	667	2036	3169	4871	4900	5734	1641	5193	1819	2775	1374	3042	1958	1740	8220	5520	2074	1133	1380	3509	3438	1632	1462	2347	686	773	1753	1591	2168	1308	4886	2078	1195	5304	2844	2042	1236	1607	1617	429	2775	2618	5235	1283	5786
LETMD1	444	447	411	460	681	501	850	516	806	711	1013	521	1056	656	899	379	705	288	1352	374	511	243	1569	747	589	550	796	412	297	263	441	690	422	824	458	504	98	1027	1276	653	766	158	620	1202	373	1081	1005	420	784
SLC4A8	117	55	120	43	383	39	103	63	300	151	396	86	601	266	119	43	24	42	392	53	177	15	240	52	79	75	119	68	56	96	65	78	66	186	91	45	18	86	84	118	194	44	74	206	82	837	150	73	84
LAMC3	12	168	135	101	65	33	67	81	3	94	27	188	2	0	0	43	2	23	3	12	114	46	30	13	58	9	28	18	16	0	21	5	50	38	91	28	86	54	38	16	12	7	10	2509	36	30	2	9	72
PTGER3	789	102	1965	119	39	552	161	478	0	236	190	136	5	58	9	365	28	490	22	235	128	399	227	2212	304	1428	58	1808	322	0	624	17	334	72	307	38	109	109	50	499	4	190	1339	10	182	7	413	421	173
TNIP3	15	62	65	5	26	3	15	17	9	17	10	23	4	23	5	11	25	6	10	12	28	16	8	2	10	34	2	2	1	16	11	42	47	8	17	16	10	57	8	31	5	18	7	29	1	19	52	4	20
MAPK9	622	530	426	373	817	534	796	725	433	854	680	534	558	354	489	579	673	498	656	635	588	185	754	631	732	1043	675	600	387	197	593	505	374	433	533	369	147	874	659	674	621	352	940	473	332	486	843	566	585
COL23A1	27	16	9	3	10	8	7	20	0	15	10	54	0	20	1	3	3	4	3	9	32	5	41	13	11	11	2	4	15	7	14	10	8	3	20	21	31	16	6	9	3	13	6	17	20	11	49	21	19
BCAR1	379	1624	587	494	52	474	630	607	437	699	510	795	36	746	326	624	364	445	391	613	1021	225	429	351	806	477	1064	554	352	423	562	605	754	860	1056	902	776	1220	885	604	1003	486	426	721	1265	1057	1713	542	1193
FAM160A2	523	2769	398	1193	509	1104	1034	1264	1179	1560	776	1845	148	1617	866	1206	472	492	802	1154	693	288	400	373	1366	491	1519	790	722	790	1237	901	1760	1245	2236	727	1207	1532	1595	850	1856	460	655	1052	1865	932	1139	756	2019
HERPUD1	964	1162	1837	1700	4757	1012	1081	1603	1352	4141	1499	3235	1641	820	604	782	651	953	910	1570	2633	576	1118	1962	1258	980	1511	1166	470	165	1140	915	942	640	1337	931	225	1162	919	1466	421	496	1132	1110	788	933	3937	604	2645
HOMER3	70	23	72	27	48	31	79	22	22	23	20	31	2	11	15	21	16	31	9	14	102	7	57	66	47	72	30	51	45	3	27	49	30	67	36	95	18	46	30	83	56	69	69	103	39	20	131	41	40
RAD51	15	22	35	17	106	12	106	22	30	39	119	28	352	42	145	20	114	28	69	36	122	13	51	20	48	14	169	17	13	23	22	183	8	50	19	34	11	279	65	44	60	20	14	216	19	44	221	14	24
POLQ	103	71	50	35	566	52	543	133	127	144	974	130	2735	236	737	47	765	57	283	45	422	29	225	59	94	48	578	19	11	400	71	759	39	433	144	233	48	1373	538	125	455	18	24	2167	111	307	661	39	160
PIK3CB	563	1193	555	745	741	662	1433	1005	1466	1282	1570	908	537	928	810	747	812	427	1128	1125	1120	292	820	589	865	806	1175	629	369	359	796	880	660	935	900	1148	232	1669	979	712	683	270	663	1054	671	660	1150	385	1007
CYBA	243	367	581	289	1551	271	618	297	642	772	767	526	478	178	758	135	375	177	939	288	679	122	225	506	480	314	998	203	174	336	232	190	438	472	421	445	165	999	723	698	766	190	191	773	578	690	1690	257	791
THOC3	17	18	36	84	635	47	689	64	65	185	146	23	109	29	133	14	227	31	139	55	69	32	188	37	46	63	194	58	21	62	43	131	17	246	90	147	2	190	182	50	152	12	22	133	43	72	313	25	166
HEBP2	680	880	965	521	849	591	1179	719	1405	705	1040	687	151	461	768	586	653	475	1024	734	754	595	715	1270	764	924	1109	646	407	0	483	354	689	992	726	624	273	1168	1052	579	847	265	647	489	383	682	1348	439	907
MPHOSPH9	376	177	363	268	1332	363	768	327	296	545	519	346	3282	432	706	250	560	194	520	199	639	98	500	390	388	471	553	447	312	175	500	910	243	289	328	260	44	917	434	560	372	203	607	1917	143	454	934	372	393
PLEKHA5	493	515	337	632	100	513	1195	783	1670	632	867	669	1528	549	1458	528	985	407	1052	629	528	185	910	616	889	717	695	513	505	529	916	547	389	1355	739	520	190	1014	1311	849	666	299	879	936	354	921	691	519	750
PRSS8	167	3644	28	862	65	623	1119	1228	497	1397	812	1321	12	1339	374	1030	347	399	741	1537	535	280	284	59	1124	86	1387	325	172	785	654	75	939	899	1909	245	980	797	1685	330	935	72	94	92	1918	703	756	221	2363
SIKE1	579	496	492	473	976	468	1007	632	738	814	965	679	1295	489	671	459	586	412	829	641	472	166	671	596	618	978	596	552	300	116	664	684	365	367	532	430	95	951	597	581	215	337	760	442	313	426	900	393	668
RRP12	252	206	787	84	288	159	374	150	177	263	501	270	233	105	448	145	342	93	134	149	400	112	547	691	275	343	703	357	193	558	287	495	151	716	251	399	309	535	833	523	495	461	286	1398	272	849	622	253	160
FNIP2	972	2645	1772	1304	235	1326	1946	1829	1942	3421	1649	2055	569	402	946	1772	1007	703	878	2707	1820	567	416	2345	1799	1372	917	1373	587	296	1526	787	972	1064	2370	946	660	2728	1004	1118	706	1052	1017	1303	2599	1168	2902	1069	3267
MSMO1	213	953	135	256	243	227	2004	394	670	632	1099	942	245	384	1124	226	514	138	455	566	1630	79	217	136	199	187	838	171	39	124	173	1032	222	538	186	341	69	567	591	155	806	67	174	413	212	283	784	91	165
TTC17	1551	1441	1328	1270	3541	1433	2018	1624	3337	2315	2306	1578	1867	1303	2136	1320	2170	869	2344	1517	1765	466	2190	1588	1654	1753	2262	1491	966	960	1712	1532	1088	2694	1689	1698	381	2184	2629	1763	2361	705	2024	2838	894	2157	1702	1061	1970
ALX4	16	12	17	23	12	13	15	10	10	13	20	9	0	22	8	21	8	12	10	20	33	13	8	24	25	16	22	12	7	6	12	3	23	18	18	10	2	43	34	27	17	8	17	14	28	5	32	19	17
FSTL4	2	11	0	2	9	5	22	5	2	9	1	3	0	3	8	7	4	4	0	5	0	0	32	5	6	3	53	0	6	2	4	0	2	25	9	2	0	4	31	4	30	2	4	8	12	71	6	0	9
FOXN3	2189	1229	2221	1109	1842	2000	1129	2025	1373	2223	1491	1211	1361	1571	1345	1677	618	1648	999	1606	1069	803	696	3318	2178	4897	555	3148	1842	209	2190	409	1276	870	1925	608	510	1410	1341	2780	287	2046	3365	1430	931	961	2195	2211	1809
METTL24	198	10	10	37	12	220	18	148	2	62	24	10	0	49	0	164	5	266	13	91	15	3	29	83	198	517	5	352	259	0	354	12	157	2	139	9	28	2	0	262	0	177	441	4	43	2	36	282	78
AKR7A2	171	218	201	131	217	156	282	276	217	370	416	274	178	273	318	167	361	179	563	256	257	123	274	334	280	312	289	170	117	57	153	288	200	175	184	195	69	262	358	201	138	105	274	383	235	297	618	113	333
MRTO4	127	91	172	103	175	83	344	105	97	107	460	172	247	369	477	54	288	70	224	97	189	53	169	104	168	222	601	157	75	167	149	364	125	286	150	252	107	509	555	158	191	122	111	1025	119	251	357	126	138
NNAT	155	94	67	65	30	102	87	88	69	54	136	70	35	92	107	83	17	59	70	98	60	76	26	314	152	240	135	97	141	108	133	70	140	148	97	39	20	99	261	211	152	51	164	65	118	71	134	220	110
USE1	53	69	69	49	110	98	64	48	40	95	85	80	59	32	66	55	47	57	52	41	50	26	45	86	92	96	165	113	50	58	83	66	76	62	81	82	81	118	105	103	100	61	100	50	83	84	126	99	82
MCF2L2	45	237	77	65	561	151	60	75	34	159	64	102	165	50	16	85	11	33	34	107	45	30	20	27	65	47	25	78	64	17	54	47	47	43	99	34	70	99	40	87	19	25	73	82	66	44	86	76	129
NRIP2	143	62	73	85	346	112	70	105	99	129	127	107	141	95	84	37	48	40	150	54	65	26	150	82	100	72	150	72	99	61	119	81	108	209	134	79	37	95	264	198	120	36	137	137	74	174	155	108	133
LAMA3	627	8864	605	1240	335	1699	3218	2688	3589	5935	1058	6409	28	2103	516	2915	1045	486	2341	3683	1018	578	2361	639	1769	379	520	2532	1019	560	1795	2311	1547	1955	4098	4659	1643	4642	2132	623	350	349	540	2410	3048	1382	2300	552	5103
AP5M1	817	1004	494	804	1613	797	802	1531	992	1507	1252	1182	1654	967	911	818	1081	729	2194	1275	702	273	1758	763	1198	1194	650	825	469	110	850	1032	531	565	943	692	110	1461	1274	812	580	396	978	853	650	836	930	578	1426
ANAPC4	520	278	325	476	1362	568	580	598	727	811	921	443	1024	477	634	392	798	343	681	456	565	64	868	499	626	726	420	527	344	156	760	675	383	443	437	430	103	798	753	611	553	249	729	598	295	439	720	361	562
KCNQ1	151	113	101	76	247	84	499	145	303	112	415	135	123	96	764	34	323	63	158	73	457	65	81	74	184	81	1045	74	34	830	82	357	128	623	118	172	29	214	738	177	190	48	43	101	155	650	366	82	137
TRAPPC3	345	278	311	194	404	312	547	271	288	418	417	313	393	258	371	256	280	238	339	326	256	114	399	378	381	705	331	361	245	68	313	453	243	231	334	290	99	485	481	436	143	176	458	457	220	377	546	247	399
THRAP3	1613	1418	1475	1080	2834	1301	2541	1429	1803	2129	2207	1511	2880	1018	2115	1096	1567	889	1999	1237	1806	541	2346	2079	1956	2370	1898	1582	1039	590	1671	1914	1195	1328	1450	1448	536	3405	1940	1999	838	879	1892	3140	970	1710	3049	1498	1574
PHPT1	178	186	141	151	91	134	191	198	260	234	166	181	100	192	235	99	154	137	109	99	275	58	180	216	267	257	222	229	159	0	256	255	209	248	372	202	192	368	375	383	445	139	155	523	306	429	494	209	263
ENTPD2	22	70	4	67	4	25	178	49	167	64	28	43	1	74	61	37	45	13	90	39	144	23	17	12	63	22	127	48	41	0	53	181	27	185	65	70	49	202	103	39	274	14	26	16	163	240	192	48	68
LY75	85	554	118	287	628	115	416	301	367	432	440	269	263	251	428	232	237	57	430	301	147	45	412	22	161	36	357	16	18	114	79	53	72	539	137	183	52	553	366	87	215	8	28	378	215	275	384	40	134
ARID4B	1024	821	1149	833	3250	883	1592	873	1867	1433	1086	803	1785	840	1503	804	894	661	704	896	1128	232	1339	1048	1006	1424	830	962	737	594	1351	804	730	1007	1050	823	361	1532	795	1251	1298	610	1354	1292	531	806	1835	885	889
OPN3	38	414	63	86	287	102	67	245	86	396	86	191	9	62	67	198	21	48	99	133	41	32	104	44	80	39	93	77	29	34	44	63	110	85	262	38	62	76	108	84	60	14	25	127	88	56	105	24	402
SDCCAG8	455	185	392	267	782	341	563	383	436	489	464	297	396	258	421	229	326	217	292	227	378	97	464	471	393	533	357	320	245	279	529	657	267	389	339	775	88	573	328	610	413	210	571	275	138	280	791	292	329
PTPRN	26	9	2	6	0	24	28	13	0	6	13	4	0	11	10	6	12	16	0	7	151	0	0	17	27	69	12	36	21	0	45	11	22	4	23	36	4	7	7	30	6	14	62	25	7	8	14	20	17
HHAT	141	97	124	118	391	95	79	116	397	210	80	112	10	53	16	99	55	114	124	88	90	25	126	118	128	146	136	124	111	34	162	60	89	67	141	55	17	25	101	180	161	57	192	230	73	140	158	118	127
KIF1B	2182	2285	2094	1613	542	2488	2627	2574	1189	3029	1494	2504	157	1810	1973	2225	1687	1710	1511	2048	2499	691	2309	3119	2763	3728	2000	3501	1851	390	3226	2731	1970	1478	2857	1342	753	4035	1734	2585	910	2483	3867	3077	2051	1785	3417	2486	2219
FOXC1	44	46	195	21	28	30	39	6	28	16	55	24	2	12	166	26	15	16	2	25	145	44	78	73	50	41	58	30	14	35	29	94	18	69	63	83	19	83	55	73	14	38	42	97	55	54	145	87	16
TBC1D22A	364	680	353	332	1184	425	453	408	301	603	484	517	549	542	360	370	210	190	323	346	586	128	361	413	492	301	353	370	263	351	425	456	429	598	732	396	335	751	574	583	301	227	353	520	611	443	858	353	729
SYNE2	4387	4623	6738	4801	11067	3717	4590	5015	9622	7831	10922	5970	17063	3783	9393	3169	10147	2449	3577	4495	3959	2287	14274	5533	6097	4840	3210	4192	2658	1476	4389	8525	4779	5211	5575	10052	1434	20264	7662	5858	2196	1961	4934	10089	3446	8189	12257	3245	6263
PLEKHH1	249	1666	64	952	383	587	814	1067	1910	1263	741	1399	20	959	486	700	908	326	1317	853	412	251	630	116	1073	189	1166	482	342	786	767	1232	1210	1412	1619	1060	593	994	2176	385	2055	231	309	563	1427	2260	1437	487	1407
ATP9A	1586	3546	2157	1784	202	1797	6265	3140	3917	3388	5360	2564	223	1683	4907	2426	789	1116	2283	2293	1287	1177	1503	2879	2358	2463	8671	1669	1101	2761	1468	2221	1300	7381	2937	829	1006	1977	8340	1548	3095	895	1773	402	2334	2696	1989	1277	3642
SPO11	0	0	0	0	0	0	0	0	0	0	0	0	2	0	0	0	0	0	0	0	0	0	0	1	0	0	0	0	0	0	1	0	0	0	0	0	0	0	0	0	0	0	0	0	0	0	0	0	0
CBLN4	8	0	57	0	0	4	0	0	3	0	2	2	0	0	0	0	0	0	0	0	2	4	0	4	0	6	2	2	0	0	2	2	0	0	2	0	0	0	0	35	2	9	4	2	0	1	34	2	4
CHRDL2	1263	1	52	14	21	67	25	13	0	27	86	15	0	7	2	13	12	21	25	13	12	0	3	20	137	629	2	213	173	7	175	13	63	2	28	1	51	17	24	493	0	474	214	14	15	1	19	58	63
FAM168A	1193	413	1192	404	1892	970	1072	739	586	919	795	597	397	635	535	675	519	621	434	560	1084	235	873	1103	957	1492	921	1148	902	123	1077	741	741	547	762	655	159	897	790	1478	410	577	1618	1390	416	691	1681	873	754
RELT	120	116	376	69	1228	133	180	84	29	155	101	123	294	74	111	100	135	84	52	67	299	57	51	165	92	146	181	125	99	69	155	293	98	125	127	425	54	438	204	390	244	198	153	375	189	185	690	213	102
GALC	407	429	431	374	464	225	338	469	1062	725	524	371	265	573	474	264	560	260	1225	490	255	93	346	459	367	428	174	226	155	48	289	232	178	300	305	84	57	181	432	383	120	138	304	385	99	21	613	213	460
NOP58	507	172	843	337	942	298	1058	283	930	562	1483	415	2227	340	1714	287	1354	262	896	296	584	198	1285	610	560	797	1677	471	270	436	546	1056	251	971	385	653	161	1192	1070	582	845	249	634	1546	237	916	1154	596	299
SZRD1	640	568	593	356	765	468	871	570	212	674	725	564	373	409	961	450	453	372	476	525	673	207	538	650	761	961	847	653	442	165	585	787	610	429	634	551	320	1398	966	835	246	431	657	1662	480	653	1359	499	668
KCNH2	750	17	10	71	89	263	183	139	6	87	192	25	8	42	43	185	41	266	22	86	132	10	6	184	320	978	245	631	439	0	505	24	539	210	215	15	66	34	376	799	87	505	858	2	97	62	16	500	176
CUL1	852	478	827	491	1106	649	1334	745	684	940	1542	629	1218	499	1386	676	884	589	888	705	720	237	1272	979	884	1743	945	996	711	0	1113	709	624	749	685	672	151	1340	1332	1134	565	583	1234	806	403	844	1124	837	669
FAM114A2	306	171	304	204	511	267	260	328	430	418	357	292	455	290	276	243	225	260	208	254	336	84	456	336	327	557	205	404	190	31	403	231	229	170	268	162	54	278	200	501	196	221	475	177	137	165	395	252	229
CYFIP2	564	297	552	343	10354	569	620	299	444	1392	472	536	5758	721	244	174	360	174	495	334	288	61	1100	219	315	449	652	336	404	135	469	444	284	556	429	522	78	1393	381	952	593	250	351	247	361	226	906	351	390
TAB2	1709	1508	1268	1139	2473	1815	1454	1944	1759	2178	1468	1286	1676	1005	1045	1539	1004	1551	1122	1709	1238	413	1929	1677	1973	3519	1046	2041	1537	0	2323	902	1270	900	1570	999	403	1797	1178	2364	678	973	3033	2829	844	929	1894	1479	1813
GINM1	335	534	400	255	257	385	346	472	223	467	344	363	205	226	113	362	176	322	184	409	299	160	333	568	499	737	250	445	293	0	482	290	281	161	475	131	130	350	211	550	96	260	589	775	266	205	712	420	484
EIF2AK2	1628	983	1977	1119	2360	1377	2240	1434	1448	1569	1850	971	1398	979	1856	960	2017	993	1357	1241	1219	374	2431	1658	1609	3031	1805	1855	1385	566	2028	2280	1696	1926	1122	3173	583	2839	1932	2544	1610	933	2591	2235	727	1221	3726	1365	1203
USP36	926	491	1918	412	697	549	1358	490	722	791	1829	612	429	402	518	678	584	438	524	409	774	324	842	1131	787	810	1960	907	667	920	1034	804	566	1069	727	715	399	1088	1755	1746	1261	775	1380	2462	646	1618	2180	883	593
KMT2C	5394	5750	5189	4665	10699	5467	8790	5927	6504	8485	7942	5754	8404	4495	6856	5137	3802	3624	4555	6118	5657	1630	6735	6137	6519	6327	7632	5954	4502	0	7101	4190	4886	5559	6496	3686	1711	6838	6854	7394	3867	3171	7713	6127	4667	7549	8016	5493	6354
MCOLN3	48	30	76	97	50	137	86	178	97	91	95	36	28	49	923	119	42	91	42	60	12	29	68	204	82	113	7	112	58	0	112	154	62	79	86	11	14	81	90	69	75	38	199	696	38	83	31	120	106
CCDC85A	36	23	52	5	0	19	8	2	0	3	5	12	0	1	15	7	0	8	4	2	3	14	38	96	11	17	1	14	32	4	18	44	9	0	9	0	7	0	9	38	7	18	22	12	6	2	11	17	14
PUM2	2623	2157	1960	1932	5287	2649	4046	2987	4745	3839	3577	2369	5019	1879	3920	2405	3099	1779	3553	2895	2638	664	3783	2604	2845	4357	2905	2831	2226	898	3316	2016	1713	2587	2525	1768	540	4017	2808	3194	1943	1060	4152	2778	1458	2010	3343	2170	2763
MRPL43	144	118	117	104	182	133	168	147	110	192	265	154	101	107	80	128	170	147	104	138	133	61	249	214	204	288	142	165	131	87	207	205	152	204	198	172	33	313	322	207	171	99	243	318	121	193	301	153	211
ITIH4	6	3	10	13	21	5	1	1	2	11	3	6	11	3	2	6	0	4	0	5	9	1	6	9	6	0	4	7	7	0	4	0	4	3	11	5	5	3	4	19	2	9	13	3	6	1	7	17	5
ITIH1	3	1	0	2	10	0	0	0	0	7	2	2	0	2	0	0	0	0	0	3	0	0	7	2	4	0	0	0	2	0	3	0	1	0	2	4	1	0	0	3	0	1	3	1	0	0	1	4	0
HPF1	130	48	96	61	139	134	233	103	81	121	124	56	190	40	95	77	193	114	84	99	76	13	159	149	140	263	87	171	120	14	233	141	57	66	75	95	14	156	108	157	49	88	190	150	31	48	154	104	87
ZFR	1321	722	1399	949	4018	1316	2517	1388	2001	1578	2176	1199	2045	907	1058	1169	1964	1104	1814	1335	1262	422	3004	1856	1650	2527	1666	1600	1072	450	1706	1458	852	1188	1164	1017	198	2726	1938	1665	934	823	2089	2462	640	1231	1976	1388	1239
ZNF280C	125	50	111	73	303	117	278	115	193	142	354	83	614	80	551	63	187	91	94	76	130	29	209	138	152	217	307	162	107	0	209	165	67	270	94	81	24	264	325	206	91	53	209	765	40	118	195	118	82
NPFFR2	0	0	0	2	4	2	2	0	0	0	3	1	0	4	0	0	0	0	0	0	0	0	0	0	2	0	0	0	0	0	0	2	0	3	0	0	0	0	2	1	0	0	1	0	0	2	0	0	0
PHF21B	6	0	4	3	10	5	5	1	0	1	4	1	8	3	0	0	0	7	0	4	3	4	1	2	1	4	1	5	4	0	11	2	12	6	4	4	2	0	4	3	0	0	6	12	3	0	4	8	0
TRAF1	370	199	463	225	933	160	412	170	122	459	241	163	245	227	205	139	125	95	145	148	275	33	186	294	189	331	392	230	251	0	302	404	274	279	354	255	105	397	307	698	353	233	199	2109	210	226	592	231	206
RC3H2	1435	1027	1325	936	4184	1334	1698	1409	1418	1931	2267	1209	4199	1041	2843	1250	1866	906	1567	1367	1557	365	2182	1546	1580	2481	1624	1448	1044	0	1678	1510	922	1083	1172	1121	300	2107	1606	1892	863	797	2278	2461	585	1384	2393	1084	1341
IL17RB	93	110	33	76	687	57	405	262	280	172	666	156	51	265	610	89	1151	32	150	92	144	55	121	40	132	89	318	71	38	350	51	49	57	346	183	120	43	1030	391	84	325	13	86	180	47	215	372	55	216
TRAF3IP2	300	712	366	317	401	472	310	525	743	751	304	814	248	220	513	477	292	207	348	534	440	197	427	433	466	372	473	383	154	0	362	391	318	300	736	316	188	501	402	391	349	206	311	374	728	521	725	277	776
GYG2	185	77	1443	11	0	52	265	25	60	35	112	78	0	7	24	11	45	10	13	21	82	865	105	2736	38	46	131	87	19	0	18	42	63	352	28	50	110	71	291	99	20	35	65	2	87	98	243	9	25
DCBLD2	895	137	1163	329	130	858	1569	600	245	401	647	298	114	123	111	731	290	788	550	437	824	202	2355	1664	1096	2297	693	1346	922	161	1541	1262	542	247	570	378	126	877	614	1389	331	646	1615	18182	230	248	1075	931	392
SERPINB3	0	0	0	0	0	0	0	1	0	0	0	0	0	0	0	0	100	2	2	0	0	0	0	0	0	0	0	1	0	0	0	1	0	0	0	0	0	0	0	0	8	0	0	0	0	0	0	0	0
SOAT1	577	394	912	412	696	422	566	494	722	648	475	564	610	339	422	295	328	364	584	606	558	183	498	754	574	835	388	522	245	230	527	700	317	384	423	369	119	1195	649	801	178	423	599	1451	245	452	1658	508	511
PKP2	157	2689	118	1366	120	665	3286	1838	2065	3089	1566	2484	9	274	1693	1108	1896	543	4871	2142	708	442	4710	321	1223	155	2343	512	118	755	514	4756	1522	1678	2362	1340	432	4673	3164	265	1130	74	192	211	1430	1649	1862	175	2156
MSH4	11	2	12	4	38	26	4	3	61	10	16	7	3	6	9	12	45	8	11	5	20	1	10	15	14	22	8	22	12	4	19	10	6	13	13	86	9	48	8	16	3	3	15	5	7	15	66	14	14
F7	7	3	20	0	3	0	9	0	0	1	5	0	0	8	0	1	0	0	0	6	1	3	8	65	6	2	18	1	0	109	2	0	5	23	7	4	2	2	28	1	19	0	0	0	0	7	10	11	4
GDI2	1674	2455	1915	1371	4601	1382	3875	2070	3545	3208	3352	2312	6107	1972	3329	1404	3353	1383	3829	2433	2199	655	3363	2132	2241	2791	3038	1708	758	418	1654	2471	1144	1565	1774	2061	319	4309	2350	1882	2196	1001	1828	2630	1138	2075	3895	1232	2333
PRDM1	300	1663	1094	864	555	230	1059	535	407	2308	477	1395	46	170	1097	375	335	148	199	1276	1315	216	469	365	279	130	547	239	257	0	415	477	1122	540	764	753	383	1603	824	490	364	141	142	748	521	226	1812	242	909
ATG5	426	566	376	438	697	470	936	733	796	972	894	658	705	391	668	505	642	410	953	725	570	81	664	513	666	831	578	486	335	0	562	659	364	456	511	456	73	867	751	489	305	218	584	774	354	405	759	432	721
TMCC3	529	3266	464	775	808	1253	522	1350	710	2897	218	1743	24	985	65	2133	256	367	1023	2744	622	294	324	961	1120	470	155	462	261	172	685	175	1099	132	2667	708	941	1075	560	454	187	114	351	1069	1251	407	849	309	2613
PITHD1	258	183	239	168	418	261	496	215	182	315	382	223	402	161	592	189	305	187	391	218	261	83	378	427	389	506	400	201	269	71	369	564	198	261	265	262	40	526	358	349	122	107	381	677	200	308	601	237	279
MTA3	586	344	295	329	1133	523	516	467	546	528	663	380	3949	572	457	411	276	337	512	468	392	140	883	584	618	764	318	563	498	147	620	420	440	543	416	417	162	568	404	707	467	252	849	461	367	403	593	451	443
USP13	406	141	368	178	851	298	124	204	21	250	200	153	785	129	300	254	502	150	100	197	360	125	244	591	359	699	219	435	344	55	419	588	219	178	212	209	72	584	246	475	174	292	547	850	103	240	389	296	173
ATP11B	1443	2919	1715	2017	8746	1639	3006	2729	4019	3266	3276	2484	3701	1462	1246	1826	1816	1324	3014	2932	1946	657	1427	2160	2498	2604	1715	1791	1007	533	1832	2645	1476	2018	1662	1058	454	3686	1990	1808	1183	738	1967	2273	1222	1963	2873	1327	2016
LAMC2	316	4726	95	458	231	643	6447	1139	5299	1759	2098	1468	22	307	391	1225	1051	234	960	1351	2091	197	2212	82	918	144	2525	521	334	575	838	3326	851	2827	1455	4209	993	3514	2117	273	2100	250	306	3227	2107	3237	1970	252	1443
CDK14	509	113	698	240	2681	442	436	392	34	469	313	398	2403	174	29	320	288	340	74	197	479	65	1040	658	394	844	116	398	365	0	494	257	267	154	302	157	92	359	113	705	80	343	659	284	186	190	855	444	287
SEC61A1	1490	1284	2118	1120	1885	995	3868	1349	2938	2718	3601	2206	3442	1350	3144	929	2634	905	2559	1142	5272	528	2321	1802	1584	1570	3012	1373	550	851	1039	3244	1147	2394	1368	2439	407	4431	3116	1598	1764	1272	1379	5083	1118	2442	4559	830	1764
PPP1R12A	4036	1420	1651	1581	3145	4230	2518	3420	2259	2990	1958	1393	3347	1354	1332	3859	1246	3471	2319	2750	1762	417	2269	3200	4635	9175	1058	6515	4456	539	7896	1661	2745	875	3455	1236	634	3065	1261	4690	967	2757	9379	4018	1430	1478	3111	5333	2499
RASGRF1	23	9	6	13	542	34	5	7	2	37	11	28	194	28	21	2	8	4	6	4	4	4	12	27	24	8	17	13	22	18	35	3	21	5	24	3	3	16	19	33	12	0	17	512	3	37	8	26	9
CAMK2B	11	0	2	2	2	3	6	2	0	6	1	9	0	12	0	4	1	5	0	0	6	0	2	9	10	9	0	5	4	0	16	2	3	2	15	0	6	3	6	10	12	4	14	11	10	0	5	17	2
CROCC	296	146	182	132	313	198	215	106	69	142	210	97	45	138	63	86	100	102	103	69	316	56	232	178	223	211	540	388	493	308	440	410	312	326	241	283	177	283	450	476	438	231	294	674	196	388	409	289	183
POLR3E	523	394	510	390	724	335	836	365	516	519	912	480	551	448	703	271	390	252	564	320	569	169	408	469	622	595	1485	469	369	736	585	723	391	918	432	392	253	1076	1063	701	836	311	638	642	454	989	1131	478	457
ATP2B4	14792	1400	5105	2672	2385	12962	2123	7678	781	4921	2924	1462	153	1464	886	9062	1236	9323	1151	4746	2326	1381	5721	12238	12603	29976	691	28861	14701	222	20973	928	13246	660	8457	1908	2184	3009	975	16104	1124	13452	27689	3225	3960	402	3629	15202	5496
ZC3H11A	2761	2373	3111	2263	5975	2451	4710	2961	6017	3898	3638	2963	3362	2370	3526	2192	4014	1828	3041	2894	3809	847	3703	3890	2927	3941	3102	2769	1634	1119	2754	2990	1847	2963	2193	2446	662	5098	3012	3317	5030	1924	3441	3603	1467	2782	5086	2017	2816
RIOK2	243	100	206	161	352	211	310	212	272	288	353	164	432	186	164	211	330	203	435	155	157	57	407	291	322	477	264	265	205	45	311	284	110	185	107	200	33	410	405	283	146	120	386	229	70	137	261	191	164
YIPF1	152	335	133	137	258	197	262	192	270	340	207	259	201	106	152	167	236	91	182	303	361	43	205	142	239	227	154	153	96	33	127	249	200	114	191	194	49	263	258	179	61	85	167	335	124	214	274	91	274
NDC1	269	162	227	176	766	157	938	228	741	367	1292	267	5032	366	1978	113	1363	148	1342	179	630	74	766	268	246	295	763	218	123	117	270	1491	101	354	173	497	15	1605	886	287	289	88	256	1070	122	491	826	117	247
DGKG	223	95	52	63	1919	371	71	116	9	84	36	55	9	57	14	185	9	149	17	104	35	36	20	116	123	488	95	468	171	6	432	18	284	71	164	27	50	247	47	248	4	267	399	129	78	91	93	422	90
FLYWCH1	468	168	136	126	265	284	320	205	216	302	285	195	74	189	136	172	108	183	120	126	340	77	186	305	305	329	523	318	433	366	251	234	361	355	365	321	110	246	319	583	464	293	455	409	314	695	543	311	319
UNKL	176	88	138	136	451	197	205	121	286	183	185	120	70	168	111	111	80	68	73	76	185	58	149	118	140	161	311	156	212	389	202	191	184	267	187	160	138	202	216	313	337	96	253	294	211	269	383	209	203
TBXAS1	225	167	398	166	1036	139	486	127	533	282	179	250	31	63	429	63	122	133	201	119	595	86	108	492	199	239	550	133	71	0	157	115	159	452	140	170	75	731	261	299	791	112	113	348	104	670	805	110	176
PARP12	371	1259	562	501	629	587	1103	707	409	1000	554	728	308	1027	1199	544	499	264	609	906	819	158	747	372	619	393	494	372	330	0	749	1180	1140	565	1288	1157	383	2364	1123	607	542	142	416	987	764	719	2130	288	1353
ALDH18A1	531	2262	515	1457	683	1114	1290	2923	759	3066	1379	2337	871	2959	980	1873	1578	614	1453	1624	1366	291	1376	610	1302	816	1106	904	287	750	660	1505	491	1588	3201	863	376	2163	1890	707	1208	572	468	1019	1419	1273	1933	380	2748
TARBP1	757	255	690	619	1408	527	2153	603	2438	935	3122	623	448	346	2645	367	1483	381	1488	475	1059	190	2662	871	888	762	2400	669	480	1269	774	988	421	1670	746	879	134	994	1680	896	3184	301	813	1195	509	1894	1506	550	678
GATB	142	115	132	114	243	147	214	172	145	203	298	148	191	114	188	118	185	103	264	86	167	42	258	190	155	226	116	84	104	67	176	270	103	171	145	133	51	187	316	199	136	70	125	276	83	135	206	78	229
MXD1	581	15030	1600	2544	335	2359	1147	3766	1367	6106	557	3396	150	2094	534	4123	1569	1078	1530	7951	2633	703	201	931	2796	1817	702	1162	686	559	2283	1102	4921	1202	5734	1898	2387	4784	1434	1121	859	499	671	916	4066	899	4260	502	3556
CDK17	1529	657	2002	591	1549	809	1115	840	890	1152	773	686	1606	593	893	1072	894	840	864	1138	1028	266	1272	1642	1557	2518	409	1319	867	207	1539	613	559	358	968	732	275	949	613	1293	529	1106	1558	1529	609	829	1806	2038	908
DNAJC25	65	87	108	64	80	90	113	149	108	160	103	107	132	91	148	74	122	81	150	90	113	22	110	139	89	126	87	97	48	0	110	140	41	90	126	104	15	143	152	95	73	61	113	249	40	123	134	94	111
SLC2A3	932	532	4549	520	1618	615	1844	836	64	793	516	772	214	420	886	1063	1302	1280	147	543	3548	625	711	2216	480	1548	479	1760	217	111	914	629	477	352	1044	3774	227	1312	880	3466	981	1479	2132	1384	316	165	4398	1497	504
PSD	1186	21	51	91	37	611	41	479	7	237	88	22	10	117	5	383	15	438	25	291	32	11	15	310	722	2584	20	1502	981	21	1172	26	910	30	326	41	99	113	16	1300	33	577	1462	96	207	52	92	1034	341
CTDP1	176	417	248	168	362	207	315	299	414	315	220	326	133	203	248	244	126	134	290	315	413	84	173	227	370	261	478	232	230	317	299	505	319	277	423	418	304	630	527	315	296	225	166	299	565	832	956	319	432
YBX3	1603	1198	3538	823	642	1297	1699	1256	1321	1460	1414	996	179	495	1256	1579	1403	1331	1023	1536	1163	1286	2348	5562	1689	2883	1395	3152	1066	629	2830	1393	1593	1216	1642	1286	940	2160	1984	3651	1005	1572	2989	3495	1052	2343	2751	3191	1040
STYK1	11	905	21	249	8	131	162	283	340	484	75	496	2	213	103	386	101	120	102	423	205	47	54	8	235	7	105	101	32	73	220	98	296	105	502	82	135	267	236	62	78	21	29	47	271	339	526	31	432
WNK1	4251	2496	6181	2206	6289	3359	5578	2509	3849	3750	3528	2635	5079	2296	3695	2406	2610	2376	3300	2335	4473	1801	14661	7841	3885	5275	3912	4077	3123	1262	4041	3472	2666	3349	3102	2979	1022	5808	7477	5539	2453	2629	5323	9157	2157	3945	7498	3372	2736
CCAR1	752	387	792	662	2484	757	1529	791	1260	1071	1558	753	2395	710	1907	524	1172	477	1285	718	1362	227	1775	806	805	1055	1431	875	603	739	1119	1371	652	1157	876	876	217	1976	1430	1039	1197	469	1162	1368	495	1081	1662	716	839
OGFR	376	310	297	162	429	272	436	205	186	243	351	246	158	316	319	156	164	158	117	170	544	74	416	228	222	265	676	194	276	430	287	555	522	776	336	433	275	848	671	474	755	196	280	857	315	641	1294	204	340
GNA15	74	42	177	23	22	19	46	33	155	62	71	44	7	10	69	32	49	39	39	34	257	11	34	77	28	69	25	33	22	5	38	52	38	45	39	53	27	124	28	145	90	66	33	166	29	233	283	55	32
CREB3L3	56	65	2	2	21	24	0	11	49	23	2	0	7	2643	1	8	4	2	8	73	0	2	0	0	73	6	0	0	4	1	9	0	9	4	97	2	126	0	25	24	20	0	3	0	17	0	1	0	165
PIGV	164	211	114	105	197	128	145	159	168	202	516	153	97	140	204	112	117	109	210	145	138	49	226	190	150	140	197	120	85	39	103	166	120	150	162	108	26	119	181	146	48	41	145	162	100	171	128	56	227
PTPRU	145	70	220	56	12	100	149	67	22	53	186	37	4	15	20	86	185	103	42	55	607	49	1010	229	84	167	47	143	120	127	145	734	82	150	76	467	40	127	82	299	140	70	258	216	47	16	407	170	55
SNRNP40	298	159	276	146	584	205	571	223	129	368	573	254	559	184	472	198	522	176	321	167	307	66	383	278	278	366	432	287	216	61	314	640	174	267	209	290	48	864	483	367	165	106	396	1008	158	284	738	247	250
RIMBP2	77	17	51	16	2	35	241	49	1	44	4	9	0	48	30	38	82	21	8	15	78	9	381	21	71	88	118	62	45	10	32	8	34	15	61	6	20	259	126	69	2	43	109	2	36	94	27	85	59
COL11A1	14	9	84	27	5	8	3384	9	14	21	1082	14	1	4	252	2	908	6	8	2	6653	20	13170	14	8	18	676	23	30	25	18	941	11	1624	20	1666	6	1343	642	38	456	20	21	310	8	7	5664	48	7
QSER1	1145	491	1062	872	1948	978	1351	907	654	1102	2391	917	2278	631	1494	656	2055	838	1567	787	1536	322	2155	1342	1250	1842	1338	1152	733	505	1391	1733	578	1342	688	1314	176	2409	2271	1486	963	524	1656	3822	428	929	1183	798	894
MPC1	156	584	186	247	176	171	196	371	113	581	278	536	283	92	92	245	143	201	330	454	176	139	147	237	317	319	226	253	135	0	218	151	158	105	327	67	44	374	167	234	78	106	251	103	251	128	435	158	412
ACAA1	287	871	269	335	426	418	489	590	293	604	457	869	142	909	364	530	183	248	306	545	458	129	232	267	479	276	454	273	196	327	420	452	382	409	1001	364	401	709	515	370	151	154	261	419	548	380	581	237	1487
BCAT1	429	154	976	170	122	276	1050	422	12	236	351	233	4497	564	227	290	950	266	115	344	2544	154	607	1276	457	404	150	339	90	9	251	456	128	238	209	822	38	1192	221	602	115	493	350	1434	83	51	2126	251	185
HDAC7	954	330	924	321	1232	581	765	317	345	384	453	327	1056	214	213	267	299	342	259	235	857	170	2402	831	522	651	700	563	601	254	553	837	622	834	591	818	239	897	718	1154	1025	619	862	960	488	836	1721	923	401
LZTS1	83	8	155	20	8	28	156	16	0	17	66	12	956	130	12	24	62	16	8	4	243	9	107	43	14	44	76	28	32	0	29	81	31	58	22	167	17	46	80	98	43	90	42	111	17	30	319	56	10
PRDM6	335	37	57	127	16	495	86	135	5	112	81	52	4	24	3	374	46	267	32	220	32	10	63	384	497	648	38	388	850	7	773	22	321	51	201	12	37	34	34	1124	35	150	669	39	80	14	119	351	129
WNT8A	0	0	0	0	0	0	0	0	0	0	0	0	0	0	0	0	0	0	0	0	0	0	1	2	0	0	2	0	0	0	0	0	0	0	0	0	0	0	0	0	0	0	0	0	0	0	0	0	0
SPAG4	42	26	81	41	15	28	122	19	28	76	111	65	22	7	22	25	4	15	51	8	68	13	13	27	24	28	157	41	52	128	42	29	21	93	29	53	63	50	211	58	118	15	25	132	30	54	73	30	45
NCKAP1	3961	1923	2430	1806	322	3490	5140	3722	5418	2682	4999	1915	121	1823	3043	3628	3830	3654	4960	3668	3535	927	5579	3966	4561	9120	2833	5230	3221	652	5026	2661	2325	2729	2355	2654	475	5591	2922	4305	1908	2552	6809	3218	1258	2362	3456	3557	2683
MRPS35	346	258	245	292	401	256	1004	431	856	606	1044	368	905	179	1239	255	1460	285	2333	406	869	155	712	312	416	711	739	409	209	149	440	683	165	882	296	499	43	1102	1483	361	467	189	489	600	152	885	1048	291	391
GUCY1B1	785	69	300	228	169	493	347	502	18	227	496	85	42	128	23	559	147	524	39	274	315	43	1681	585	561	1081	120	999	642	17	1347	112	396	73	408	179	51	243	136	978	28	336	1262	158	127	26	222	561	157
SFSWAP	745	761	838	706	1827	761	1218	767	702	950	953	821	1189	724	758	686	495	352	1006	664	810	245	1255	769	913	825	877	783	583	757	960	849	703	821	914	579	532	1127	1727	1049	1283	555	867	1702	757	1399	1300	927	861
TNK2	586	630	376	430	2015	687	607	364	496	551	491	638	8927	1998	247	423	209	178	310	230	663	137	211	308	417	314	700	480	566	897	790	758	612	860	712	823	644	952	589	856	1212	400	518	1679	897	505	1219	612	831
MON2	1976	2219	2265	2052	3978	2062	2708	2617	3114	3412	2312	2494	4800	1872	1212	2005	1822	1393	2509	2637	2315	691	3439	2388	2552	2707	1634	2125	1269	477	2636	1698	1735	1356	2492	1398	584	2569	2274	2522	1304	1227	2682	3670	1610	2418	3114	1709	2514
CDH3	100	20	55	5	45	8	594	8	809	41	391	5	0	4	1476	0	597	2	365	0	104	2	188	4	6	57	674	15	17	159	44	1942	6	316	15	546	4	1192	631	58	545	2	66	102	9	315	724	24	13
ARSF	0	0	0	0	0	0	0	0	0	0	1	0	0	0	0	0	0	0	0	0	0	0	0	0	0	0	0	0	0	0	0	1	2	1	0	1	0	0	0	0	1	0	0	0	0	2	1	1	0
GPBP1	1269	1565	1360	1131	3431	1291	2111	1589	2166	2256	1636	1512	2920	1170	1630	1285	1701	912	1451	1500	1443	449	2699	1426	1512	1932	1454	1541	818	565	1752	1261	1136	1006	1373	1216	357	1984	1744	1663	1589	662	1705	2306	845	1346	1570	924	1411
DGAT2	302	126	1882	25	31	39	135	36	214	50	252	287	7	345	275	30	95	25	163	34	119	1245	13	2067	32	141	330	92	11	81	24	9	18	216	26	144	104	147	379	73	102	18	49	190	46	108	521	33	36
ZNF112	121	66	45	61	18	106	83	133	66	114	83	64	6	48	92	130	35	62	100	72	70	25	184	86	157	205	83	156	120	31	128	92	60	195	80	115	68	13	117	113	111	48	221	171	43	73	89	93	116
CS	1322	1588	1562	984	1285	1187	1964	1690	1312	2463	1785	1900	3058	1113	2024	1007	1788	1010	4198	1442	1385	894	1907	2333	1615	1672	2055	1196	848	402	1209	2402	1052	1258	1453	1080	383	3136	4053	1440	1244	597	1678	2935	1040	2007	2540	1089	1755
LTK	23	260	15	98	72	169	4	167	235	110	22	275	0	82	171	126	8	20	29	148	65	10	4	12	146	11	24	33	55	61	78	2	83	49	253	36	154	83	114	74	20	30	11	22	178	17	121	63	163
MRPS24	3	10	24	5	6	1	10	2	4	5	7	15	6	9	7	2	7	4	6	7	4	4	9	6	6	16	11	4	5	0	10	18	3	5	3	5	6	11	16	7	8	18	5	11	8	10	4	6	7
ELMO2	509	309	442	308	310	344	723	283	384	473	663	310	1407	282	537	317	241	320	258	254	586	115	452	465	390	570	791	432	354	254	448	333	312	595	382	292	120	548	969	601	233	240	559	801	192	381	987	315	422
WAPL	1148	1189	1250	987	2006	990	5078	1290	738	1769	1819	1394	3146	1060	859	1170	1515	790	1432	1336	1165	365	2058	1369	1452	1985	930	1228	772	482	1415	1406	806	1350	1248	1194	303	2375	1591	1407	1048	717	1528	2171	770	1237	2033	1014	1262
VMP1	6877	11636	12863	6134	5579	3783	17430	5722	14972	13651	8829	8001	2383	5509	7713	6347	10193	3133	4872	5490	19330	2319	18978	7411	5946	8961	14013	5764	2006	3596	5453	12087	6784	11403	9594	10359	3672	12320	26176	8802	4154	3906	4043	25159	4713	11930	17827	4308	7263
APPBP2	938	533	859	585	1113	831	993	924	784	1012	1143	679	521	415	287	842	622	652	744	768	602	328	1290	1607	1022	1546	532	954	705	99	1115	560	536	552	655	535	142	585	1313	1109	344	428	1373	1115	380	459	1000	795	793
POLD1	82	76	80	64	246	71	232	90	49	96	236	74	317	135	291	52	191	34	91	58	203	26	122	58	106	67	401	77	86	281	93	336	89	219	136	160	82	870	493	134	329	61	65	615	132	198	486	99	113
SEZ6	106	19	28	44	107	69	24	31	7	52	91	27	9	28	22	36	7	26	8	32	36	1	50	34	50	55	42	108	90	12	114	14	65	32	41	25	8	25	50	103	9	42	164	18	45	10	39	66	43
EIF4B	3905	1813	3840	2469	4822	3353	5284	3851	5311	4743	5260	3015	9468	2356	7066	2429	5238	2593	8276	2963	3364	1357	8326	5272	3933	7740	4586	4178	3803	1139	3961	3325	2479	3141	2551	3282	581	4907	8033	4726	3357	2323	6146	5181	1695	6499	4137	3819	2950
SLC6A16	76	16	82	37	501	66	14	24	1	33	20	21	337	33	6	19	6	23	13	16	11	23	16	71	28	78	11	55	44	1	83	13	35	9	43	5	11	83	2	68	12	22	108	114	35	17	38	36	34
BICRA	218	180	152	91	159	203	156	123	46	146	112	134	62	147	87	164	60	82	34	58	203	31	82	101	162	112	204	212	192	122	208	168	262	266	354	141	248	327	316	240	230	147	170	402	316	213	472	193	213
SPHK2	83	163	54	78	136	129	181	133	38	149	177	195	47	218	52	134	49	42	96	60	88	30	82	49	102	74	266	82	76	169	108	146	114	285	225	98	88	268	292	140	132	43	98	150	205	191	182	99	301
RPL18	1744	996	1775	1055	2312	1230	2755	1671	3175	2264	3820	1777	3007	991	4140	981	3769	1371	2896	1464	2684	756	3958	2352	1997	3143	5323	1979	1170	777	1927	2654	1323	3268	1301	2658	344	9695	8176	2306	3182	947	2290	2793	1043	4951	6103	1798	1553
CA11	62	6	11	8	30	35	4	23	4	10	18	3	8	26	2	17	9	33	1	21	15	2	27	26	25	107	12	63	40	2	48	8	24	19	22	19	1	16	16	49	37	16	103	116	8	2	42	48	27
ISOC2	211	143	107	79	73	118	172	174	94	202	201	141	80	87	182	100	105	120	259	125	188	57	196	168	171	342	353	227	136	64	151	176	172	205	151	104	70	319	374	233	167	92	226	484	90	105	398	129	195
U2AF2	601	663	446	381	1249	509	933	510	502	710	1013	610	849	564	766	404	394	318	624	409	746	188	566	546	646	606	1781	601	500	851	693	1125	744	1196	937	717	451	2249	2955	862	1269	392	627	2216	689	1006	1639	532	837
EPN1	682	1748	538	789	898	959	842	1116	705	1154	971	993	403	1947	698	854	399	466	511	840	723	334	508	524	1178	477	1808	795	553	911	913	1075	1207	1499	1523	700	1089	3459	2288	1165	1023	479	684	2652	1790	1066	2467	885	1754
MED29	278	232	286	150	337	290	348	265	124	288	320	203	154	244	195	193	166	164	197	223	260	86	260	346	389	455	475	352	213	85	308	274	265	330	267	245	138	702	645	449	273	142	412	677	219	272	759	246	377
AHRR	31	70	29	33	19	75	54	58	25	180	16	81	14	21	3	170	27	7	17	26	112	18	104	20	69	12	27	16	17	17	56	6	81	31	161	108	33	84	22	117	37	9	20	131	61	42	141	34	78
GSC2	0	0	0	0	0	0	0	0	0	0	0	0	0	0	0	0	0	0	0	0	0	0	0	0	0	0	0	0	1	0	0	0	0	0	0	0	0	0	0	0	0	0	0	0	0	0	0	0	0
ZNF275	456	149	651	229	1141	224	785	272	509	492	756	475	331	138	197	179	330	224	311	259	368	163	439	532	392	542	1193	421	285	0	337	243	218	669	247	279	100	752	739	528	229	303	429	453	242	448	903	335	294
MTMR1	448	309	377	320	1901	354	810	338	396	555	704	366	793	249	421	299	318	247	320	305	396	69	781	419	417	455	819	458	324	0	482	386	314	529	326	272	124	775	717	586	196	195	491	1292	258	457	692	295	333
GPC1	396	214	555	166	145	170	404	154	87	131	485	137	11	61	32	116	94	197	84	111	530	98	737	376	280	628	401	432	320	167	299	262	250	493	236	423	237	263	396	508	365	514	404	1336	222	95	667	393	256
ADCK1	118	79	71	71	98	97	128	84	115	92	169	107	46	56	115	48	85	64	118	62	78	22	81	73	105	79	172	77	71	63	101	193	79	118	110	72	40	108	295	126	133	49	114	183	83	103	153	86	110
HAGH	239	179	129	110	126	138	276	178	101	202	171	182	72	238	117	176	68	130	165	181	171	76	139	286	242	346	386	171	204	160	250	133	196	193	246	123	136	250	245	282	192	127	203	152	207	130	308	188	273
RNF4	570	604	759	466	1340	443	829	594	767	743	821	636	822	449	683	423	583	348	644	530	927	200	690	739	645	634	905	523	374	225	601	929	410	574	619	629	232	1343	1153	656	836	268	592	1040	503	790	1439	515	715
CASP8	318	1047	503	370	1390	284	618	319	644	674	656	550	511	409	433	219	434	186	471	432	594	115	770	242	393	244	640	205	154	305	419	829	1386	604	517	709	223	1497	567	468	519	171	239	908	603	570	1267	214	585
LIMCH1	567	286	1513	270	297	445	348	363	1228	285	276	284	16	182	1195	354	421	562	376	237	1053	570	1712	2988	873	2113	227	897	382	185	731	472	267	197	571	323	134	505	106	877	329	1257	1115	955	271	365	1163	608	333
INTS13	208	128	170	176	295	188	361	171	375	219	608	138	1131	171	629	140	390	130	465	121	250	36	394	198	200	419	477	229	112	98	252	475	130	344	150	340	48	611	694	299	229	120	327	360	83	344	408	163	181
TM7SF3	522	340	339	276	682	444	849	471	1394	529	617	322	769	414	669	345	693	363	1113	411	671	141	1227	492	607	692	524	539	312	128	495	1244	339	475	381	803	58	857	788	636	288	195	619	727	207	737	817	368	468
DLX3	2	0	2	0	0	6	2	1	0	0	2	2	0	0	145	0	0	0	0	2	0	0	19	2	0	1	17	2	4	0	0	0	1	11	1	0	0	0	3	6	2	0	10	0	0	16	0	0	0
SPA17	12	48	36	21	46	32	43	33	28	33	59	32	24	15	37	49	38	13	90	43	34	14	92	15	40	38	13	21	23	10	30	52	24	30	37	46	11	92	33	24	43	6	20	24	36	49	69	11	69
TSPAN32	44	23	41	10	173	24	7	18	0	23	31	27	5	8	9	19	3	10	0	4	32	7	13	20	32	23	2	24	32	2	40	19	32	11	38	17	9	58	5	72	13	21	32	46	17	2	104	22	25
WISP2	109	84	305	8	0	126	7	93	0	46	23	148	6	8	0	110	9	70	7	57	22	75	14	262	56	23	5	32	15	8	53	8	27	30	43	10	17	3	34	80	46	14	114	83	32	2	241	82	38
DMRT3	8	0	4	0	0	2	2	0	0	0	0	0	0	0	0	0	3	0	0	0	12	0	6	4	0	2	2	0	0	0	0	2	0	4	0	2	0	2	0	0	6	7	0	0	2	0	8	0	0
ST3GAL6	98	48	99	108	22	121	109	90	12	98	70	66	8	15	15	58	63	89	22	48	127	35	99	157	87	149	43	129	74	2	160	88	64	59	99	59	17	146	39	143	18	66	171	258	20	7	218	87	75
ATP2C2	86	351	35	430	50	143	579	604	1716	455	824	448	5	148	426	133	629	174	426	538	973	97	22	25	928	56	2533	144	223	1043	311	254	194	1282	750	53	290	1336	1448	462	682	87	53	66	625	1818	1724	303	818
NGFR	237	29	468	20	3	63	35	35	0	50	38	38	4	49	0	43	0	23	2	21	24	68	2	127	48	97	31	113	45	16	90	15	66	4	70	32	36	4	35	523	15	296	130	37	76	10	767	105	36
CDON	1732	122	926	194	47	1165	232	730	205	380	125	111	193	270	65	1099	228	977	75	451	275	156	369	1748	1098	3126	99	2097	1575	15	1831	111	737	91	652	48	120	149	200	1803	70	1112	2870	176	318	227	519	1141	421
TAF2	659	460	693	462	1373	496	1001	694	781	967	1648	631	1884	519	1970	509	874	410	762	676	715	230	1171	777	698	1051	1115	673	421	0	778	782	457	781	602	687	132	1251	793	711	511	364	862	1898	476	914	1196	628	610
HIPK2	1299	1746	4313	1582	6158	1256	1786	1652	2399	2411	1718	2481	101	1215	2133	1278	1426	703	1848	1114	3310	1560	2805	4108	1544	989	1557	924	766	0	1138	955	990	1458	1449	656	814	2820	1395	1385	698	636	1241	3367	1310	4008	4368	941	1909
TNPO3	756	834	620	567	1559	822	1423	881	1050	1054	1482	792	1133	610	1666	641	774	576	917	738	819	198	1144	894	931	1133	1327	874	618	0	993	1098	622	1127	967	773	277	1653	1667	907	994	407	1052	1064	577	973	1238	629	1126
BORCS8-MEF2B	3	1	2	1	11	4	2	1	0	1	8	3	24	4	0	2	0	0	0	1	2	1	3	2	4	3	5	0	0	2	4	2	3	0	1	2	0	2	3	6	6	1	1	2	0	1	4	0	2
RFXANK	92	72	71	52	180	84	154	82	62	125	123	98	241	83	102	65	53	43	111	78	149	32	151	78	93	106	210	65	75	105	89	149	91	172	118	135	63	213	254	136	169	69	96	157	118	164	200	85	140
TMEM161A	115	37	97	62	49	82	112	64	127	65	270	56	89	83	215	72	145	66	124	48	109	40	153	112	93	134	381	136	86	93	71	252	84	240	80	157	35	201	546	167	166	48	105	189	74	194	215	79	73
LPAR2	38	157	75	60	273	53	125	72	221	95	181	123	38	68	62	55	87	55	101	116	141	14	78	86	110	42	249	41	28	84	52	126	91	191	148	122	57	198	213	80	189	29	24	46	118	256	271	40	208
CTSA	767	2416	1078	747	322	874	1445	1455	552	2594	1933	1478	90	669	857	1422	349	483	933	1400	845	358	462	927	1212	587	1230	677	240	408	587	797	1155	1106	2485	600	728	1060	3371	740	521	579	535	2272	2213	459	2470	871	2304
SUGP2	1310	727	1015	799	2913	1220	1347	1042	1330	1419	1614	877	3013	941	1815	746	1066	660	1105	737	1647	314	1660	1303	1223	1076	1807	1147	1044	698	1436	2042	1067	1903	1492	1057	471	2075	2936	1884	2322	948	1619	1719	1139	1868	2604	1164	1301
SLC12A2	2622	977	825	1241	1339	1473	13370	2407	26411	2675	12098	1233	1194	658	6199	1379	17303	1640	14966	1886	7039	668	1589	1183	3671	2471	6325	1851	1074	2401	2027	13893	982	11399	1440	1715	363	9703	22651	1697	14408	675	2953	661	1283	22920	11506	1465	1687
SNX24	102	149	76	105	63	113	143	140	109	191	48	161	12	146	23	125	102	102	172	176	198	37	630	157	165	156	34	123	70	5	127	110	83	68	142	61	33	109	91	134	123	106	169	263	98	37	174	87	170
EYA2	41	36	140	36	0	55	45	98	7	23	6	94	0	4	13	40	3	52	4	26	16	58	864	209	23	26	15	96	27	4	51	2	108	15	57	9	107	4	160	93	9	18	62	22	131	17	64	58	56
CNN2	479	328	776	232	1486	269	981	285	480	469	1082	380	312	92	437	290	486	235	457	234	1163	154	981	534	393	777	1310	656	325	354	677	1211	501	1061	418	867	148	1307	1398	895	590	374	557	1032	402	570	2380	452	359
ABCA7	189	342	397	241	1192	407	396	269	152	402	257	314	295	150	147	236	201	66	193	179	513	92	72	186	176	156	489	132	164	473	185	778	204	430	472	434	260	1074	559	376	1238	140	106	361	318	497	679	181	341
SNCAIP	84	36	131	49	27	127	185	88	79	110	176	148	14	319	245	98	51	42	202	42	58	18	64	196	51	118	55	89	71	29	151	319	23	142	199	8	23	27	93	105	19	58	140	14	49	13	96	46	304
DDX20	236	69	253	147	554	169	375	193	222	250	431	155	746	193	400	160	317	120	392	121	246	64	287	195	254	339	672	185	135	58	219	296	141	174	113	185	29	417	338	258	126	76	315	397	95	251	361	134	151
BTBD1	684	864	796	635	800	651	1506	1022	691	1098	919	947	1730	550	1340	610	1153	633	1333	1024	786	284	1202	857	934	1321	773	720	522	143	918	664	436	505	708	725	203	1228	742	787	536	436	810	1422	607	606	1363	671	992
FAR2	282	1159	279	540	189	359	497	914	1032	1037	1020	785	123	229	577	519	657	530	1118	942	614	174	168	314	686	497	737	296	213	180	578	425	459	1208	787	219	218	1021	1067	421	472	195	265	112	450	1152	565	377	1004
BCAS1	45	2983	58	1106	30	764	599	2124	2771	2797	43	2192	67	824	141	912	104	320	877	2637	894	233	2	60	1522	55	26	358	319	420	660	30	455	582	2167	29	841	365	1019	385	179	352	99	102	2105	1954	1167	253	3159
POU1F1	1	6	1	2	6	1	3	0	1	3	0	0	0	0	0	4	3	2	3	1	0	0	0	0	1	2	1	0	0	0	4	3	0	0	2	0	0	0	1	4	0	0	4	0	0	0	0	0	0
CHI3L2	62	22	45	40	669	57	33	43	55	108	30	42	112	54	4	13	14	10	34	21	59	14	17	25	36	6	69	4	11	2	41	30	20	19	54	35	8	36	33	70	12	12	6	30	46	30	91	15	42
SBNO2	556	1297	1538	444	517	393	772	424	441	578	527	463	88	576	538	494	572	328	240	322	1221	376	662	571	722	820	1539	623	650	1068	1000	1279	1914	881	1182	1298	1391	2825	1519	1296	1900	903	707	1763	1383	1330	3256	1552	612
PMS1	293	99	231	193	503	271	336	239	349	302	590	194	901	170	539	150	399	170	336	199	213	57	668	327	274	406	445	339	153	123	321	438	171	311	215	289	28	358	279	390	271	117	385	546	94	269	291	209	224
HMG20B	262	236	214	148	374	201	269	189	468	276	306	221	95	176	340	177	272	137	241	187	630	49	300	255	281	341	442	288	262	308	294	355	284	384	357	260	258	613	563	387	476	223	278	978	377	719	977	299	364
CALCRL	705	246	960	267	70	298	324	301	47	286	636	319	102	103	54	166	566	193	43	202	860	652	280	1538	375	448	130	252	112	15	239	161	65	75	241	306	97	186	109	437	26	169	255	248	69	6	936	216	169
TAF11	163	153	175	155	312	159	259	184	190	222	281	163	226	155	201	173	148	119	170	179	213	67	127	172	210	290	282	182	151	0	255	265	155	236	230	156	89	304	330	238	118	145	231	419	135	163	335	209	183
ANKS1A	1291	989	719	522	502	994	707	791	572	824	963	622	203	450	807	890	427	574	550	629	710	229	723	1451	1118	1583	1029	1208	1019	0	1254	767	1289	745	1040	501	541	932	1403	1226	348	678	1544	977	877	744	1179	978	1047
AP3D1	1068	1683	1035	732	1238	953	1117	714	1327	1461	1657	1281	707	1014	1273	843	678	570	1008	746	1895	412	1065	922	1050	1020	2691	987	933	1128	1345	1731	1728	1693	1530	1334	876	2464	3318	1561	2194	817	1070	2329	1418	2046	2789	992	1384
ZNF76	350	237	373	227	621	328	291	230	255	360	360	200	252	187	180	241	160	160	240	188	237	94	264	275	302	326	507	287	359	0	324	352	233	376	336	174	128	235	387	571	200	309	566	677	218	428	510	310	323
SLC9A3R2	145	106	143	70	11	71	115	97	152	91	198	101	6	39	44	62	52	80	62	75	278	96	179	174	102	76	243	137	121	39	135	151	132	245	152	101	104	102	228	174	222	79	105	202	142	262	428	96	149
NTHL1	59	47	27	11	31	44	120	26	85	54	164	41	26	24	61	35	62	39	47	31	100	14	78	39	52	88	326	38	52	54	47	78	31	152	21	40	22	60	146	53	120	12	49	55	44	65	120	51	42
UHRF1BP1	616	351	826	469	1065	416	938	528	701	569	918	527	645	346	740	232	533	450	763	481	698	149	816	660	620	712	1098	528	376	0	569	804	446	745	536	751	137	1120	1000	713	312	303	730	1967	360	689	1156	528	565
GNAI3	1221	1876	1646	785	1547	1106	2012	1379	1766	1903	1701	1339	2030	765	1889	1284	1595	1015	1649	1358	1417	517	1308	2295	1462	2092	1249	1527	629	182	1581	1283	1004	729	1207	1298	335	2320	1574	1624	426	838	1622	2073	672	780	1941	1036	1210
IPO5	2170	596	1840	929	2206	1374	4237	1491	1899	1466	5664	976	2869	693	4416	1410	4259	1443	2700	1081	1860	568	3097	2630	2045	5046	3539	2408	1655	1394	2300	1919	1173	1927	1067	1658	269	2768	4832	2354	2198	1436	2910	5709	613	1566	2084	1801	1032
OAT	1031	278	655	299	386	739	644	895	548	684	922	550	712	9901	1672	774	1104	813	611	703	831	207	871	1292	1216	1667	719	1056	688	79	1099	237	361	440	571	454	79	657	990	990	433	616	1782	513	202	363	978	887	521
WDR3	380	119	577	251	649	234	570	242	762	298	1102	223	783	176	1169	148	674	174	583	152	370	116	708	386	337	496	808	288	157	147	260	610	161	405	185	509	96	769	943	324	238	148	394	1054	96	459	580	201	251
PKN2	1171	1945	1161	1335	1832	1481	2851	1961	3408	2233	1827	1743	1747	1602	1576	1629	2111	970	2448	2416	1820	455	2034	1649	1679	1750	1125	1522	821	374	1766	1533	1131	1251	1607	1532	434	2520	1726	1463	723	564	1778	1996	1107	1492	2199	996	1736
WDR18	86	40	60	32	116	45	120	76	97	84	166	72	74	83	126	23	172	61	97	32	127	31	118	81	92	122	374	118	78	99	78	229	63	146	66	115	90	440	516	174	263	78	94	270	81	212	255	70	77
TRAM2	962	969	1330	669	913	613	1117	801	1210	1227	978	1126	336	437	530	530	503	527	463	622	1337	234	901	1153	780	772	1020	863	428	0	634	581	602	694	789	739	240	1240	1007	929	284	595	845	1743	664	1889	2233	512	968
NTN1	540	89	36	185	76	311	52	191	48	104	38	144	6	103	14	227	38	170	36	124	239	41	1127	216	469	349	42	206	818	3	466	22	247	53	252	31	116	41	84	476	45	404	523	215	144	97	58	349	272
GLP2R	220	181	79	264	19	360	21	362	15	261	37	294	2	66	0	363	0	322	17	256	4	190	0	208	243	356	12	450	116	0	222	2	144	12	257	0	64	19	13	192	0	122	577	2	96	4	19	415	292
MCM10	47	23	43	17	90	4	185	22	22	25	254	30	671	59	302	8	279	22	87	22	131	23	138	82	34	11	336	8	14	145	27	345	18	104	21	91	21	589	235	49	260	12	4	501	33	79	326	5	34
DGKA	710	2063	911	1155	4590	931	1012	1122	1041	2335	416	1584	605	2091	379	1065	435	441	1187	1067	679	331	639	454	935	268	152	839	506	330	869	668	923	502	1977	844	689	1039	502	1110	821	343	483	484	1668	519	1771	556	1472
ERBB3	545	5370	104	2261	115	1926	6329	4361	6011	4388	5369	3379	36	5553	3718	2687	3314	900	6259	3586	1922	537	1378	249	2361	601	4813	868	605	1851	1254	3258	2183	6305	5485	2387	1462	7359	7827	913	3534	232	616	215	3110	5955	4077	853	5729
ROPN1	0	0	0	2	0	0	0	0	0	0	0	2	0	0	0	2	0	0	0	0	0	0	0	0	2	0	0	0	0	0	0	0	2	0	0	0	0	0	0	0	0	0	0	0	0	2	0	0	2
ANKRD44	1182	553	1251	855	7817	967	492	743	251	2184	483	830	2166	613	105	625	252	610	226	829	800	207	372	981	795	1177	187	918	818	55	1264	510	720	237	811	331	113	863	199	1578	116	428	1325	609	541	276	1476	1056	796
KARS	834	552	715	475	1165	560	1006	711	1017	892	2174	716	1348	459	1686	433	1299	552	1440	525	1031	254	647	925	855	1183	2038	799	473	491	768	1440	759	875	666	988	159	3044	1215	933	982	372	928	1543	404	951	1884	601	674
ADAT1	252	170	297	143	428	142	306	214	211	238	622	252	393	149	348	173	286	111	329	141	353	98	197	218	251	253	767	212	100	216	258	453	177	247	162	205	45	454	231	263	232	109	263	325	210	392	535	131	249
PDIA5	201	83	158	181	104	106	328	144	427	207	422	197	143	74	316	78	270	73	386	106	560	39	186	201	188	216	288	197	103	139	171	535	140	369	165	296	67	354	316	229	323	136	186	318	110	262	557	117	165
TBC1D22B	159	341	186	142	246	142	254	198	178	230	191	190	115	237	145	231	120	116	146	230	220	51	181	129	195	191	230	187	122	0	198	195	172	155	308	161	97	334	249	190	110	103	216	447	196	184	284	123	320
NDUFB4	278	343	214	176	343	217	419	304	442	481	555	328	366	183	350	281	333	299	470	365	253	106	256	429	420	594	314	361	214	85	392	348	220	293	335	201	58	592	472	419	219	117	454	561	165	221	489	311	339
SPEN	2008	2574	2691	1906	4564	1968	3432	2120	1407	2883	2803	2561	2873	1872	3383	1796	1950	1313	1834	2139	2625	797	2379	2266	2185	2166	3280	2336	1640	1517	2733	2976	2365	2183	2843	2130	1262	4465	3065	2892	2145	1324	2703	5026	2251	2723	4195	2285	2558
MYLK	32397	5446	1850	6402	1023	30039	2410	23369	212	10330	4224	2664	298	4257	199	24762	642	26143	1328	14438	2295	492	1268	16403	32534	82625	898	66007	31888	324	55602	773	22666	996	23106	1109	5867	2311	2028	35923	387	33879	63348	10491	9032	207	2791	37993	14728
ZC3H15	595	458	614	314	994	463	1001	559	813	758	1084	576	1201	529	1137	527	982	407	966	556	550	177	874	699	778	1136	934	720	380	272	688	801	285	678	503	562	103	1229	825	652	622	386	744	889	281	505	933	611	520
MAP2K4	444	618	475	392	933	430	548	620	752	809	410	602	704	358	313	587	583	427	903	734	579	151	1006	560	627	930	292	559	381	112	568	557	385	308	504	404	134	876	417	563	124	244	697	771	315	440	719	352	619
TMEM206	82	49	67	39	473	82	143	48	107	91	124	52	142	42	270	29	89	35	68	23	119	21	66	85	45	88	162	61	41	115	62	159	35	142	63	92	13	129	150	107	144	27	63	165	24	79	143	29	52
SNAP91	44	7	10	11	84	43	14	33	0	41	12	12	0	10	32	15	7	18	7	10	0	6	6	18	24	50	0	27	48	0	38	8	1	0	32	0	0	0	0	55	0	23	90	14	32	2	2	63	16
SLK	2152	3338	1701	1693	1082	2238	1946	2776	1985	2829	2076	2491	724	1074	1082	2433	2531	2020	1473	2942	3040	676	2190	2253	3194	5010	1137	3272	2009	1070	3188	1593	2139	1937	2446	3332	915	3875	1702	2718	1921	1446	4158	2172	1930	2570	2735	2662	2645
CYB5R4	299	657	353	328	1564	341	660	527	459	770	480	494	823	332	279	351	519	279	554	575	530	93	239	354	455	540	380	346	176	0	454	436	259	245	547	303	114	577	432	484	114	214	315	593	329	260	649	356	582
COL17A1	175	7556	110	2207	130	1311	1743	4210	1306	5429	516	3258	27	2961	240	2259	136	825	1303	2831	588	420	32	116	2780	67	366	775	547	498	1362	673	1776	1381	3966	554	1991	2165	1459	349	2323	197	149	115	3262	367	300	613	2474
GSTO2	48	81	170	80	32	57	186	153	200	148	288	109	9	80	24	86	371	34	258	124	263	50	321	226	133	49	172	121	44	164	77	153	48	588	99	460	27	869	390	133	645	64	62	452	94	385	419	84	173
SEC61A2	119	49	107	81	237	134	156	80	76	142	129	126	129	71	99	114	149	54	78	123	177	27	199	121	156	153	106	135	113	41	152	151	81	91	115	84	15	190	154	171	163	49	206	63	107	105	216	126	148
PRKCQ	68	66	122	99	111	53	75	59	5	161	75	104	0	63	8	21	74	32	27	61	108	32	136	39	73	36	86	31	51	7	80	152	59	126	104	114	8	282	89	153	139	48	69	117	56	20	251	71	73
TLE2	316	117	181	134	1	198	178	158	92	114	286	123	2	30	250	160	38	126	147	87	105	91	240	143	232	278	817	234	292	440	314	70	241	333	238	87	113	98	999	438	45	127	355	58	191	156	165	315	237
ASB1	547	291	360	258	555	386	449	272	290	390	448	307	189	197	297	254	196	291	259	240	412	113	450	433	475	685	638	404	364	228	479	307	344	478	412	362	163	450	444	520	395	357	605	874	328	282	468	425	376
FAM107B	650	1796	1700	852	2692	847	691	1463	1638	2894	364	2515	7450	1145	143	1050	821	489	631	1043	819	605	687	1964	913	681	526	1026	372	36	748	338	938	388	1154	1374	372	975	622	1103	488	727	1164	379	1238	1204	1484	448	1374
ME1	271	112	464	94	33	208	1130	245	183	254	331	203	15	107	722	222	556	223	514	180	852	110	50	596	263	617	337	265	170	0	283	770	197	171	133	213	45	666	389	432	95	185	412	123	115	525	1107	274	200
TBC1D1	2445	1018	719	759	2191	2534	886	1832	194	1490	679	497	1029	571	210	2055	852	1680	681	1300	1167	211	689	1651	2503	4565	630	3864	3225	110	3755	882	2258	252	1980	789	563	1224	740	3416	919	1669	4969	1140	1060	687	1460	2836	1415
CDK13	989	1157	971	915	2360	1198	1909	1322	1586	1831	2130	1281	1948	987	1937	1144	1224	724	1152	1149	1316	308	2216	1306	1330	1299	1877	1246	840	0	1401	1108	919	1696	1600	854	519	1449	2275	1592	1198	546	1544	1194	1069	1537	1668	1037	1386
MTHFD2	269	164	457	130	724	104	647	123	654	378	565	246	3803	326	609	62	1151	126	564	184	825	138	995	368	240	301	1178	84	59	122	140	818	132	486	119	614	77	1243	786	201	595	164	132	1318	103	677	1234	161	136
SLC9A7	240	89	227	111	2708	173	297	125	653	387	144	115	1238	138	165	88	299	69	262	95	261	30	411	176	142	189	87	127	109	0	209	799	85	170	118	391	36	1255	221	361	114	88	204	969	108	380	621	134	95
FOXJ2	560	271	465	205	491	394	486	403	248	455	326	238	207	214	164	329	245	380	208	273	505	105	475	439	391	662	411	733	389	136	539	301	377	365	395	281	126	529	424	666	189	296	697	371	235	473	801	502	329
YBX1	1915	1059	2294	1033	2144	1551	2933	1555	1474	1633	3374	1367	3150	985	3805	1100	2568	1597	2727	1302	1994	749	1805	2900	2313	3833	3735	2391	1649	645	2809	3053	1467	1638	1475	1149	468	5083	3577	2731	1009	1422	2672	4476	951	1596	3492	1892	1708
PDE4A	286	151	323	124	167	145	162	107	299	165	190	143	19	46	101	145	147	124	298	147	419	60	191	250	178	245	361	211	163	162	221	187	197	320	155	263	82	234	301	358	184	124	290	601	86	199	577	175	217
PPP2R5A	670	1251	1022	658	1194	590	1076	948	1931	1187	1066	884	830	503	1062	811	609	535	1052	805	624	377	717	1379	755	955	900	562	339	299	609	701	751	618	950	620	271	1154	686	734	963	304	692	764	646	524	1286	492	1012
CTNNA2	24	14	2	7	0	44	10	25	0	16	4	11	0	5	11	12	1	17	37	9	0	4	44	76	45	63	0	37	52	0	25	0	15	1	13	2	3	0	4	44	5	8	79	1	14	8	0	37	13
ELAVL1	525	330	494	277	907	422	744	423	447	542	927	422	1159	318	877	273	571	337	514	362	630	136	629	549	566	785	1152	548	438	220	549	796	375	572	419	411	141	1141	1261	623	461	294	612	1722	348	575	990	502	450
TIE1	260	117	406	63	15	156	82	47	8	47	111	41	52	41	9	62	69	26	20	49	223	85	73	233	150	84	100	86	98	8	96	127	70	65	165	137	84	70	72	274	41	94	133	136	63	21	488	168	80
DIP2B	995	2296	1037	1071	2573	1015	2995	1542	2120	2005	1814	1420	960	683	1464	1140	1188	750	1783	1836	1677	381	1328	1141	1618	1084	2186	906	632	500	1201	1755	1053	1580	1783	899	626	2323	2501	1371	839	563	1122	1925	1172	2146	2104	794	1572
SMARCD1	433	413	441	348	1349	372	785	362	346	543	646	488	1472	621	730	294	470	243	728	361	541	166	849	442	468	453	950	390	302	203	457	695	387	549	333	402	155	1159	1231	558	607	221	499	1071	311	761	765	322	512
KDM4A	468	776	449	481	1074	609	903	892	814	1117	685	856	681	613	817	532	395	310	865	584	715	170	1088	557	720	499	791	490	362	266	616	793	563	535	1002	515	254	870	872	763	389	299	617	925	595	603	975	372	888
NFYC	298	362	269	283	647	323	402	354	306	449	296	390	573	299	365	256	187	195	243	282	291	103	397	355	422	402	392	352	280	87	397	339	328	268	427	241	106	529	342	467	147	158	429	463	254	343	645	280	545
ZMYND12	23	8	7	2	4	8	7	9	6	15	15	15	9	4	20	6	8	5	11	30	8	7	44	30	8	11	3	6	6	0	8	8	4	5	17	15	2	17	3	15	3	20	12	3	6	23	18	9	29
SLC9A3	70	4101	89	166	41	5209	326	2790	43	3191	4	3608	6	1346	29	4321	10	296	81	249	10	687	65	64	335	26	422	2254	63	714	682	7	1665	80	9226	16	1857	258	638	159	572	177	734	490	5388	104	20	306	4447
NGEF	65	486	15	260	16	193	158	271	198	377	328	377	7	916	102	197	147	90	270	349	111	64	226	25	236	41	452	140	177	425	263	154	258	603	490	101	261	502	358	115	398	102	29	201	403	253	168	151	518
ASPM	155	86	108	88	1246	64	1355	186	1534	205	1196	238	9451	503	2162	12	1810	57	973	55	1249	48	672	254	110	54	1342	26	25	634	37	2732	106	817	135	495	23	3830	1778	296	2051	54	199	5159	135	658	1554	67	218
CD84	377	225	722	297	3905	309	404	299	40	845	337	401	2029	336	199	83	243	178	196	270	787	61	272	626	283	314	116	250	116	12	266	377	125	116	269	345	9	1223	149	794	68	336	244	864	138	109	1773	310	289
ELOVL1	268	957	358	286	362	409	845	633	635	752	785	651	269	254	540	418	426	292	709	424	504	135	436	337	465	309	653	316	96	137	268	549	355	416	583	621	150	1048	722	330	249	141	265	593	461	379	911	165	683
SPI1	157	107	305	75	461	62	129	104	12	113	83	161	383	94	58	69	86	171	46	50	419	49	77	277	119	199	47	109	58	17	104	106	125	78	89	258	63	270	66	343	68	146	130	488	106	23	705	124	97
ZNRD1	54	67	74	49	175	66	99	85	124	109	192	104	151	85	111	39	103	53	85	49	64	9	88	58	61	71	193	82	16	0	56	113	61	117	61	64	5	183	176	79	51	30	58	171	28	104	184	45	67
MPPED2	165	5	41	29	19	154	6	78	1	39	20	22	2	13	14	128	6	108	6	44	25	17	108	185	99	373	5	331	124	0	219	2	103	1	98	6	16	19	8	123	10	71	373	5	31	3	71	163	45
CLDN18	40	26	64	34	12	41	69	28	1431	38	47	28	3	10	4	31	1932	22	2	9	69	2	72	44	27	57	25	58	34	4	75	49	22	13	13	8579	7	25	33	77	1	23	101	86	16	89	71	24	17
ZBTB11	520	444	506	398	1340	519	758	478	721	768	995	599	1360	493	635	422	835	427	782	483	519	130	713	633	646	869	536	586	321	254	650	745	298	325	481	534	100	1238	624	663	251	254	743	1100	223	426	823	432	506
ATXN3	850	412	649	559	1171	875	846	651	707	824	822	512	560	306	449	711	529	557	626	638	570	230	1038	986	914	1363	443	989	669	159	1156	448	568	588	675	439	176	651	595	1167	364	358	1367	777	325	570	991	792	666
GOLGA5	428	711	483	366	571	398	877	498	981	749	832	547	666	456	603	342	518	312	849	690	692	111	786	556	660	702	392	510	308	139	546	410	302	353	523	578	113	950	813	615	446	405	509	800	323	639	1235	307	572
FGFR2	1470	872	66	397	60	1572	176	1279	1833	1554	231	608	2	175	118	1261	299	736	480	952	428	90	4660	614	1463	1987	18	1594	1866	12	1899	46	1113	227	1006	396	431	162	136	1451	147	604	2640	38	791	1294	459	1789	1207
LRRC40	258	163	212	168	600	224	340	294	167	309	245	219	834	298	258	223	342	223	300	256	253	58	280	328	306	457	134	317	213	64	388	322	130	123	198	187	30	414	163	276	124	143	378	336	95	112	431	259	243
ISOC1	167	188	216	134	202	99	304	200	254	270	208	195	201	246	156	155	247	118	358	216	325	74	318	336	243	203	87	180	80	63	188	355	123	139	143	170	32	408	357	205	253	68	228	158	118	186	330	100	198
EML1	1467	212	421	367	57	1358	144	835	20	392	196	216	19	110	26	1095	85	1193	89	586	175	98	780	1481	1638	2816	64	1359	1680	14	2305	55	890	117	724	66	214	182	229	1906	80	1004	2154	43	294	28	355	1452	546
TRMT11	236	169	176	235	556	254	371	282	394	333	519	223	654	426	464	300	626	173	457	261	404	63	396	220	341	381	501	323	162	0	325	463	204	402	239	363	68	781	486	304	241	109	361	849	164	266	328	241	279
THUMPD1	910	444	540	465	1712	863	1069	818	756	1014	982	658	761	447	557	613	807	489	828	740	532	155	986	963	930	1627	777	940	576	190	917	1025	558	564	555	424	160	1230	806	919	404	324	1362	687	368	590	1224	780	723
MSANTD3	118	32	123	60	116	71	208	73	97	67	114	41	115	30	126	75	174	115	46	64	184	15	93	126	106	324	89	189	87	0	176	155	85	95	78	189	37	196	91	183	103	209	193	320	68	96	264	205	83
KIF26A	113	39	134	37	17	51	242	32	0	36	138	19	4	2	57	28	26	21	6	34	47	37	99	56	94	63	237	37	152	4	116	39	71	31	57	83	39	86	63	153	130	51	80	577	83	5	101	84	56
ATG2B	1362	973	1256	975	2388	1253	1862	1370	2133	1943	1736	1155	1901	1433	1236	1073	1924	836	908	1430	1710	348	2161	1479	1538	1883	880	1420	1082	334	1656	908	898	447	1354	1145	264	1946	1311	1630	575	701	1945	1384	837	1427	2878	1352	1440
ARFGEF1	1641	2541	1564	2075	3774	1959	4452	2862	3801	3543	5946	2497	2605	2159	4522	1932	2062	1455	3590	2856	2269	661	4424	1925	2519	2766	4294	2269	1291	0	2326	1629	1737	2940	2702	1963	552	3303	1831	2253	2127	1062	2689	3170	1832	2845	3148	1603	2657
ACSM2B	1	0	2	0	0	0	0	2	0	0	0	2	0	0	0	2	0	2	0	0	0	0	0	0	0	0	0	2	0	0	0	0	1	0	1	0	2	0	0	4	0	2	4	0	0	5	0	0	0
ZFAT	211	150	197	188	1031	228	240	224	194	279	216	221	509	179	310	117	104	106	144	166	171	28	209	245	206	200	227	176	192	0	238	208	206	194	247	180	59	306	265	291	206	85	203	439	175	204	266	174	213
MTFR1	316	260	227	200	975	247	513	253	609	502	1065	273	454	214	732	221	578	219	522	232	391	37	445	218	294	406	530	313	176	0	302	315	142	345	241	331	65	767	301	302	288	155	312	528	130	368	494	208	359
STAG3	94	25	58	25	506	91	126	60	70	67	68	56	29	77	51	64	30	44	21	54	82	20	120	74	63	60	36	61	62	0	72	44	39	85	75	62	18	67	86	82	34	25	112	1371	61	75	88	53	57
FECH	245	190	170	125	200	233	197	269	143	269	117	234	65	123	83	238	277	193	367	234	195	68	213	487	320	479	73	366	190	13	268	269	180	69	180	182	42	205	92	279	34	107	473	1028	81	115	359	230	231
MYO9A	1918	1720	1598	1424	2553	2444	1673	2355	1753	2705	1699	1623	3892	987	1222	2051	988	1518	1375	2217	1132	535	3516	2457	2217	3129	1797	2812	1739	313	3052	1379	1455	957	2263	1002	600	1599	1060	2860	779	1333	3992	2759	1200	884	1790	2079	2171
DDX3Y	1204	672	0	0	2176	1175	4	0	0	3	526	757	0	0	121	1462	0	0	892	1447	0	0	0	0	0	0	0	2	1045	0	1739	433	0	0	0	0	0	0	0	0	1231	981	2682	292	0	0	0	0	3
PFKP	607	1405	494	500	672	412	1380	819	669	791	328	475	296	610	635	374	658	425	910	374	1213	140	1074	363	683	1399	977	1315	406	591	678	972	832	558	1435	890	381	2530	1044	683	3221	479	698	711	597	835	2253	1053	884
IDI1	295	794	462	278	681	293	1097	512	554	923	940	824	942	345	652	358	486	235	542	742	802	179	248	509	345	437	560	376	141	142	308	878	274	213	400	246	110	704	362	308	677	202	325	276	324	210	850	233	331
SP100	1120	1563	1913	1017	7776	1220	1128	1171	1221	2502	683	929	1299	1419	487	926	818	585	687	1373	1354	329	1581	1320	1181	1523	581	1098	926	315	1767	1190	1657	1068	1637	2091	608	2619	939	2012	653	538	1322	1321	1002	613	3121	999	1451
KLF6	3577	12846	9025	3197	1682	4214	5921	5851	2686	9037	2597	5575	421	1998	1183	5959	1388	2538	3254	8920	4899	2251	4508	10071	4803	3770	4422	6276	2639	1683	4689	3931	5526	1837	8526	3246	4693	6718	4326	4554	1884	4196	4484	4467	6423	2398	6554	4833	5748
PLPP1	773	1077	1119	345	151	765	228	694	181	1058	281	784	61	274	167	907	126	479	190	914	198	338	148	1697	908	1080	133	703	463	24	725	142	426	98	850	133	207	110	191	699	60	478	751	189	477	61	853	504	993
NEO1	1039	2253	495	1858	392	1073	2347	2099	2435	2269	1461	1720	150	1486	1516	1206	1491	1084	2995	2353	952	592	1629	1297	2449	1620	727	1931	723	470	1416	1432	1015	1197	1812	376	717	1016	1836	1169	1002	536	2169	572	1411	2445	2131	874	2465
TRAM1	1622	1287	2339	1503	2503	1119	3566	1712	2928	2575	3813	2011	6702	1603	3383	1059	2931	1178	2651	2046	3645	537	7925	2033	1795	2598	1756	1531	615	0	1553	1941	731	1151	1108	2689	213	3066	1329	1480	818	1241	1642	3264	633	1211	3516	922	1699
PHKA1	237	51	106	76	18	188	212	118	310	127	559	51	10	44	20	168	266	121	225	100	239	39	384	175	183	366	507	231	213	0	237	314	113	307	135	249	33	422	480	243	118	68	399	277	35	445	288	188	126
TNFRSF1A	1284	2951	1744	909	230	1128	973	1241	527	1688	597	1578	43	1510	384	1335	520	949	505	1342	1005	491	1415	1501	1533	1662	807	1350	658	337	1468	677	1809	757	1976	1101	1026	1887	1201	1533	370	781	1365	1896	1384	1065	2336	1292	2094
CACNB1	75	173	47	60	106	99	116	127	34	112	198	52	45	36	40	86	88	65	23	64	178	17	153	72	93	65	84	92	39	41	77	85	105	88	209	97	79	117	112	112	170	46	97	246	129	63	185	97	125
EVI5	764	627	867	650	504	736	1077	955	1442	995	1021	776	431	542	689	724	733	611	990	974	876	219	1053	1231	1127	1360	583	955	624	184	1058	966	546	796	800	666	250	1124	1044	971	183	479	1214	905	571	629	1177	846	916
STOML1	131	68	78	49	124	72	85	73	77	89	147	55	24	77	41	61	55	45	16	56	85	24	69	149	119	149	225	131	50	20	92	87	84	53	81	76	32	154	110	132	42	67	109	364	63	187	198	82	74
PKM	2907	2859	2543	1721	8162	1697	12134	2569	4220	3241	4127	2399	6673	1856	9921	1583	6692	1998	8165	1565	9109	570	11568	2683	2588	3691	9282	2890	1368	1411	2041	15522	2005	3534	2269	6286	663	24790	4399	3372	7676	2171	2258	23156	1779	4377	10580	1875	2448
DHX29	597	311	558	353	636	583	746	566	834	723	827	485	656	394	1063	498	602	452	758	532	627	172	922	674	705	1268	570	633	472	179	789	604	357	355	498	420	117	872	769	750	384	403	969	427	253	365	627	557	482
DNTTIP2	479	289	846	249	419	437	757	449	582	496	858	406	686	295	690	416	674	408	665	437	364	210	498	803	654	1131	541	617	362	110	727	601	301	333	369	602	137	834	707	699	185	335	875	742	228	532	809	599	388
METTL22	277	153	189	165	468	228	236	164	242	233	290	207	117	164	230	149	148	163	175	84	285	64	182	198	227	270	528	233	149	365	298	304	266	451	290	196	106	401	408	332	563	134	297	362	180	328	488	211	271
TP53BP1	1405	564	1003	824	2205	1147	2101	991	527	1178	1231	774	1027	460	2351	1006	1143	741	1246	719	1090	311	2656	1334	1335	1790	2100	1515	1246	404	1676	1065	869	1334	1081	573	295	1175	1050	1763	1545	788	2295	1809	606	861	1850	1199	922
TRO	169	46	228	93	234	167	156	128	10	96	88	67	274	40	12	75	76	84	10	54	130	74	292	296	99	150	43	232	112	0	168	89	101	51	132	91	40	61	76	263	29	151	261	269	43	13	164	96	66
RRP15	323	99	334	166	413	262	414	226	351	258	625	154	396	123	660	186	346	217	369	143	166	79	465	373	400	655	486	393	247	137	455	392	177	375	181	234	69	364	489	362	304	169	525	457	131	337	280	338	204
RHOA	3018	4151	3481	1889	5366	2853	6304	3671	3874	4499	4895	2830	4060	1712	3942	2668	2698	3068	3506	3396	4426	1137	2996	5448	3714	4610	3595	4169	1845	786	3445	4075	2201	1705	3079	2628	904	6878	3108	3374	1540	2102	3818	7909	1942	2329	6332	2584	3410
DHX8	697	744	613	488	1203	581	1276	819	866	970	1526	758	681	551	3329	605	804	393	825	680	874	221	1088	775	833	748	1277	719	471	485	826	768	590	874	961	570	290	1644	1312	850	857	375	868	889	698	1019	1406	609	864
PRKCZ	55	399	35	193	297	169	257	206	96	252	325	264	12	445	234	210	93	59	185	154	140	44	119	27	230	63	348	124	122	263	198	232	227	278	439	206	217	229	526	128	292	52	97	293	367	154	237	89	354
ZFY	348	210	0	0	727	385	0	0	0	2	471	334	0	3	44	463	0	0	421	457	0	0	0	0	0	0	0	0	315	0	593	88	0	0	1	0	0	0	0	0	170	272	685	61	0	0	0	0	0
IARS2	845	859	839	663	1061	783	1844	1067	2580	1259	2227	988	1225	649	2258	645	1735	638	2415	888	1388	426	1329	1244	1092	1324	1470	851	490	351	820	1869	521	1010	590	999	131	2237	1533	902	1061	294	1062	1557	381	918	1316	563	998
SYT1	182	29	28	56	27	148	28	167	593	70	177	32	20	23	144	137	17	63	433	81	56	6	120	104	205	338	10	268	98	2	156	65	63	35	137	8	14	120	119	221	143	45	363	151	57	327	40	215	86
NAV3	379	46	605	80	32	331	272	299	1	141	148	108	25	74	99	265	67	280	55	206	98	72	224	770	558	534	40	531	240	2	466	678	152	33	237	67	21	53	74	608	49	243	562	150	99	10	503	327	142
IDH3G	199	277	173	145	247	185	531	231	205	379	381	242	226	220	189	206	186	161	287	226	197	65	170	255	312	233	856	251	196	0	240	296	251	425	349	159	184	476	662	293	270	148	276	508	216	317	455	212	292
ROGDI	206	622	37	189	164	343	213	285	133	211	249	283	34	226	129	308	48	127	136	170	243	38	74	118	312	298	455	301	166	233	388	204	383	497	695	116	388	251	494	340	331	109	241	124	639	281	239	189	686
PDZD4	200	37	26	50	14	114	25	75	0	34	17	32	0	12	0	27	0	92	6	25	28	14	147	44	127	250	5	246	158	0	182	8	154	9	111	25	67	12	6	173	12	161	194	7	49	2	18	178	53
ATP2B3	13	0	2	2	4	13	4	5	0	0	3	6	1	5	2	1	0	9	0	5	0	2	0	0	1	20	8	12	11	0	11	0	6	2	10	2	2	3	2	5	2	8	6	1	0	0	8	6	2
ROCK1	1838	1073	1726	1162	3595	1650	2059	1429	1501	1919	1496	1348	2796	1064	1475	1318	900	1386	1453	1236	1868	455	1695	2572	1986	3479	1169	1948	1385	360	2473	1581	1317	798	1694	1518	400	2402	911	2125	775	1344	2342	1936	847	1111	2841	1914	1210
CBFB	469	383	653	361	1216	232	934	430	938	610	965	403	2260	399	905	253	841	212	568	329	859	138	405	498	446	554	1362	298	193	425	387	1059	198	605	355	692	124	1397	736	533	492	209	382	848	283	550	1271	267	398
PDK3	517	132	128	153	491	446	695	397	350	391	472	272	254	350	828	341	333	238	459	211	331	48	63	228	393	687	481	460	325	0	382	251	285	298	301	81	50	455	637	408	164	254	902	128	129	150	395	410	313
HYAL2	281	188	363	107	139	108	421	110	231	129	370	190	37	54	238	110	171	59	161	78	454	124	209	371	182	133	410	120	90	37	131	226	95	154	118	224	47	309	269	164	71	72	130	464	86	229	519	160	106
HDAC4	2639	378	583	616	499	1389	729	833	676	803	708	381	117	353	640	1009	280	932	332	684	831	162	610	1432	1920	3907	813	1859	2231	347	2195	469	1867	579	1080	416	553	877	690	2459	896	994	3218	605	677	686	1004	2153	846
RASSF1	235	173	306	117	557	124	298	140	188	180	287	176	217	124	258	125	111	139	157	92	422	59	176	303	188	198	334	184	148	148	206	286	147	236	236	309	89	509	233	347	244	131	215	431	119	358	543	151	168
FGFR3	57	554	22	257	24	236	141	348	274	303	162	404	7	342	140	270	56	91	337	316	43	89	145	29	368	58	225	204	112	292	205	54	367	457	687	86	544	409	592	216	572	120	60	159	686	258	239	232	541
IFI35	150	382	213	152	141	131	245	174	140	207	155	189	43	153	152	127	133	106	95	242	193	69	199	154	189	207	155	165	164	62	259	317	479	174	179	428	136	687	225	266	209	75	167	309	145	207	841	113	218
HEATR6	276	146	217	151	794	320	338	222	340	311	484	163	76	152	105	181	227	240	293	149	301	52	516	286	291	482	273	449	285	69	383	173	231	197	258	229	50	351	519	383	182	158	596	902	155	263	615	271	208
COASY	262	531	245	245	446	226	637	337	371	460	932	482	383	462	2415	263	360	139	328	266	494	125	552	329	348	238	826	236	175	386	279	720	331	505	410	424	167	1340	907	317	595	125	221	594	329	566	973	235	488
PLEKHH3	175	55	98	54	91	122	145	68	70	60	155	111	34	23	56	52	78	46	63	44	220	23	144	81	80	137	245	124	111	225	121	236	96	210	77	167	64	167	168	253	384	88	183	290	113	62	251	127	106
MEF2A	1206	738	1143	779	1350	1097	984	1030	971	1489	718	869	1367	644	567	1091	650	890	840	1054	980	287	1070	1501	1241	2200	728	1889	803	416	1541	540	1066	400	946	610	249	917	686	1467	490	854	1955	1104	680	538	1564	1287	896
OTUD5	405	444	366	229	686	377	528	301	401	446	348	375	302	286	322	288	158	172	291	267	360	115	383	381	443	490	438	520	343	0	516	419	425	582	602	353	270	575	882	584	462	317	486	543	447	447	786	393	518
TFE3	420	403	743	212	300	345	577	256	154	336	232	284	56	254	145	321	143	232	173	225	444	209	373	949	354	573	443	558	307	0	528	376	528	332	490	414	213	563	625	632	364	409	523	561	386	264	817	404	364
TBC1D25	168	174	206	110	219	160	155	116	125	204	156	149	74	111	80	175	65	85	73	133	144	54	164	192	197	171	134	152	112	0	191	139	169	162	173	119	87	194	297	212	122	97	213	256	181	127	300	136	169
ACSL4	1341	486	3444	540	1070	541	1876	683	582	748	1258	739	833	306	561	620	1284	722	719	535	1722	486	1069	1298	849	2421	1841	930	422	0	997	771	413	837	518	711	186	2882	999	1204	567	896	1180	2150	203	521	2535	845	456
INPP5A	482	369	224	226	160	529	227	418	204	420	269	253	131	156	179	553	176	501	198	382	296	100	218	468	657	1280	258	1007	579	106	857	126	474	213	523	240	180	314	208	709	153	588	848	229	356	236	285	657	365
GPKOW	127	129	95	65	155	112	191	113	172	166	164	105	104	79	100	67	89	104	108	105	143	34	136	111	142	179	172	93	123	0	151	129	127	142	133	114	48	268	247	183	163	84	169	188	108	130	275	112	182
GRIPAP1	421	439	405	299	982	373	655	349	295	586	529	489	412	386	384	281	251	210	245	298	569	131	407	349	451	402	775	444	454	0	498	623	542	772	656	479	361	888	939	603	1001	336	448	644	432	644	1038	424	602
FTSJ1	160	116	198	89	260	78	332	135	146	171	427	133	125	92	289	107	305	86	198	100	291	38	261	145	144	213	338	138	81	0	180	295	116	277	179	250	53	468	488	185	198	119	189	350	114	227	503	153	128
PRR11	46	15	32	18	116	14	216	30	84	20	281	29	481	47	160	9	108	10	90	4	194	5	59	55	32	16	321	16	9	101	21	317	26	134	32	57	13	323	593	46	158	23	16	1029	30	124	228	11	13
REEP1	666	49	23	110	24	953	32	664	7	300	220	32	18	107	4	735	9	836	45	392	10	14	42	431	911	2030	22	1800	966	9	1617	6	680	66	430	15	93	66	30	990	10	580	1830	11	252	26	16	982	272
ATP11A	839	429	1103	311	2090	475	2920	413	852	500	1485	372	77	828	1809	318	1146	385	455	262	1537	207	1235	1262	532	640	2193	498	349	2466	665	824	444	1878	478	1349	203	2912	1645	894	2281	530	661	2532	294	1424	2194	661	414
POLR1A	871	400	837	428	936	605	1412	481	683	637	1690	618	795	329	2443	318	950	344	897	254	955	215	1398	564	777	918	2030	763	527	701	481	1164	529	1591	589	905	280	1576	1960	1033	1094	545	1048	2431	323	796	1523	678	530
LAPTM4A	1472	1058	1587	656	735	1189	1536	1246	1061	1254	1320	908	289	529	926	1004	1008	1247	1386	1135	1084	383	1660	2518	1617	2886	671	1889	840	94	1420	918	784	650	912	733	206	1673	755	1557	311	821	1870	859	424	657	1807	1057	990
TTC7A	507	924	639	390	1919	439	585	460	439	649	313	486	969	916	298	463	268	296	226	562	1033	97	1055	580	598	252	528	542	356	275	598	506	551	423	755	466	524	1139	459	707	772	480	391	866	693	475	1405	426	649
IP6K2	496	994	392	660	1285	813	1278	936	1154	1074	1161	1137	478	584	1017	677	463	288	903	878	1000	197	887	728	996	446	984	541	341	691	670	835	421	995	1344	453	396	1210	1368	652	504	214	522	1129	767	784	1048	317	1826
STON1-GTF2A1L	34	0	13	1	1	20	11	10	0	9	0	2	0	0	1	37	3	16	0	17	4	6	0	10	23	40	0	0	55	0	3	0	18	0	20	1	6	2	1	13	0	0	16	0	3	0	0	4	1
SRBD1	299	253	243	248	1154	261	449	337	530	561	599	336	779	303	353	242	479	163	506	348	503	82	469	448	395	405	463	371	191	95	379	339	244	357	327	291	66	645	380	317	322	135	351	433	132	395	815	216	370
KIF2A	627	806	549	393	1263	476	1066	637	708	922	1041	542	1884	633	1570	444	876	416	770	678	575	149	1481	637	865	986	1008	626	350	291	852	838	432	504	669	492	128	1520	1122	768	488	237	762	1321	401	678	922	419	720
RASGRP2	340	76	201	82	3112	361	31	82	8	314	51	81	67	60	8	69	14	113	19	47	51	17	9	117	153	260	30	335	237	9	271	63	206	20	237	53	66	73	30	353	46	200	342	43	150	14	312	223	97
PSME4	1671	1552	2204	1104	7652	1392	3080	1459	2950	2160	2768	1404	4370	955	2417	1196	2865	1074	2672	1678	2524	565	2891	2252	2053	3467	2918	1888	1125	698	1898	1972	1094	1949	1353	1663	482	3947	2293	1934	1307	1619	2205	2390	928	2577	3393	1805	1566
IFT80	172	80	177	138	617	127	256	141	161	178	361	112	538	64	277	103	237	93	172	120	165	35	367	149	159	204	140	138	64	43	189	218	83	125	128	115	16	189	158	179	115	60	199	439	62	138	269	95	155
SIRT2	325	318	393	150	326	258	294	224	216	329	308	267	125	256	140	221	109	273	135	270	351	134	264	419	387	548	451	430	327	144	341	217	353	336	381	171	156	375	465	533	124	227	441	394	237	186	674	293	388
ERLEC1	460	382	595	406	703	308	744	498	1240	739	894	437	985	238	436	305	685	337	774	537	1050	161	750	624	592	890	645	522	264	100	478	522	280	375	266	508	79	819	469	498	242	341	581	697	162	495	1191	384	512
PPP2R5B	274	348	173	201	223	227	266	189	102	267	144	219	66	115	56	156	88	132	80	158	239	50	126	188	220	234	294	269	184	146	252	222	339	119	344	175	150	234	348	301	202	145	260	187	275	334	457	144	296
PYGM	338	10	81	45	59	215	7	153	5	68	15	22	8	17	3	157	0	218	11	84	17	22	10	224	202	836	8	799	269	4	425	14	214	8	175	36	38	18	13	445	50	195	647	38	69	7	105	361	158
PAGE1	0	0	0	0	0	0	0	0	0	0	0	0	0	0	0	0	0	0	0	0	2	0	0	0	0	0	0	0	0	0	0	0	0	0	0	0	0	0	0	0	0	1	0	778	0	0	0	0	0
PITX1	15	50	19	126	7	18	164	34	70	36	87	74	131	29	152	14	94	20	65	22	243	11	1	6	57	44	245	19	73	99	65	172	31	180	65	180	14	220	205	36	218	11	37	246	91	250	261	14	78
TRPC7	0	10	1	37	3	11	6	37	28	10	0	31	0	17	1	6	0	5	6	14	0	6	1	2	18	1	13	1	3	27	12	0	12	8	26	0	11	7	12	1	23	0	0	2	9	0	0	0	38
MAST4	1282	675	1960	578	4049	1024	901	831	948	897	736	510	160	693	170	696	513	580	553	426	1030	618	2435	2717	821	1344	683	1316	760	275	1124	543	637	720	1134	475	355	758	690	1382	617	599	1498	354	592	878	1218	1070	856
ADGRF5	813	312	2365	254	98	380	477	259	46	306	499	276	99	340	144	344	456	184	68	141	1307	587	381	1960	417	476	282	284	173	0	314	280	158	144	428	721	180	325	239	683	52	248	348	320	187	80	1495	395	215
SDK2	83	48	37	71	659	87	87	50	333	216	98	74	0	12	65	39	13	44	57	31	500	21	53	38	126	61	37	81	117	8	59	24	49	38	92	30	55	20	52	181	22	68	36	20	62	759	132	62	98
ADAM7	0	0	0	0	0	0	0	0	4	0	0	0	0	0	1	0	0	0	0	0	2	0	0	0	0	0	0	0	0	0	0	0	0	0	0	0	0	0	0	0	0	0	0	0	0	2	0	0	0
NUP133	617	253	556	396	1244	637	1020	522	1165	668	1145	457	1069	308	1412	454	848	457	775	424	645	178	741	818	712	1003	967	728	482	284	763	766	359	690	420	525	91	1288	840	811	786	268	968	1096	253	539	946	666	469
NUCKS1	4062	1065	3021	1705	3718	3213	3492	3098	3763	2553	4235	1667	4806	912	4055	2624	3600	2594	3696	2416	2387	807	4686	4770	4288	7733	2694	5161	2977	645	5118	3817	1920	2350	2200	1500	503	5427	2955	4517	2880	1968	6962	5891	1096	2485	4315	3543	2117
VPS35	1377	1240	1211	935	3245	1297	3134	1623	2238	1977	3466	1451	2614	1726	2056	1121	1883	1131	2695	1444	1505	394	1495	1661	1809	2313	1998	1440	926	433	1594	1482	688	1259	1065	1207	216	2378	1895	1587	780	579	1935	1789	725	1250	2144	1054	1324
DNAJA2	536	616	594	399	713	525	993	723	702	952	926	678	611	493	651	580	569	572	785	764	415	211	636	728	898	1274	884	734	496	217	750	665	425	479	685	437	147	1125	807	721	475	318	872	554	304	509	884	613	730
BCL3	140	483	558	179	340	191	291	216	205	310	157	316	28	664	168	251	193	234	230	250	339	174	147	216	224	314	432	278	129	267	393	350	856	387	565	365	469	392	722	569	492	272	318	758	627	713	781	558	337
KCNAB2	263	155	291	105	1159	153	177	96	25	203	250	125	249	145	84	133	105	88	63	86	575	35	98	322	166	174	313	122	144	137	174	190	137	317	233	368	84	461	286	411	396	177	167	525	182	113	899	177	159
ABCC9	2034	141	2002	205	36	905	366	631	8	297	414	227	58	225	32	880	186	584	43	346	634	332	127	1883	720	1841	96	1272	646	8	1268	139	604	41	424	229	143	218	64	1112	28	584	1926	69	190	24	1456	1070	320
GAL	16	4	3	0	0	46	0	5	0	2	16	4	0	3	8	8	0	4	6	5	2	0	0	12	35	33	6	15	16	1	28	17	16	11	7	16	4	14	65	16	4	4	51	84	4	5	3	15	1
CLEC2D	405	159	541	444	4125	354	372	255	137	1209	414	434	3115	424	134	140	133	140	184	306	367	62	952	233	206	198	136	264	257	34	347	324	147	153	449	211	28	484	135	965	42	116	360	636	138	207	851	326	283
FUNDC1	47	34	39	37	89	36	129	76	51	55	81	33	161	24	47	46	77	42	82	49	60	20	71	67	71	121	117	72	22	0	68	82	25	86	37	69	4	193	121	77	25	19	63	65	22	50	90	75	40
MAOB	841	167	775	104	122	499	79	452	17	297	57	125	9	1102	231	474	14	527	323	336	86	390	19	1089	444	1374	4	1552	227	0	758	49	405	13	381	17	100	104	12	644	9	355	1553	49	180	54	153	745	327
RORA	1434	596	1127	943	1333	1264	617	998	304	1718	1026	747	171	500	702	1227	344	1003	304	1092	644	375	1625	1571	1377	2368	328	2206	1028	60	1864	361	700	544	953	376	142	1589	360	1461	199	1031	2190	489	436	322	1398	1740	833
DRD4	10	4	6	6	4	8	4	4	0	4	12	7	0	11	3	4	4	1	4	2	11	4	4	4	7	3	21	14	7	21	8	15	13	6	9	10	8	18	20	8	29	9	10	23	18	19	15	14	6
TGFBR3	2087	676	2643	835	87	1866	548	1061	446	683	730	699	25	256	1432	1404	1275	1251	119	1041	379	1181	628	5678	2606	2770	204	1687	1460	107	2260	160	1049	245	906	856	334	794	256	1931	31	782	2505	96	489	209	1227	2035	791
PLA2G10	7	149	8	14	14	36	48	31	53	61	31	41	1	11	7	34	3	12	28	86	20	0	5	11	69	2	34	19	17	9	22	11	42	19	49	9	24	63	63	16	22	9	15	13	57	66	70	12	67
HES2	9	136	0	28	0	42	90	109	108	67	137	81	0	25	112	48	26	34	145	70	98	39	59	2	72	25	115	16	4	50	15	32	62	205	90	13	60	43	132	43	109	3	12	11	163	318	127	18	128
ATP1B3	843	4784	3081	1546	375	1077	1793	2414	1081	3516	1700	2206	859	1361	1290	2729	1157	981	1024	3570	965	976	488	3723	2275	1249	1195	1679	505	382	1648	1067	1079	630	3164	1236	680	1505	1510	2041	498	646	2077	1746	1912	512	1993	957	2904
NEDD4	750	442	442	440	206	533	1016	567	861	550	784	450	114	1445	525	572	520	457	544	683	1005	113	464	571	779	1767	834	918	416	235	951	316	472	342	466	292	115	679	526	772	427	390	1072	903	185	89	693	504	307
PIGB	164	107	135	134	396	156	238	205	212	275	147	129	348	142	114	142	106	114	231	198	137	63	289	148	226	157	139	160	90	17	179	153	91	107	178	66	28	220	102	180	81	67	198	172	92	134	241	125	204
MAPK6	579	3361	659	564	763	1086	1808	1442	1339	2310	708	1691	825	1456	689	1353	1140	598	983	2620	1072	392	725	821	1153	1243	1072	785	327	106	738	1043	1245	538	1731	566	351	1660	668	699	675	447	779	1012	1122	1039	1839	532	1822
GNB5	248	106	218	111	762	262	293	177	123	331	145	142	424	109	45	244	140	187	76	196	163	35	284	258	238	480	160	291	264	14	418	311	166	94	239	113	40	326	57	337	71	143	450	234	138	111	390	277	199
RAB27A	329	578	491	272	523	206	392	569	943	902	296	556	159	310	122	355	364	343	264	723	603	156	383	227	580	860	336	496	161	47	435	311	321	199	299	154	120	845	268	529	71	330	475	663	257	502	902	270	573
HDHD5	168	64	137	120	123	104	242	125	175	188	375	173	164	106	391	55	251	90	307	82	281	78	178	154	182	160	302	121	107	86	148	364	128	412	167	303	63	474	501	145	208	67	187	350	115	291	422	164	223
UFD1	298	448	276	227	498	272	411	304	288	517	550	414	473	286	468	204	364	177	310	340	642	100	339	290	377	353	333	262	183	139	326	646	319	455	370	501	133	1087	594	396	167	141	303	444	308	379	857	233	391
LRP6	1451	902	900	1097	692	1753	2326	1716	2261	1514	1800	1490	835	1027	2214	1511	1353	1035	1460	1537	1323	339	2714	1533	1654	2234	1673	1851	1261	467	1959	881	1034	1648	1721	811	250	1306	2514	1857	987	819	2608	1269	749	1432	1222	1287	1685
GUCY2C	135	1411	34	672	192	444	1572	1115	3859	1449	1554	1345	27	2163	1499	519	1201	236	2039	1365	965	228	4	70	895	80	1417	222	53	482	215	108	369	1352	863	53	193	60	1956	164	722	50	91	56	767	2742	444	100	1347
SCT	8	1	2	2	2	3	4	5	1	1	5	10	0	16	0	0	2	0	1	4	2	0	1	1	8	5	11	4	6	7	1	3	4	7	6	3	0	3	5	19	11	4	4	3	5	10	10	9	12
PHRF1	631	657	504	402	699	475	778	439	507	554	763	521	228	756	584	423	272	279	424	277	831	201	586	445	673	466	1270	529	706	1395	748	1064	738	1147	880	582	554	1285	1569	873	968	482	562	1724	928	1004	1418	833	678
ELP1	730	345	562	436	1312	568	1091	554	901	853	982	468	814	420	1549	471	1074	408	482	478	754	206	957	793	665	816	834	765	478	0	822	873	436	700	520	616	139	1150	998	848	774	351	957	1091	278	990	945	540	541
NUCB2	371	198	358	187	161	248	410	260	322	354	286	164	1299	142	128	222	582	347	225	220	1016	92	344	431	441	670	157	468	252	39	541	402	233	190	176	530	34	472	179	483	51	291	618	1930	67	200	1061	285	182
PFN2	393	127	210	140	122	392	1336	349	21	311	631	188	141	530	211	392	165	403	460	188	622	88	798	423	580	921	349	613	380	10	693	337	354	81	248	209	59	256	455	525	133	284	851	1454	148	521	270	375	261
PTPN3	251	1195	165	525	41	485	3245	778	1576	903	1244	1153	16	825	1421	485	745	248	741	847	1091	238	778	191	591	137	2309	278	91	0	301	946	426	1025	947	1117	237	1805	2059	201	1764	57	197	679	783	1967	811	173	1080
SPTB	80	70	106	25	5	62	42	79	32	52	12	17	1	18	24	41	50	62	25	59	53	30	177	272	59	83	50	81	104	10	133	134	77	53	52	46	34	60	57	124	32	35	220	703	75	49	345	116	39
DAPP1	125	158	268	179	2022	84	293	87	222	787	156	290	1312	137	24	51	112	61	123	65	146	18	127	88	93	127	29	74	79	23	148	239	138	109	143	175	20	223	59	301	40	43	47	125	150	263	348	75	144
FGF10	182	46	188	20	0	115	41	59	0	31	42	56	3	20	0	135	4	48	2	60	12	55	8	453	171	244	1	96	88	0	122	2	42	20	41	0	26	19	9	242	0	58	156	0	16	0	120	107	29
SLC44A1	1243	5819	1148	2891	611	2346	5230	4841	5752	5114	4193	4574	210	1364	4351	2795	3951	1700	2517	4523	3032	958	1867	1401	3346	1281	2847	1648	556	0	1398	2019	1722	2299	3778	1574	724	4222	3353	1486	1510	493	1596	1258	2462	3182	3864	929	5154
TMEM260	294	278	281	277	811	278	516	412	605	502	750	381	494	333	605	215	389	165	604	261	464	93	778	326	382	395	371	313	157	135	293	416	204	481	337	342	62	613	813	356	370	102	362	640	207	657	469	118	399
SMG6	610	629	501	512	768	649	533	623	569	717	384	599	328	486	242	561	276	369	463	502	690	149	700	676	675	636	417	750	559	350	769	725	645	513	901	519	284	970	850	1019	422	428	883	890	668	639	1027	670	761
EXOC5	1272	878	1047	716	2096	1055	1302	1358	1269	1296	1397	942	2752	710	1170	1023	1263	1055	1271	1150	1289	352	1421	1478	1354	2521	663	1411	880	136	1499	1039	783	655	810	1004	192	1654	1293	1447	603	859	1651	2267	467	877	1622	925	915
CLTCL1	159	50	133	64	102	154	214	100	85	100	207	56	150	35	35	54	37	67	45	66	585	50	203	289	197	123	80	166	64	19	137	281	66	111	126	171	41	79	228	259	63	43	154	281	84	107	487	91	94
FGF22	2	4	4	3	0	2	1	0	6	4	2	0	2	4	2	1	0	0	0	0	0	1	0	5	3	4	2	3	4	1	3	2	5	4	2	4	8	0	8	3	8	0	3	0	6	2	15	5	2
FSTL3	290	110	581	49	77	135	211	78	11	96	158	87	8	35	63	116	179	124	40	45	293	79	182	322	174	431	91	522	150	57	271	209	248	232	164	296	123	125	231	366	160	607	329	301	133	6	632	343	74
DGCR2	835	1714	550	653	885	1009	1043	1269	782	1276	1240	1229	274	711	1028	1026	424	513	631	980	1181	303	943	645	1174	813	866	741	546	411	836	1165	922	1124	1834	708	775	1288	1335	949	541	340	809	1604	1388	1096	1441	719	1927
RNF126	127	171	146	110	226	114	162	93	205	188	239	190	95	159	242	76	160	90	202	139	253	71	103	96	216	154	519	80	124	211	147	270	128	336	234	234	96	498	643	203	399	75	120	294	266	341	699	161	262
MNT	344	250	416	226	238	235	282	181	313	302	162	279	102	178	164	254	168	171	159	166	382	138	250	220	227	228	573	363	301	228	329	350	421	395	318	355	232	704	690	652	393	273	403	373	526	498	995	344	300
ZXDC	547	501	408	401	828	478	783	588	941	757	939	520	378	579	811	387	349	313	483	380	808	170	452	486	672	446	966	392	455	389	547	382	649	992	774	420	250	725	975	736	687	249	637	882	576	1086	1115	568	622
JMJD6	277	224	298	135	190	235	375	199	112	279	304	233	107	149	106	244	182	210	90	218	237	95	141	378	319	494	382	497	306	139	384	338	288	158	280	317	155	471	293	467	340	266	434	437	181	187	565	347	236
POLB	107	68	107	80	341	121	170	97	169	145	192	97	192	67	335	64	238	75	138	85	210	34	218	82	98	156	113	110	89	0	144	191	85	174	95	137	12	304	274	160	111	25	178	273	53	216	272	81	84
ST6GALNAC1	59	1114	18	597	49	267	411	935	9446	1957	1317	855	15	459	1362	279	733	345	1546	1377	1074	262	365	36	1267	41	263	95	120	202	217	165	287	1056	423	612	169	417	803	228	70	61	48	33	674	3580	2100	151	1160
WIPI1	178	401	328	253	81	149	626	287	410	430	1044	376	71	134	39	176	197	159	438	290	511	150	194	293	241	169	610	195	120	129	180	155	183	331	309	169	120	380	327	207	223	170	131	271	275	554	798	128	393
FRMPD1	12	1	2	0	117	5	6	4	0	15	1	8	0	1	416	0	2	0	0	5	3	4	11	29	7	16	11	6	12	0	15	9	13	8	22	29	0	4	7	24	56	7	12	3	7	7	6	4	22
GBA2	826	2324	591	1086	1041	1203	1436	1754	1169	1962	780	1891	554	1905	1037	1275	607	657	1172	1603	1110	447	967	625	1663	851	1571	1344	991	0	1484	1055	1747	1199	2517	707	1119	1507	1715	1157	1456	612	1067	799	1983	2210	2019	1044	2162
NDST1	1427	2218	1940	730	544	1056	1044	1134	198	996	782	1295	185	1484	247	931	468	700	401	877	1744	486	2567	2087	1257	1364	697	1259	781	178	1144	639	1512	640	1008	1008	807	1117	1171	1507	753	1086	1274	1647	1096	736	2074	921	935
ASNS	259	150	183	196	670	218	549	270	609	392	642	218	1053	185	309	208	427	196	255	256	435	73	536	187	276	381	1148	336	179	0	312	270	206	509	239	362	48	447	755	294	340	162	369	203	133	628	441	232	206
AP3M2	262	139	307	170	257	221	504	166	293	302	438	160	132	49	616	110	405	126	218	82	374	30	686	188	226	268	161	220	153	0	258	347	155	369	227	494	47	623	369	262	434	92	317	545	89	361	531	170	206
CNGB1	7	6	2	2	54	15	0	16	1	4	0	1	0	0	0	2	0	3	2	2	4	0	19	4	13	11	2	6	46	0	27	0	4	2	13	0	0	2	0	5	3	2	26	2	8	3	10	12	6
ST6GALNAC2	63	35	66	24	6	70	22	45	302	51	45	40	6	14	27	48	82	37	93	42	78	44	843	112	109	106	20	105	87	17	109	32	96	32	70	115	22	79	42	157	32	55	158	238	35	86	186	100	54
CHAT	2	0	0	1	0	2	2	10	0	2	0	2	0	0	0	0	0	1	5	4	0	2	0	0	3	3	0	4	1	0	6	4	15	0	12	0	1	1	0	0	0	0	5	0	7	2	0	3	11
PABPC1	6248	4381	7176	4544	10546	4346	13310	5423	11969	8736	29629	5539	22422	4804	36420	3466	15343	4247	12549	4671	8849	2300	19580	8092	6574	10127	19965	5775	3908	0	5636	8286	4376	15697	4248	8865	1432	17545	27988	8182	8875	4817	7474	25316	3672	18943	13041	5353	5451
TESK2	101	452	74	165	97	132	113	224	252	278	80	215	65	269	51	166	64	65	79	349	110	15	33	67	163	90	87	71	69	37	157	67	186	90	327	49	71	134	132	148	59	56	95	129	208	122	140	97	253
CFAP20	111	82	161	66	201	84	124	122	140	155	262	102	284	102	164	74	146	83	101	105	142	36	231	238	147	117	236	109	58	73	88	180	38	133	102	80	22	231	173	125	91	60	155	177	51	123	239	59	135
CSNK2A2	808	612	711	521	1317	665	948	597	1261	971	1841	721	1486	649	1346	527	994	441	1079	752	808	290	1113	1098	907	1062	1533	716	458	441	764	1091	533	1082	617	905	164	1425	1573	973	888	440	997	1185	452	1035	1420	647	653
PTPN21	617	794	451	539	66	647	411	863	513	810	460	566	17	453	94	732	261	538	399	781	373	180	602	730	859	1312	227	1095	647	147	844	272	548	297	971	271	345	266	544	829	256	552	1269	584	554	361	423	652	914
EIF2B3	209	49	232	138	199	141	232	141	128	171	286	140	385	64	268	108	164	163	138	90	141	51	204	340	188	320	276	270	158	42	231	168	91	147	155	180	55	252	224	246	87	154	292	218	79	132	262	152	138
CAMK2A	35	54	32	33	5	48	31	53	25	68	21	116	0	11	5	33	27	23	30	67	33	21	16	19	126	126	25	57	47	24	38	27	25	42	33	25	18	60	25	55	299	44	43	6	61	70	55	55	117
TCOF1	514	200	507	188	845	323	699	334	251	347	964	252	561	280	1066	186	549	219	431	200	569	99	659	703	431	498	1572	368	389	698	511	1221	399	944	350	568	174	1490	2069	757	2171	330	524	1462	353	771	1347	448	419
CDC42	2055	4281	2331	1702	3350	2316	4417	3277	1331	4120	2725	3183	2547	1479	2931	2566	1988	2113	3383	3706	2540	848	2277	2764	2996	4021	2124	3035	1297	447	2573	2343	1990	1151	2927	2045	662	5098	2283	2645	714	1379	2729	3336	1901	1539	3997	2033	3257
OSBPL3	390	257	551	399	1587	169	1113	304	1428	774	1539	598	3907	584	1186	147	1075	166	829	250	1411	91	1769	211	297	236	1034	172	119	0	287	891	184	1085	324	1048	106	1669	1084	509	838	222	168	872	297	1639	1148	200	538
EPHA8	0	0	0	0	0	0	0	0	0	0	0	2	0	0	0	0	2	0	0	0	0	0	3	0	0	0	0	0	0	0	0	0	0	0	0	0	0	0	0	0	13	2	0	6	2	2	5	0	0
SLC12A3	2	0	8	9	271	28	5	0	0	7	0	9	38	0	0	2	0	0	0	0	2	0	0	1	4	1	0	6	4	2	2	3	3	2	1	0	0	2	0	7	0	0	0	4	4	1	13	0	1
RAD18	182	175	142	181	611	174	572	225	242	252	864	176	1184	142	409	124	627	122	413	208	447	61	530	143	210	228	607	137	112	235	212	594	128	317	141	259	48	853	440	275	230	66	195	733	128	299	472	110	258
ATP2B1	1434	4882	1886	1834	4607	1659	1982	2719	1605	3239	1758	4251	3662	1544	1578	2417	1791	1307	3164	3729	2300	492	3166	1515	2404	2153	1018	1787	797	377	2331	1650	1365	555	2901	921	463	2902	1768	1989	339	1476	1750	3371	1579	1944	2560	1223	4101
TRPM5	6	6	9	10	3	8	15	42	6	12	59	9	5	16	58	11	25	4	30	17	20	22	7	29	57	7	39	8	41	67	25	151	69	79	36	4	43	5	27	30	107	5	4	9	72	149	48	97	48
NCK2	252	295	295	162	380	263	359	282	164	437	322	242	69	254	248	205	147	171	139	249	415	61	282	249	335	400	474	270	317	160	297	170	262	387	314	246	135	380	402	395	238	127	327	267	266	343	469	226	349
MAP4K4	1344	508	2350	620	4808	959	2136	863	1047	1342	965	663	3578	645	1499	662	1155	727	747	645	2067	384	2310	1749	1163	1985	1383	1425	1076	342	1362	1457	735	1281	976	1900	397	1057	908	2278	427	1271	1668	3149	647	790	2265	1137	679
MGAT4A	836	4790	1164	1651	1234	1461	2043	3455	1278	5013	1893	3382	307	3779	966	2243	1413	736	1600	4118	1479	385	1786	752	1803	738	1277	960	391	216	1043	956	988	661	3887	689	598	909	1279	902	374	413	636	892	1886	690	2469	526	3896
RPL31	2227	818	2446	1289	3226	1558	2920	2055	4294	2252	4694	1262	3953	986	5361	1431	5191	2093	4340	1746	2375	732	10473	3468	2875	4439	3929	3233	1723	794	3160	2232	1344	3412	1461	3651	362	3535	4787	3280	3629	1525	3283	3011	911	4451	4226	2296	1636
WDR1	2790	5147	2050	2006	2977	2691	3314	3539	2125	4510	3196	3932	1101	1613	2171	3382	1546	2429	3121	3444	3306	968	1906	2704	3990	4858	3450	4452	2374	819	4074	2475	3994	2279	4781	2034	2037	5426	5395	3816	2079	2477	3601	3188	4178	2176	5141	3122	3950
SNX13	1351	2644	1225	1743	2321	1851	2368	2782	2474	3439	2554	2223	2740	1159	2792	2431	1880	951	2605	3800	1565	535	2251	1855	2062	2125	1900	1732	843	0	2136	1226	1205	1415	2330	790	484	1789	2313	1569	1147	614	1934	1151	1143	1356	1792	1180	2679
MS4A12	1	9745	54	817	18	1682	264	2610	0	2520	9	6568	3	2	0	981	3	820	309	3083	2	438	0	92	1718	33	5	229	107	58	632	2	3300	9	5274	1	1472	8	353	156	20	91	87	69	4081	4	0	145	5364
ARHGAP10	1292	233	860	569	98	1291	267	960	15	610	233	242	52	106	115	1026	324	945	105	678	330	356	362	1627	1663	2453	86	1702	1708	18	2517	387	807	156	912	303	249	626	152	1660	178	852	2288	500	324	72	651	1969	473
RPS6KA2	522	336	444	226	858	276	552	292	443	336	271	338	66	90	61	181	163	279	80	195	859	139	1086	602	353	855	418	808	342	0	563	167	296	307	424	206	174	222	144	506	154	372	654	253	383	811	789	423	336
ING3	213	161	136	114	690	210	178	217	246	256	252	254	382	126	238	208	162	140	187	231	124	55	224	218	297	342	211	209	178	0	290	154	191	146	210	71	65	256	225	222	68	74	337	74	122	192	235	167	172
VASH1	214	173	205	134	125	134	381	133	29	121	171	147	21	76	66	114	88	125	75	85	362	44	205	271	153	156	217	153	115	58	149	404	132	160	218	242	98	219	230	276	104	213	148	342	179	137	428	154	174
LMCD1	429	259	3403	130	346	200	431	95	139	144	396	298	21	64	50	198	331	71	78	122	1460	462	715	1175	364	382	282	362	125	63	219	335	65	298	320	464	150	938	219	510	222	1146	236	485	195	444	2537	976	125
BUD23	249	116	290	164	369	193	584	141	350	253	664	168	233	142	524	127	439	112	281	90	415	101	385	263	289	318	806	218	144	0	247	544	142	584	189	359	87	834	976	276	605	165	304	879	170	784	720	229	203
SEL1L	2207	2675	2623	2492	2012	2009	2642	2784	3507	4448	3315	2933	1103	1629	1838	2024	2058	1839	2531	3046	2827	769	2275	2787	2986	4081	1448	2504	1420	272	2484	1748	1564	1335	2168	1791	422	2664	2441	2423	869	1384	3178	2826	1254	1652	3945	1740	3170
TRIP13	32	19	10	7	133	6	239	27	74	17	308	11	424	53	246	9	210	11	104	15	164	9	156	42	27	15	420	9	8	87	10	313	7	153	18	78	5	389	259	20	183	20	12	365	15	174	312	10	10
ATP6AP1	491	533	482	286	391	396	1588	536	509	655	988	534	184	352	504	308	332	240	487	429	977	168	768	475	534	416	1589	345	187	0	273	537	317	907	508	491	104	953	1171	519	263	249	304	2209	351	506	1609	267	602
TCF3	296	228	267	179	1723	293	486	204	428	305	633	388	1211	313	757	126	279	92	294	113	470	72	342	223	297	229	1238	183	255	499	244	546	232	880	261	252	158	661	1676	531	752	156	223	1018	469	719	780	180	425
TRIB2	400	143	489	179	1031	328	409	285	389	438	314	172	281	139	88	189	733	251	254	151	299	100	972	287	232	603	155	591	296	23	523	423	370	78	298	310	85	880	147	736	145	279	579	151	205	241	808	429	167
DAZAP1	638	665	513	413	928	501	845	509	647	603	1090	572	762	533	1179	370	466	285	702	348	960	222	581	510	666	456	2064	534	378	794	514	1456	739	1311	914	675	345	1601	2158	855	1307	308	587	1957	865	1484	1858	545	891
MBD3	186	170	230	158	300	157	188	159	66	167	277	202	192	200	460	144	146	87	129	104	257	64	197	223	212	209	694	213	161	232	235	469	262	283	205	171	230	336	737	335	254	165	248	507	250	352	439	209	220
PRLH	0	0	0	0	0	0	0	0	0	0	0	0	0	0	0	0	0	0	0	0	0	0	0	0	0	0	0	0	0	0	0	0	0	0	0	0	0	0	0	0	0	0	0	0	0	0	0	0	0
HLTF	762	134	442	348	1621	629	394	490	954	462	855	250	3289	295	593	526	108	461	304	404	661	122	893	830	607	1408	167	903	676	52	785	571	326	263	345	285	36	1472	68	887	341	244	1104	1178	135	410	356	560	344
FAM50A	203	206	185	111	158	177	478	175	120	170	252	171	26	131	194	120	140	92	110	128	304	74	160	267	217	241	674	263	214	0	322	374	251	423	304	322	217	325	582	326	444	271	275	1239	228	365	524	252	242
FAM3A	195	377	151	171	142	178	430	203	274	257	555	246	123	261	143	176	124	113	139	178	171	67	171	211	227	184	644	173	141	0	248	219	223	406	280	112	156	265	708	299	160	94	235	458	324	366	468	196	337
CPSF1	657	766	377	418	816	538	871	382	688	646	1123	552	412	572	1960	407	529	269	377	388	788	228	994	412	569	473	2362	541	690	0	555	872	740	1481	944	765	710	1660	1759	851	1435	484	385	3070	742	1200	991	552	534
MYO3B	2	0	7	8	2	1	1	5	16	10	11	1	105	12	905	8	8	1	6	1	57	3	309	6	6	4	12	3	2	1	3	0	3	6	3	6	1	31	6	4	7	10	8	3	0	81	31	2	3
CYBRD1	3092	1856	5795	1461	610	2446	1401	2294	298	1603	1424	2009	172	9531	125	3087	510	2182	273	1873	1211	1355	7095	9043	3456	4363	227	2910	1365	6	2142	332	907	259	1230	413	369	602	624	2613	135	1144	3983	763	856	41	2872	2024	1078
CDH19	575	103	46	119	0	498	15	433	0	236	111	83	4	88	0	534	0	335	12	270	2	117	0	481	1255	1251	4	966	816	0	1414	0	260	4	455	0	201	55	12	759	0	456	1013	11	208	0	16	886	243
PDCD2	345	289	351	293	924	329	775	339	639	532	931	368	868	285	650	278	587	242	722	271	368	145	654	344	558	570	736	327	274	0	392	756	271	660	298	402	98	863	446	437	508	165	514	690	196	527	575	283	399
SLC6A15	9	0	0	13	0	7	2	16	0	8	7	0	0	1	0	21	0	3	0	2	0	4	0	4	19	17	0	10	6	0	7	0	1	0	9	0	2	6	2	8	0	0	26	264	0	4	0	5	8
RDH11	327	216	243	180	377	249	579	280	238	366	809	415	272	222	665	238	466	215	482	253	617	73	618	328	296	448	456	343	161	77	346	1113	193	312	202	381	40	1110	658	388	384	202	486	801	118	375	821	226	247
PRKACA	479	461	447	218	254	348	290	325	120	300	281	313	146	191	191	280	118	286	144	222	416	170	179	659	428	585	481	502	334	107	447	291	409	238	361	290	186	516	547	787	206	379	544	685	332	317	919	288	417
ADGRL1	525	210	314	172	219	396	400	249	169	267	310	224	91	167	752	213	254	211	399	196	787	138	553	390	494	711	395	446	389	146	440	417	326	410	366	418	260	742	907	626	551	263	662	485	278	171	713	422	396
SPP2	0	0	0	0	0	0	0	0	0	0	0	0	0	0	0	0	0	0	0	0	0	0	0	0	0	0	0	0	0	0	1	0	0	0	0	0	0	0	0	0	0	0	0	0	0	1	0	0	0
ACTN1	8002	746	3032	1480	488	4718	3048	3266	1916	1976	2848	937	104	683	1981	3518	2159	4721	1259	2154	5840	533	4810	3572	6517	17611	2361	15993	7397	802	10657	2453	9381	2337	4511	3484	1945	4831	3384	10033	2161	11169	12005	3533	2168	3537	5711	8498	3230
ZFYVE26	1083	1056	867	887	2449	1154	1105	1070	753	1461	993	1059	859	1000	852	851	693	671	848	1062	1379	240	1392	1225	1094	1054	647	1031	891	493	1420	1262	1267	761	1261	1250	512	1995	1170	1407	862	706	1344	3040	953	1046	1759	919	1161
RPS6KA6	142	127	37	281	4	131	173	359	178	355	902	276	0	73	297	222	12	147	282	328	4	42	354	64	260	220	480	236	140	0	164	8	88	259	195	0	16	11	393	143	104	59	215	314	110	38	15	121	341
EPN2	533	370	390	257	191	384	323	308	554	349	232	256	24	145	205	331	205	338	220	232	553	129	951	434	466	603	207	596	423	124	644	246	556	339	388	386	216	534	245	609	279	271	720	548	311	800	610	505	357
PTPN18	508	1178	369	633	1388	511	773	779	862	757	607	799	2017	660	461	518	453	387	379	537	759	199	638	493	725	312	966	396	302	417	633	670	795	1192	1019	592	418	1280	791	745	856	348	435	469	1132	1128	1366	492	1239
LIMS2	2948	295	257	320	214	1578	123	558	18	413	168	116	21	147	6	795	22	983	62	315	180	86	197	1066	1541	3124	110	2626	2313	45	2187	114	2032	125	953	55	429	138	160	2218	78	1404	2945	63	614	27	415	1971	600
ASIC4	0	2	4	6	8	0	2	0	0	0	3	0	5	0	0	1	4	1	0	5	3	0	5	0	6	4	1	2	2	2	0	5	7	13	0	2	2	3	0	2	3	9	5	6	2	12	10	4	2
SPEG	3203	80	127	301	49	1490	121	463	0	301	128	31	28	104	17	736	44	820	67	368	133	15	183	645	1122	2613	12	2610	2602	47	2252	144	2951	57	861	62	398	88	54	2880	88	1997	3585	413	501	39	109	2313	632
LNX1	66	278	109	142	34	84	157	239	391	223	220	194	48	250	134	140	122	44	116	161	222	87	127	129	169	58	247	103	69	153	157	154	165	336	251	35	107	273	276	81	156	47	87	25	227	296	360	83	229
ALDH3A2	831	1166	861	461	874	982	1264	1211	1595	1554	441	1229	126	715	1144	927	1074	705	1829	938	516	336	3674	1565	1102	1622	535	927	675	133	954	1561	632	491	996	1085	254	1543	567	1135	425	306	1208	550	639	898	1012	669	1175
TFRC	2736	4189	5006	2453	7115	2518	10021	5271	5172	5386	8045	3656	136944	12250	12554	1873	9474	1512	12128	3131	5159	1850	2111	4814	2469	2169	7465	2175	614	1395	1342	9136	783	3883	3863	1887	674	10547	9128	2524	1474	1964	2347	8927	1839	2285	10420	1005	5280
SREBF1	551	823	644	620	543	446	1201	640	689	672	1111	1247	303	1075	622	594	764	224	1181	525	1650	294	1054	673	656	415	1199	557	576	753	737	2524	729	1456	868	805	370	3023	1267	1098	1970	493	641	1450	1109	1233	2776	687	761
TRPC5	21	11	31	16	49	12	13	30	31	23	27	12	4	13	8	27	11	21	19	21	10	10	8	30	28	17	16	22	9	0	21	4	21	10	20	2	4	27	24	41	4	9	25	44	19	15	39	26	15
AFF4	3411	4473	4065	2266	4705	3371	4541	3385	4593	5062	3130	3658	2603	2414	2556	3629	2881	2199	3123	3993	3072	1283	5748	5697	4309	5753	2763	4035	2588	817	4239	2215	2754	2220	3955	2653	1097	4615	3513	4056	3446	2434	4811	2471	2513	2998	5867	3556	3503
UBE2D1	277	350	283	192	559	184	409	335	407	421	441	292	389	120	274	231	412	271	346	357	302	75	281	271	296	547	242	214	193	36	228	306	143	229	220	238	58	392	250	323	147	115	277	287	159	172	501	184	263
MPP5	745	1623	732	726	556	969	933	1374	1032	1716	1005	1402	415	1703	885	1249	818	637	891	1911	718	247	1785	847	1238	1037	516	896	559	226	1038	705	727	444	1310	677	290	937	892	937	486	430	1137	2003	873	582	840	718	1648
RHOBTB1	275	307	406	127	49	213	487	339	490	345	201	221	37	128	510	205	242	181	247	278	399	45	550	377	251	470	320	597	128	76	419	108	194	237	268	136	73	306	333	406	66	229	602	178	163	204	895	337	356
SMC1A	1183	883	1289	1031	1864	901	2923	1289	1179	1645	1778	861	4648	1254	1548	751	2121	798	1015	830	2102	399	1399	1468	1697	1710	3206	1456	919	0	1288	1659	1106	1810	1237	1097	466	3105	3306	1835	698	606	1450	1512	914	1549	4267	1263	1251
HSD17B10	226	99	188	68	216	119	376	147	147	189	317	141	269	114	427	101	239	138	385	170	251	64	191	223	246	291	520	245	118	0	198	320	137	234	122	174	53	444	712	218	158	118	215	202	140	214	398	125	136
MARK2	401	2017	386	635	712	775	952	924	700	1078	851	1219	341	657	823	706	386	395	471	787	840	211	489	359	798	510	1608	564	315	558	679	845	936	748	1498	644	646	1681	1671	757	865	231	444	1451	973	1028	1362	371	1841
HMMR	32	22	12	19	185	9	281	32	160	47	374	56	1871	122	344	2	362	17	212	9	229	12	177	50	19	7	316	2	1	101	11	422	14	104	29	78	6	388	429	68	416	11	13	300	22	123	272	8	36
CHFR	473	1111	517	504	802	520	303	573	28	742	206	748	465	552	324	512	76	254	359	547	334	150	459	496	758	381	162	499	464	439	756	623	835	329	988	212	668	307	599	784	125	483	431	1027	1036	145	739	538	896
TRHDE	51	184	174	182	54	211	19	450	292	744	199	343	3	616	15	288	8	49	602	249	1	86	0	360	109	75	8	73	20	8	70	0	31	40	443	2	47	2	24	48	20	24	65	25	235	96	54	39	261
P4HA2	459	651	259	380	29	488	828	596	595	680	591	354	2	458	413	509	278	393	833	509	1194	85	729	777	632	545	358	470	265	176	360	525	266	507	501	464	132	576	521	480	573	361	507	933	382	370	1039	310	619
FCGR2B	205	30	190	48	1939	150	118	155	2	132	66	126	625	64	34	28	49	77	20	54	193	20	122	447	115	120	9	114	54	6	80	48	45	21	65	96	13	152	27	213	24	91	100	153	22	10	403	171	59
NFATC3	788	334	834	429	2439	629	535	658	522	827	848	518	1549	937	881	426	514	515	501	473	770	233	389	830	657	920	1069	708	515	331	750	614	469	541	532	369	126	968	680	1056	571	304	1002	641	372	496	1118	581	503
TRNT1	339	212	294	272	868	300	522	310	431	416	713	325	524	282	496	227	465	213	503	274	321	96	429	226	346	496	487	238	204	190	392	361	204	266	314	365	111	517	541	385	184	158	385	785	191	371	532	228	281
ACADVL	2439	4837	3210	2087	1574	2902	2938	3635	5154	4231	1606	3112	1162	4557	1340	2695	1534	1846	4280	3553	2351	1369	2099	3445	3655	2461	1970	2700	2661	1850	3458	3366	4648	3469	5598	2454	4045	4737	6038	3892	2062	2029	2670	3591	4470	4503	4178	2910	5968
STK10	583	689	1228	426	2220	379	793	440	931	907	486	713	527	468	365	426	227	324	347	363	1111	205	349	700	534	512	686	499	434	555	661	719	522	513	878	790	432	1031	728	909	841	562	394	931	806	1348	1844	538	874
FBXW11	791	737	664	499	1528	651	1017	824	824	932	825	667	734	466	761	669	651	521	668	758	903	253	1353	842	891	1188	713	765	532	184	845	638	548	610	647	603	172	1108	958	936	620	459	1009	749	438	604	1100	574	687
ACAP1	232	167	218	156	1793	246	143	112	92	434	131	223	338	240	81	62	70	79	45	100	241	54	112	129	146	83	70	129	227	74	307	310	254	170	293	169	110	365	130	377	153	83	131	270	273	145	608	150	201
CRMP1	307	66	110	90	34	220	171	120	10	110	85	54	4	6	1	139	26	146	20	80	130	37	260	264	176	196	71	362	254	9	271	104	151	80	182	55	39	63	86	326	10	174	448	221	58	11	132	243	89
EVC	861	190	496	266	104	647	427	367	17	314	280	189	10	79	19	479	86	316	36	222	634	111	998	730	541	734	193	754	684	50	896	277	555	325	538	303	127	308	206	1052	138	477	1107	1145	275	38	650	673	340
DERL2	291	363	333	262	628	325	398	319	431	660	334	435	537	296	173	245	398	226	393	331	444	137	623	380	356	403	219	362	149	53	329	338	181	218	291	316	70	465	471	341	114	149	340	604	164	238	670	205	378
SIDT1	173	496	271	608	1806	229	180	411	1502	656	230	546	114	242	244	208	408	114	338	572	774	61	24	121	540	46	235	149	172	132	277	519	274	472	365	102	231	1125	485	284	167	111	79	134	553	1368	817	110	625
NDE1	669	138	232	193	490	520	906	274	470	353	461	170	422	138	330	335	238	291	189	179	784	56	176	423	468	791	945	800	704	516	1055	586	641	490	421	456	164	1016	521	922	540	521	993	720	344	597	674	502	325
MRVI1	3220	303	589	684	199	2419	644	1372	66	990	767	365	16	249	27	1671	151	1564	160	790	478	148	448	1339	2475	5911	394	4426	3042	78	3962	251	2201	376	1599	234	403	375	538	3732	59	2577	5798	102	689	91	805	3127	1064
TMEM38A	23	8	14	22	35	28	13	15	60	29	28	30	23	16	45	7	39	19	14	38	36	9	45	33	38	48	10	25	25	6	25	16	16	39	20	32	4	5	53	33	16	5	27	39	26	32	33	24	28
AP1M1	361	283	507	147	509	264	224	201	51	244	221	247	232	278	91	228	80	193	87	160	278	140	195	530	314	485	383	351	293	82	373	358	268	193	268	236	155	450	535	492	198	234	436	762	136	92	618	296	220
PVR	251	306	313	309	47	267	567	344	434	336	600	469	12	174	772	197	285	180	332	212	737	149	415	239	391	324	1690	381	152	488	338	563	312	1083	451	480	206	1271	1827	288	733	257	341	2447	378	681	1223	351	382
XRCC1	121	84	101	52	192	114	129	120	104	104	164	70	111	59	130	75	56	68	77	85	140	26	166	105	112	115	258	95	157	173	135	162	99	188	148	128	56	485	313	165	189	56	157	313	125	208	338	82	113
SCARB1	280	498	624	263	594	259	932	452	323	510	616	230	438	251	781	289	345	148	1031	226	457	167	485	652	447	161	960	260	122	299	253	518	155	597	847	328	215	681	1194	348	925	198	254	2020	707	786	626	216	402
CYP2W1	149	10	6	4	2	8	1614	15	2	2	219	10	0	17	338	8	4	5	10	8	4	3	32	8	21	9	226	14	33	0	27	12	11	146	10	19	5	10	225	43	137	2	17	2	18	31	87	17	20
MCM2	126	49	68	53	1359	138	532	71	175	107	988	78	1535	177	686	21	592	50	216	38	446	24	347	109	93	82	823	43	46	235	93	856	60	393	84	214	26	1505	764	192	401	47	78	2191	102	287	969	62	122
MOV10L1	61	5	11	10	3	12	53	11	0	16	28	6	0	5	3	0	10	17	3	20	41	2	31	8	55	138	17	11	20	3	25	25	16	36	3	7	6	16	25	29	12	57	22	9	11	5	46	10	13
PANX2	2	2	12	0	6	4	5	0	0	0	0	2	2	1	0	0	6	0	0	0	14	0	7	4	0	8	4	4	3	4	1	10	2	20	2	17	8	2	5	8	11	3	10	6	2	2	6	8	0
SELENOO	150	178	141	100	291	138	113	99	108	176	206	143	127	175	173	96	95	57	107	67	171	33	142	136	167	103	191	162	158	151	186	274	206	302	252	172	157	252	349	199	170	114	138	203	221	275	463	177	185
TP63	5	10	23	14	21	2	8	5	21	27	16	8	13	11	1	8	3	4	2	8	9	0	2	9	15	19	0	13	28	0	4	19	7	3	10	9	2	9	9	6	5	3	16	9	4	17	24	10	9
ALPK1	528	660	546	485	985	424	962	770	1719	900	1037	484	1054	742	202	413	810	261	817	604	908	223	720	457	584	564	552	489	252	296	533	594	507	662	603	762	225	1383	625	672	717	314	487	871	486	775	1683	404	774
LLGL2	395	4484	159	1774	186	1684	3504	1826	1806	2815	3423	2641	162	1030	564	2097	998	711	1271	1749	2336	531	1202	133	2155	261	3320	1213	995	2952	1946	1328	2528	2584	3956	1549	2667	2748	4125	859	3436	590	402	516	4364	2974	2226	1115	3917
PDE8A	647	2362	934	1341	536	1138	1004	1734	1431	1955	862	1470	187	711	725	1227	769	834	1058	1526	1221	428	602	1317	1348	926	1565	944	484	52	1017	752	792	771	2462	643	711	966	1034	955	649	421	975	979	1434	828	940	702	2119
CLCN4	70	36	85	24	26	36	76	54	55	76	139	41	166	58	19	44	164	12	12	31	91	18	57	116	39	69	64	46	24	0	49	38	28	147	30	125	10	486	81	88	62	10	54	77	31	394	293	65	11
NLE1	128	43	140	59	150	48	117	82	127	79	610	66	191	78	837	38	258	46	209	32	104	36	319	103	98	92	454	67	56	122	73	266	51	262	72	186	41	264	812	119	302	44	72	250	55	247	212	99	100
SDHA	780	1140	621	911	1616	1003	1033	1385	1203	1821	818	1478	879	1322	1090	924	1193	706	2174	1062	888	510	1262	1021	1379	1160	849	721	663	308	723	1539	948	856	1179	816	353	1995	1320	1066	980	363	900	1933	670	741	2038	813	1598
SMARCE1	694	366	506	417	1670	523	860	609	424	741	1199	499	970	314	4554	515	666	484	765	568	513	127	1207	785	798	1170	600	614	506	121	897	535	436	534	416	228	96	827	730	771	217	318	902	301	320	458	850	639	536
FNDC8	0	0	6	0	0	0	0	0	0	4	3	4	1	0	2	1	1	0	1	0	0	1	2	0	0	0	2	0	1	0	2	0	1	0	0	0	0	0	0	0	0	0	0	2	2	0	0	2	0
GSDMB	269	2034	258	534	1627	890	631	660	1018	1782	797	846	352	1664	598	851	792	245	1133	1210	829	188	238	296	636	188	421	440	340	562	742	1374	1821	723	1229	743	576	1390	700	349	1089	261	328	362	967	1379	1905	210	1924
KDM5A	1710	1843	1698	1535	5434	1865	3058	2206	2611	3009	2263	1911	3601	1816	1995	1606	1490	1258	2710	1917	2139	525	3497	2080	2281	2532	1857	1959	1539	812	2477	1580	1421	2278	2128	1479	617	2414	3668	2596	1515	1128	2643	2943	1203	2327	2709	1541	2048
ADAM11	29	1	14	8	16	24	0	17	4	22	3	5	0	5	4	16	11	15	2	5	4	0	7	20	14	84	5	167	17	4	15	4	41	8	10	6	4	8	9	41	30	51	90	50	18	4	11	42	9
PPP2R3A	866	850	412	658	130	974	586	1206	619	965	520	610	50	337	56	920	117	766	789	1110	218	151	749	792	1340	2252	175	1552	1049	22	1764	187	919	325	956	167	255	227	317	1298	122	881	1895	463	500	152	310	1117	1133
FERMT2	3312	408	2802	727	197	2982	778	2056	41	1144	959	649	78	289	48	3076	304	2516	143	1681	870	977	1268	5742	3354	8406	260	6559	3081	40	5544	257	2073	228	2037	365	416	523	255	3987	75	3307	6622	1594	789	54	1580	4075	1254
ABCB11	15	177	12	33	4	249	26	176	8	130	2	277	0	5	0	114	0	15	60	95	2	133	2	46	33	2	0	24	6	4	27	6	48	3	123	0	71	18	8	8	10	2	6	9	92	3	7	8	327
DHRS9	42	5092	91	649	15	1797	385	1884	201	4758	26	4913	41	107	17	2266	14	555	1258	1731	7	540	6	133	825	40	13	1032	203	64	645	154	2327	76	2091	21	676	86	245	193	365	67	211	187	2058	44	49	82	3691
CD5L	2	0	0	0	19	1	8	0	0	0	0	0	83	5	11	2	0	0	0	1	0	0	0	0	0	0	0	0	0	0	0	1	0	0	0	0	0	4	2	2	1	6	0	0	0	0	8	0	2
PTGS2	512	381	2513	258	64	373	383	1131	353	587	188	260	11	177	117	769	2443	1869	91	1436	272	356	46	1109	643	3409	100	2046	345	20	1546	102	1073	71	457	1887	301	246	230	2647	37	1273	1526	82	229	107	1175	1887	287
IGF2BP2	165	783	151	425	48	224	686	399	399	568	855	529	11	624	743	302	563	146	793	591	574	133	889	187	499	337	895	229	271	583	354	968	291	1132	548	726	387	1874	981	269	863	153	133	3199	548	900	1131	184	562
MAP3K13	301	834	297	528	466	582	771	701	927	989	872	661	30	977	548	465	628	250	506	599	500	128	439	326	537	468	530	579	233	304	565	614	468	711	804	756	186	778	551	429	432	170	591	454	478	808	948	398	701
ST6GAL1	755	309	1234	812	21309	990	934	490	159	1916	3519	843	5371	468	740	130	961	208	1093	529	382	178	1136	515	662	369	1848	271	237	220	347	831	234	2877	517	217	90	2031	1597	1036	265	138	421	1227	390	111	1379	279	727
TBX21	5	14	17	13	16	4	0	5	0	5	7	20	0	5	0	0	2	8	0	2	34	6	4	1	4	4	2	8	4	0	10	19	22	7	6	10	4	54	10	12	13	8	4	22	2	6	64	5	15
FRY	1175	466	1233	629	841	1394	667	927	838	767	841	433	485	274	114	756	356	1131	119	454	885	214	1287	1112	1205	2398	644	2421	1176	138	2315	271	788	432	1101	418	169	452	639	1481	173	596	2909	175	460	671	1313	1034	553
PICALM	2619	3725	4533	2009	4714	2101	4112	3264	2465	3430	3206	3006	3863	2324	1973	2438	2655	2080	2297	3076	4313	1517	2814	4661	3026	4664	2539	3496	1522	503	3226	2381	2186	1499	2976	2587	581	4428	2637	2988	1438	2083	2892	4530	1907	1376	5474	2437	2696
NSF	328	655	348	319	1196	392	848	496	580	670	992	577	494	256	335	343	348	248	727	442	517	92	563	323	396	410	717	303	152	155	339	432	328	316	399	262	95	685	664	351	197	144	342	728	488	355	683	185	536
GLI2	205	35	92	116	19	178	152	104	2	73	124	84	5	18	0	103	28	121	8	54	120	16	161	226	153	125	87	269	217	20	265	121	193	132	114	115	43	91	105	311	90	194	379	29	73	14	275	215	117
CLASP1	1554	854	1247	820	2166	1529	1533	1329	1104	1461	1342	923	2433	958	1367	1240	1030	930	878	1163	1510	399	1850	1875	1527	2230	1502	1704	1314	546	1911	1369	1182	1282	1314	975	395	1948	1155	2138	1168	779	2237	1876	627	867	2238	1515	1069
MRPS34	111	103	97	49	177	95	253	119	141	157	298	220	193	112	282	72	198	92	295	120	182	70	165	156	167	210	609	138	100	137	101	312	128	266	100	217	62	482	479	206	203	69	163	322	171	259	502	88	183
NOTCH3	1174	558	2118	423	65	587	2049	137	175	188	916	173	24	139	177	309	364	198	73	132	2702	278	1328	841	452	423	1191	493	683	116	542	1023	397	927	794	1983	348	815	1192	1581	805	566	569	857	619	284	3575	1316	316
CLNS1A	567	290	447	447	848	483	877	520	864	669	1106	419	805	539	1082	341	862	381	904	417	473	153	793	507	693	1027	1243	614	441	296	542	723	300	644	379	605	86	1037	1372	667	693	240	751	1466	226	706	801	487	486
PPP2R2C	15	3	10	6	16	16	38	11	6	8	15	6	4	7	543	6	6	6	7	2	34	2	8	8	12	15	122	12	19	2	13	11	7	30	32	0	0	63	8	78	3	7	34	8	6	8	0	26	6
TEAD2	362	41	240	72	755	247	329	114	59	115	131	77	39	39	252	144	152	204	130	54	144	68	181	255	183	465	136	288	215	11	249	123	186	185	126	67	82	358	74	415	94	160	397	430	110	185	247	286	117
EED	278	223	251	247	1220	291	443	358	391	449	408	316	1740	254	345	182	388	156	458	272	299	81	290	317	271	443	364	250	127	83	288	404	165	215	227	179	50	570	430	419	222	106	323	644	139	190	466	143	312
CDHR2	172	8145	41	1454	176	2432	355	1767	781	2228	192	1704	36	7455	536	1613	118	395	232	2772	700	671	6	71	2126	110	521	776	1225	1378	1559	30	3067	244	1973	261	3678	70	830	446	613	506	319	314	5706	265	25	1051	3386
SNCB	0	1	0	0	0	0	0	0	0	0	0	0	0	0	0	0	0	0	0	0	0	0	0	0	0	0	3	4	0	0	0	0	2	2	0	0	0	0	0	2	3	0	0	0	0	0	0	4	0
TSG101	337	626	303	289	597	373	710	420	600	631	662	436	519	294	523	355	359	302	627	488	387	111	389	406	512	579	631	398	207	127	374	397	242	342	410	314	136	782	574	407	255	122	435	568	301	355	605	231	528
NCBP3	969	1093	804	891	1492	921	1069	952	988	1382	798	1059	740	767	515	842	1006	563	1008	857	993	302	2047	960	1258	1277	749	1050	753	341	1172	1230	894	950	1149	731	370	1880	1839	1206	640	574	1253	1888	827	1222	1648	828	1160
ATP2A3	493	1894	424	1125	8214	1297	676	1289	1116	1801	337	1876	2723	945	194	541	203	477	773	1305	1484	317	50	157	1648	190	671	710	894	273	828	403	1122	936	1621	312	1076	592	1952	1263	990	358	328	534	2659	3386	2020	879	2137
CA12	240	7852	150	2264	84	4232	3721	5025	3435	6368	238	6878	11	130	533	4027	1171	1031	2756	5809	2047	829	52	304	3106	125	1891	842	96	188	925	181	2445	1118	3952	527	1683	775	927	412	4399	415	560	242	3781	1100	1509	306	6110
MGLL	1277	7610	2316	2369	806	4102	2384	5120	2707	6530	1619	7348	113	1991	443	4522	724	1286	2626	4445	2289	1198	808	2722	3745	1214	1726	2920	1151	752	2338	150	3610	1502	5781	883	3064	1548	2591	1835	1752	917	1304	544	5221	2609	2077	1323	9855
NTN4	226	428	167	146	37	272	148	298	1059	323	57	214	6	147	66	248	72	357	748	321	329	124	1867	415	640	309	87	203	123	38	540	159	204	242	372	163	56	187	189	430	66	198	255	101	161	311	367	224	365
BCS1L	135	79	102	95	193	135	161	110	185	107	361	108	135	99	217	78	152	94	149	71	126	45	278	148	133	119	288	124	104	90	166	272	140	240	142	146	45	255	305	185	229	81	155	344	82	156	197	107	100
NUAK1	225	93	501	88	64	135	371	110	61	111	329	116	13	35	87	113	222	86	51	57	780	83	965	328	158	147	132	126	100	25	139	253	79	188	147	398	45	160	153	336	137	127	217	266	125	55	1151	138	77
DPP8	886	768	856	711	1882	929	1439	1095	989	1331	930	855	1560	809	875	794	844	797	1335	979	916	305	1220	845	1225	1684	931	994	752	177	1097	869	573	593	894	713	141	1226	710	1279	572	428	1421	995	644	745	1490	888	1088
SLC24A1	240	179	400	217	415	163	388	251	266	307	357	225	120	204	145	164	147	130	351	216	240	105	534	250	326	280	437	218	169	77	282	182	163	268	247	220	84	190	159	368	235	206	313	239	178	244	401	291	299
ZNF532	1664	325	1101	813	3097	1408	2095	890	79	1006	685	561	563	220	861	922	419	747	318	567	1186	247	1082	1595	1359	2265	611	2169	1472	178	1827	658	1185	543	937	1073	237	1759	476	2085	492	912	2756	3240	478	292	1443	1588	717
SCARF1	140	202	194	117	51	161	108	103	38	111	45	128	8	110	18	123	62	78	36	81	249	53	45	115	146	94	56	71	122	40	166	124	175	90	233	185	157	132	94	209	59	115	99	269	241	54	408	138	170
LMAN1	1311	671	1755	1086	1497	841	2011	982	2507	1511	2443	1265	4233	1623	1809	785	2731	784	2894	1124	3201	479	3763	1859	1410	1841	1009	1359	615	146	1329	2020	679	1013	743	2390	172	2999	1645	1310	686	1059	1746	8907	412	1988	3149	894	915
HACD3	596	167	549	271	493	405	1451	399	1181	356	1269	330	976	275	2235	294	1803	397	1250	294	833	143	1448	737	625	808	1359	571	343	191	632	1925	325	768	293	974	43	1969	911	657	833	190	760	1282	176	688	1523	408	396
IPCEF1	69	69	163	68	254	31	42	44	14	238	61	72	12	41	17	25	23	24	41	51	47	18	41	67	47	58	22	60	33	0	86	40	41	38	85	45	7	98	21	105	71	23	35	64	18	127	180	60	53
ZZEF1	2210	12598	1895	4429	3480	4669	2895	6908	2335	7773	1725	5537	1967	9436	761	4532	1287	2209	2497	7363	2208	1490	2078	2524	5759	2166	2080	3048	2740	2182	4660	2158	6315	2152	9088	1417	5518	4718	4758	3688	1278	2289	2849	3083	7706	2314	4916	3607	9486
NOX3	0	0	0	0	0	0	0	0	0	1	0	2	2	0	0	0	0	0	0	0	0	0	0	0	1	0	0	0	0	0	0	0	0	0	0	0	0	0	0	0	0	2	1	0	1	0	0	0	2
ENO1	2988	2866	2791	1390	3824	1240	10877	2423	1495	3421	6104	2772	5702	1943	9041	1502	6538	1869	6324	1797	7379	1000	9237	2776	2792	4029	7721	2659	983	951	1920	12529	2021	3366	2496	5540	904	22768	9007	2977	2930	1898	1853	20234	1901	4221	9475	1580	2734
SLC12A1	5	7	15	7	32	12	4	7	0	7	1	4	4	0	0	13	0	13	6	14	7	3	12	24	4	5	3	2	2	0	4	2	2	0	2	2	9	2	0	19	8	11	2	8	8	6	11	5	7
MYDGF	127	145	176	96	124	76	291	93	253	232	373	209	176	96	199	92	243	91	206	86	934	54	181	193	165	170	429	153	90	57	117	252	124	257	74	355	44	396	404	206	171	112	109	503	118	218	778	96	142
ANO8	119	94	103	68	130	93	75	67	129	99	81	93	25	48	78	72	106	36	71	51	251	21	137	99	95	80	175	90	120	149	117	228	124	152	132	241	121	146	221	165	284	114	115	219	140	136	280	89	127
TUBE1	363	86	212	202	333	316	457	286	419	344	355	180	322	193	216	199	359	178	276	196	250	59	291	274	259	517	519	264	208	0	296	194	174	283	187	212	47	333	337	342	186	97	635	206	79	269	291	162	207
ARHGEF10L	772	1080	514	735	279	835	1660	1085	611	1055	1530	886	30	688	835	624	1101	461	770	669	1453	334	318	871	1152	536	2024	960	749	1405	1098	1125	1125	2054	1656	394	942	2281	2632	1235	1620	763	636	670	1529	2281	2457	1082	1475
TXK	78	78	75	42	111	8	39	44	82	270	27	52	24	65	21	14	32	20	58	49	84	17	60	43	62	29	10	27	28	9	43	37	29	23	106	53	10	92	56	95	21	12	21	36	36	38	183	83	78
WSCD2	96	15	13	6	259	177	2	46	1	38	12	18	0	4	0	109	2	121	5	24	3	4	16	140	51	207	2	295	34	0	195	0	127	0	54	5	12	0	0	78	0	192	242	2	58	4	34	96	21
KCNQ2	1	2	1	1	2	4	0	0	0	0	0	0	0	2	0	2	0	0	0	0	0	2	0	2	4	2	4	4	8	4	11	0	2	0	4	3	0	0	3	4	63	2	14	0	3	0	2	16	0
TACR2	1449	31	24	226	27	947	13	417	17	229	123	14	10	96	68	736	19	529	66	271	7	8	7	601	1283	1601	4	779	1871	7	2094	11	2430	13	538	11	189	105	0	1711	11	938	1501	12	244	14	44	1051	485
ACTR6	149	140	117	121	315	157	219	217	216	244	236	151	594	110	226	188	305	161	421	160	224	39	344	169	211	267	147	167	105	34	199	198	85	107	171	119	36	301	169	195	84	54	236	273	79	171	214	135	131
TIPIN	39	13	33	31	113	37	83	24	56	40	76	36	382	43	97	16	90	15	46	17	45	17	103	31	34	43	122	46	32	13	71	112	32	39	21	61	1	132	59	36	44	21	59	146	18	41	134	33	23
SRI	415	5037	494	1460	467	2084	1899	4158	2431	6562	2280	4106	315	986	648	2913	635	825	2666	4415	825	645	1017	536	1613	577	598	1080	269	0	965	524	1060	514	3686	321	688	1078	1591	496	193	263	509	438	2378	771	1428	329	4925
EIF4G3	1641	2518	1860	1650	2314	2109	3201	2411	846	3248	2520	2831	2315	1038	3811	1814	1252	1080	2480	2256	1880	655	2010	2008	2229	2271	2218	1868	1142	732	2095	1746	1880	1652	2591	1403	923	1725	2340	2367	1389	1366	2078	2849	1918	1569	2670	1372	2652
NUP37	117	54	113	101	296	91	334	101	197	154	351	101	810	107	364	67	371	70	416	101	155	22	313	106	121	122	223	73	37	65	98	311	71	126	89	154	11	359	195	129	171	33	100	423	50	281	296	91	97
SEMA3A	1381	188	444	475	195	1286	319	994	86	642	549	292	117	91	47	1294	53	956	163	766	485	99	510	799	1574	2044	601	1446	2157	0	3311	519	1212	317	791	272	127	914	388	2035	182	472	2851	479	239	216	199	1317	559
GTSE1	27	14	25	2	103	11	122	19	85	28	159	25	429	46	220	8	113	8	85	3	195	7	49	54	22	10	174	15	9	94	16	424	29	153	27	45	3	555	304	74	96	16	3	598	48	141	310	16	22
SEMA3C	4500	2216	2594	1113	43	2795	2475	4301	2283	2862	3457	1708	17	599	5157	3222	450	3061	2387	2761	452	535	1591	11477	3726	7616	1365	4162	2900	0	4997	1616	1631	1542	3051	140	442	1140	2184	4201	647	1451	5876	130	1071	1341	1930	3391	2423
TTC38	186	843	187	403	227	424	480	706	676	762	310	738	93	1132	760	375	383	209	858	600	392	190	508	638	551	161	477	251	136	120	302	878	373	767	697	237	323	695	789	264	428	129	226	259	624	576	555	172	888
ACAT1	477	556	434	387	214	602	439	852	165	799	500	595	324	256	249	548	429	554	855	1058	250	311	221	885	719	1023	459	691	412	29	531	409	381	194	579	277	80	531	472	473	110	248	882	346	294	237	412	474	667
GRAMD4	317	2148	368	461	1229	812	531	975	379	912	672	892	293	644	560	894	308	338	504	812	681	268	248	420	923	341	628	538	407	587	748	318	875	1011	1421	396	1449	792	1028	614	847	342	298	498	1464	844	1068	298	1309
CELSR1	159	70	124	64	3264	265	1375	62	482	134	1030	92	177	47	1304	38	516	32	426	45	1535	16	2911	104	165	111	1277	58	120	944	124	1303	65	1327	152	798	56	2246	1758	352	1099	51	140	2575	148	3619	1860	128	92
WNT8B	6	6	2	7	24	2	6	6	0	16	12	10	1	5	8	0	9	0	4	10	14	3	3	4	15	4	10	2	4	3	10	24	2	23	0	4	0	14	14	18	9	0	14	22	6	8	7	7	11
ZNF638	2948	1612	2409	2498	6503	3046	4215	2971	4192	3818	3556	2362	3867	2204	3676	2397	3464	1709	3081	2138	2655	708	5687	3147	3164	4439	2601	3599	2266	1290	3822	3095	2084	3028	2828	2313	677	4655	2494	3765	2930	1358	4862	5143	1295	2441	3965	2309	2633
SLC25A40	232	205	145	199	580	200	493	326	382	451	389	275	755	180	465	204	443	172	381	310	489	60	400	186	265	281	263	188	109	0	221	444	115	224	178	148	48	392	319	245	184	58	319	267	96	257	398	141	301
TIMM21	168	90	94	91	189	158	107	141	113	179	168	116	276	82	167	119	137	138	236	99	117	46	227	170	246	343	111	173	161	38	213	184	123	66	117	91	11	234	106	157	62	111	250	269	64	95	168	133	144
ADD2	107	6	219	10	968	88	32	32	0	124	38	22	3	24	10	42	2	22	0	29	19	13	26	39	33	160	3	79	55	0	66	6	29	0	69	15	12	11	10	116	3	179	100	533	39	10	282	95	32
FGF4	0	0	0	0	0	0	8	0	0	0	0	2	0	0	0	0	0	0	0	2	0	0	0	0	0	0	1	0	0	0	0	0	0	2	0	2	0	0	2	0	0	0	0	2	4	0	0	0	0
RASAL2	803	492	1020	463	212	562	2369	741	2334	574	1415	560	80	336	1615	490	1344	473	1306	795	1322	380	1871	928	931	1363	975	736	478	866	1242	756	502	877	647	1044	241	767	999	758	510	815	756	2532	544	792	2191	599	587
VPS9D1	113	95	127	57	90	93	94	89	41	108	63	81	11	113	53	82	52	34	91	83	171	47	43	112	97	119	175	152	75	170	127	157	267	197	200	198	165	237	169	204	302	115	114	191	230	106	293	148	161
ZNF37A	764	237	654	620	1096	794	697	603	696	730	815	599	877	554	681	574	747	460	577	533	791	149	1413	706	926	1488	614	1099	751	263	1182	690	568	759	572	781	198	1167	668	1069	435	395	1553	937	332	524	922	858	665
MARK3	1056	951	1251	848	1658	1018	1936	879	1187	1329	1235	923	1930	805	1081	820	1073	629	862	762	1423	327	1754	1309	1153	1356	1060	1202	750	441	1273	1408	974	899	1195	1224	380	1681	1549	1493	1136	641	1431	2255	861	1126	2210	933	1078
SLC25A3	2479	4194	1911	1633	2078	2713	4293	3736	1913	4135	3046	3543	4825	2169	2949	2626	3242	2434	7507	4125	2887	1154	5020	3479	3761	5082	2984	3346	2126	570	3086	3692	2516	1416	3142	1775	960	4780	3341	3033	2049	1642	3447	4672	2165	2808	3348	2575	3391
FNDC3B	2028	3646	4204	2294	584	1837	4802	2423	2675	3763	4388	3216	289	791	3590	1626	2348	1452	2440	2788	5083	1203	3129	5079	2822	3471	3453	2363	1010	1493	2333	2708	2066	2836	2627	2596	788	3709	2761	2238	1915	2130	2163	6706	1917	2067	5695	1634	2716
FOSL2	3764	8935	8582	2251	357	3612	3211	3334	4522	6497	1393	3342	137	2630	1883	4557	2843	2338	1946	4585	4163	2289	8438	5720	4216	5099	2631	5345	2691	1371	4591	2005	4130	1939	5366	2602	4475	3733	2442	8253	2834	3081	5678	4630	4832	5198	9521	5975	3641
CACNG5	1	0	0	0	5	0	0	0	0	0	0	0	0	0	0	0	0	2	0	0	2	0	0	0	2	0	0	0	0	0	2	0	0	0	0	0	0	0	2	2	0	0	2	1	1	0	0	0	0
CACNG4	9	5	7	2	2	9	19	2	2	0	81	4	0	6	2	0	0	4	1	0	4	6	620	10	11	11	4	13	0	6	10	5	4	45	2	0	6	0	7	2	8	28	14	160	6	0	7	7	6
FRYL	2530	12817	2013	5240	5115	4081	12236	8248	11036	12374	10261	7143	3591	3535	3370	4908	4623	2757	9401	8679	4162	1932	2399	2033	6829	2457	5890	3147	1468	1591	3676	3771	4512	7257	8360	1716	2749	5486	6352	3105	4141	1375	2422	4209	6069	7689	8134	2460	11316
TMEM131	1275	2945	1253	1759	4413	1921	2067	2868	2662	3918	2124	2632	2079	1508	1204	1720	1314	1040	2564	3040	1854	581	2168	1356	2348	1820	1654	1576	1024	493	1786	1012	1502	1797	2283	867	788	2241	1532	1995	1039	862	1754	1766	1915	1627	2918	1233	2702
FSCN1	187	62	428	99	200	100	233	134	388	124	209	156	19	36	574	66	652	88	106	43	895	72	529	364	131	213	177	197	128	0	195	345	39	127	154	395	77	838	167	365	996	263	154	1350	106	543	692	111	100
ACTB	38240	33018	21071	14454	34974	32117	33823	27260	11752	32728	24175	22441	18498	13037	16129	26578	13633	31692	14665	19741	30099	7559	20235	30902	37714	79773	34207	74220	33427	0	53598	35175	54654	19484	37554	24958	14005	60219	33347	50622	10899	36337	59094	29177	24316	15541	53200	39818	28138
MOCOS	59	100	70	50	70	53	177	116	305	135	166	89	6	567	144	63	516	63	332	103	340	57	104	70	83	60	295	67	24	121	43	359	65	115	122	361	30	658	187	86	119	36	29	155	118	300	380	16	122
PLD1	483	2233	572	1002	404	796	919	2012	3405	2427	868	1386	111	1819	455	1311	1273	431	1810	1948	1996	323	319	811	1206	442	889	643	271	189	676	726	713	1520	1770	388	335	1777	960	794	714	203	519	918	995	1888	1374	298	1944
ATP12A	0	0	0	61	0	0	3	2	0	0	0	0	0	0	15	0	0	0	11	0	0	0	4	0	6	0	1	0	8	25	6	0	4	8	4	0	0	0	2	4	2	0	0	9	0	5	0	0	0
WDR62	30	25	31	11	145	20	138	27	51	45	215	25	675	121	275	12	169	12	74	10	280	8	85	46	31	21	340	18	29	202	43	455	54	168	69	69	27	1267	488	86	229	23	27	1230	95	215	621	58	62
DLG1	1223	2440	1071	1597	1214	1387	2806	2260	2016	2491	2922	1959	7764	1713	1796	1458	1698	1109	1936	2289	1732	493	2160	1458	1984	2040	1944	1522	1033	779	1794	1527	1325	1685	2124	1144	624	2272	1911	1616	1406	809	1806	1352	1680	1499	1758	1224	2109
RAB7A	1072	1903	1403	752	1662	1202	1826	1092	1272	1771	1978	1254	977	755	1302	1122	977	769	1473	1520	1222	402	1010	1690	1353	1799	1270	1161	715	337	1224	1126	957	1321	1505	1001	344	2184	1402	1516	927	831	1325	2078	969	911	2106	930	1537
BCAP29	646	433	612	383	508	557	922	618	552	545	804	393	315	170	356	579	394	522	439	723	342	141	455	760	880	1260	459	830	438	0	921	572	357	288	454	237	95	704	412	684	177	471	988	422	196	536	609	546	485
SEC31B	286	221	200	204	873	300	240	229	94	320	200	284	213	159	154	252	162	118	132	265	196	80	304	214	271	177	199	248	239	322	464	609	274	347	386	168	112	448	207	435	401	165	349	355	275	279	432	282	295
SART3	567	446	506	523	1286	476	1211	492	504	780	833	605	1320	546	957	385	636	323	786	423	789	177	828	459	584	601	970	547	448	498	671	911	462	612	619	581	213	1348	918	656	946	259	658	1749	445	948	1288	450	662
ARHGAP15	317	131	484	269	4046	233	112	204	20	808	196	312	1990	254	36	94	93	148	59	213	211	75	80	264	292	316	42	153	177	12	261	174	98	37	270	162	43	321	32	607	24	115	148	129	101	32	586	249	210
TUBA3D	10	11	4	3	41	5	15	4	14	7	12	7	9	6	12	3	11	5	6	2	14	2	13	4	5	10	23	7	4	6	7	22	6	28	4	7	2	17	11	5	56	2	11	20	5	17	23	8	15
PAX2	0	0	0	0	0	0	0	0	0	0	0	0	0	0	13	0	0	0	0	0	0	0	0	0	0	0	0	0	0	0	0	0	0	1	0	17	3	0	0	0	20	0	0	0	0	6	0	0	0
EXOSC7	178	78	164	108	288	124	340	144	279	216	510	171	289	166	382	79	296	128	257	123	157	42	242	205	216	292	384	173	110	107	198	358	146	201	175	207	64	535	389	226	180	126	209	518	171	265	353	142	146
KIFAP3	488	484	451	431	450	547	701	754	612	647	734	588	472	227	204	497	304	477	638	441	709	150	611	563	535	748	513	532	382	194	655	282	344	396	477	181	98	246	364	542	256	211	809	345	256	261	618	449	508
MKRN2	352	203	266	182	452	274	389	317	360	312	474	174	390	184	468	197	350	228	314	265	308	68	423	401	337	547	345	314	252	118	343	312	207	259	207	233	74	505	338	321	103	142	434	627	170	261	537	280	311
MCM6	263	94	329	150	889	141	784	175	387	269	950	247	4462	417	883	103	1248	190	230	121	554	72	644	295	216	313	902	179	111	192	240	996	147	299	181	323	27	1389	877	425	319	133	223	1351	139	396	1438	244	135
REXO2	369	102	305	172	131	253	491	239	441	232	633	154	197	95	427	210	486	351	385	171	360	67	284	411	364	1093	415	555	254	91	421	448	187	255	205	297	84	559	471	395	149	419	582	219	118	230	1034	375	199
RBM7	252	438	409	235	461	271	526	449	381	482	435	370	368	267	341	348	541	290	438	443	311	127	440	444	473	559	293	332	129	42	510	417	209	188	271	275	97	514	376	460	139	180	449	203	234	307	641	340	338
RBMS2	1155	877	1306	833	371	1044	1199	899	1051	891	939	706	70	342	109	851	850	798	764	1083	1263	384	2026	1508	1070	1871	802	1395	725	228	1253	1028	1140	802	1009	1136	293	1315	1138	1371	624	600	1803	932	618	1028	1967	895	883
BAZ2A	1630	3074	1486	1695	2908	1666	3000	1800	1596	2609	1989	2250	1930	2081	1799	1745	1339	1179	1884	1848	2378	543	2601	1263	2100	1411	2098	1621	1199	1103	1994	2393	2219	1850	2884	1676	1065	4176	3121	2222	2359	763	1832	5675	1911	3078	4164	1260	2678
PTPN23	477	616	513	357	638	475	780	369	548	561	829	496	350	378	531	425	324	213	399	366	858	169	451	561	506	435	932	491	476	589	637	775	612	641	669	534	435	989	1083	784	577	404	570	2145	731	958	1304	470	671
MLH1	400	254	373	225	798	320	342	299	291	430	531	363	1252	294	311	235	79	271	381	272	229	103	354	444	445	627	403	513	262	179	547	493	302	218	353	96	89	176	418	606	157	253	533	852	248	238	325	359	358
UNG	139	112	151	130	239	105	532	135	208	220	612	117	729	103	554	91	484	91	642	104	269	80	504	304	186	159	569	118	79	88	111	407	73	246	127	142	31	607	490	154	249	57	180	1091	92	427	472	94	146
FMO4	56	236	62	116	198	128	103	215	160	304	231	166	29	392	15	143	19	35	88	215	46	28	93	89	94	60	90	67	29	38	55	33	62	90	178	40	41	26	41	83	26	29	53	23	99	67	88	44	234
KLHL20	377	292	328	255	491	309	337	397	479	402	302	397	337	319	197	343	257	257	329	361	311	109	272	470	500	711	285	383	290	89	473	189	292	249	435	144	120	473	254	492	287	224	555	282	240	169	506	343	379
RGS11	116	59	115	40	21	84	630	115	47	70	61	21	7	500	138	112	20	29	83	20	24	29	54	106	126	95	168	86	243	280	147	57	70	33	137	65	110	25	30	225	225	44	148	21	157	10	107	185	60
SLC46A1	59	15	85	58	52	43	42	123	55	50	129	96	22	103	76	147	41	47	88	51	48	15	118	98	87	67	45	62	51	37	77	62	40	194	102	47	5	64	125	122	36	26	82	122	62	40	117	35	736
PLXNA2	701	3824	1272	1336	106	2022	1528	2141	1815	2745	965	3177	33	1796	311	1976	289	698	738	2971	1153	576	519	1021	1945	589	1389	932	895	1063	1661	622	1191	1270	3563	565	1869	1064	1668	1188	820	797	607	991	3465	1101	1601	1188	3720
SPAG5	125	264	168	90	492	89	434	129	209	283	763	181	1767	258	1223	105	425	54	339	155	374	20	286	198	158	82	690	99	82	280	152	963	132	568	250	126	190	1221	1208	217	651	147	67	1053	212	334	866	82	173
ANKRD13A	755	1279	599	638	2619	666	882	989	302	1503	655	834	7101	897	488	662	482	501	592	1132	641	193	1151	646	898	1102	472	861	463	196	864	631	699	378	1250	386	224	1127	538	1093	279	566	748	1593	716	700	1442	598	1181
TPD52	303	2007	185	1070	1536	575	2271	1532	3471	2559	3021	2118	2854	1026	2442	787	2247	523	1965	1770	1564	372	874	188	1242	776	1429	375	251	0	717	2083	590	919	933	691	166	1596	1848	519	601	167	163	849	876	2340	2222	187	1759
ACACB	4228	1453	7135	1034	477	2978	846	1484	363	1485	509	1530	469	1136	101	1729	211	1193	1008	1294	481	7002	681	24498	2081	2552	623	2208	3306	491	3097	261	2300	507	2401	202	1720	461	666	3121	1047	1119	3949	627	1475	416	2623	2770	1823
TRAF4	197	485	225	257	1003	255	578	377	565	458	813	571	163	567	755	292	296	138	371	556	430	98	518	108	306	123	1055	144	118	427	241	522	250	1013	604	442	186	905	1452	309	605	124	165	251	473	917	851	167	608
PAG1	687	5530	1027	2625	701	1640	1057	4051	776	5101	1169	3525	7634	2937	634	2038	427	746	963	4903	1858	406	808	803	2232	877	437	1141	490	0	1178	755	771	770	3762	677	1142	1547	1448	1165	368	460	647	805	2498	334	2121	711	3331
GPATCH1	143	336	93	152	234	201	179	185	102	262	244	241	144	113	192	215	99	78	119	212	125	31	142	130	191	171	273	232	177	165	279	168	144	249	243	125	122	666	413	163	163	66	250	327	163	187	222	126	248
ICAM3	25	20	61	12	241	14	35	6	0	50	16	32	46	4	2	9	21	22	6	23	29	16	4	20	13	40	10	2	17	8	17	15	17	6	19	28	11	40	14	47	2	9	7	35	16	6	71	12	18
NT5C2	353	1422	524	569	1049	939	785	964	479	1244	696	1260	1158	389	297	1093	739	378	397	1192	826	341	1291	503	774	728	412	641	237	212	851	541	1043	624	1480	896	276	1045	708	556	557	235	514	779	1095	482	1063	406	1296
MCAM	2798	477	3705	470	154	1554	604	882	20	632	443	448	278	261	59	969	281	1294	77	589	1631	1110	390	4105	1517	4421	683	4114	1982	97	2965	445	1973	310	1590	851	799	581	495	2760	214	2505	4320	1003	929	236	1708	2772	877
GPC4	780	168	200	268	56	677	623	490	604	391	652	251	2	99	619	437	351	601	307	331	386	134	907	485	659	1532	1490	1371	545	0	1019	442	507	440	521	244	56	550	791	643	163	439	1606	1050	218	437	665	654	327
MBNL3	501	1021	754	663	4058	566	798	1200	1759	2074	1240	1215	1226	811	228	538	1205	365	1819	1764	668	265	1525	1014	866	294	1898	299	118	0	331	906	252	684	995	537	91	1670	1128	637	235	112	395	603	438	536	1204	200	1083
CAMSAP3	49	678	5	241	51	216	281	288	271	278	284	389	11	511	427	224	135	93	212	267	199	88	94	16	329	48	915	137	207	537	324	187	514	612	612	171	561	325	1340	163	729	94	61	152	674	644	285	265	698
RAP1GAP	34	101	25	48	16	60	118	205	518	148	48	127	1	216	315	82	152	30	139	142	977	33	213	16	234	39	202	86	67	147	63	51	68	380	257	116	117	346	338	141	151	47	45	24	299	3300	684	57	301
XAB2	280	203	224	193	439	232	248	206	230	249	346	167	166	207	258	190	178	121	162	154	240	78	263	309	294	298	583	230	252	285	344	403	296	334	293	199	152	576	679	398	505	189	295	1181	312	384	618	323	265
ARHGEF1	708	685	835	545	3257	725	1064	538	501	929	821	661	501	749	233	362	519	307	316	381	1418	197	500	597	690	410	1389	674	910	913	998	1156	815	1622	1323	1075	753	2318	1378	1354	2743	634	687	1274	879	964	3041	926	974
STXBP2	61	576	121	198	253	176	189	244	214	279	192	241	113	265	163	200	133	98	179	280	326	63	122	80	215	52	458	135	166	264	217	237	327	357	404	233	291	405	683	162	337	114	64	484	447	317	499	130	373
MAP2K7	186	181	128	108	182	178	133	143	131	152	166	161	101	137	133	114	94	118	108	95	186	45	127	181	220	249	312	195	142	130	199	149	194	295	214	178	121	219	413	254	224	89	191	344	233	191	416	191	237
NMRK2	3	0	0	2	1	1	0	0	0	0	1	0	0	0	1	0	0	1	0	0	0	0	0	3	2	3	2	9	10	0	0	0	17	0	1	0	1	0	0	11	0	4	3	0	1	0	0	4	1
DGKD	965	1798	881	786	1250	891	1223	1173	1037	1803	1169	1516	596	1154	1934	1172	433	546	907	1397	1332	337	347	1126	1477	843	1279	944	788	1203	1384	721	954	1101	2129	1017	1244	1233	1731	1261	1268	648	769	2093	1770	2036	2379	1267	1504
CTTNBP2	206	172	105	130	21	185	301	189	84	249	563	247	5	31	2252	262	35	188	139	137	21	129	419	475	205	144	328	227	135	0	247	23	146	351	278	13	64	18	487	241	194	117	344	3	75	142	119	220	209
ACTL6B	2	0	0	0	3	0	0	0	0	2	2	0	1	0	2	0	0	0	2	0	0	0	0	0	1	0	0	2	0	0	0	1	0	0	3	5	0	0	2	3	2	0	6	2	0	7	4	1	2
RARB	176	57	139	67	167	175	133	141	30	111	145	69	41	52	58	110	41	100	37	99	95	18	206	206	129	326	35	225	114	29	243	58	93	62	120	66	10	143	71	254	14	63	289	197	36	30	134	122	81
TOP2B	2103	955	1570	1623	7048	1848	3535	2128	2403	2514	3894	1633	8182	1449	2829	1629	2754	1695	3046	2028	2130	455	3251	2375	2451	4106	2166	2468	1859	739	3090	2315	1226	1602	1515	1544	322	4412	2126	2765	739	946	3793	3478	843	1195	3085	2113	1692
TM9SF3	2823	4040	2634	2743	2261	2429	5304	4594	5443	5273	5268	3961	3419	2670	3691	2779	6655	2581	4666	4972	6567	1175	4950	3284	4718	5143	2909	3119	1788	1012	3017	4117	1951	4013	2789	1686	567	5429	4412	2795	2544	1446	3635	3166	1823	5500	7656	2355	3791
NFKB2	657	624	671	281	550	402	454	262	205	474	269	370	54	353	61	314	319	312	112	307	548	138	403	419	403	696	344	753	580	184	817	519	730	531	796	867	459	1142	473	1086	906	679	837	1427	749	582	1378	589	298
UBE2T	20	7	12	12	75	15	204	12	91	27	181	15	575	25	149	3	197	12	59	7	85	5	44	24	22	39	148	12	4	49	19	190	8	91	16	68	2	282	189	30	139	14	14	403	8	62	198	16	24
PPP1R12B	20647	2408	2752	4085	1969	16458	1862	10437	2413	7464	3456	1715	824	2108	720	10636	1500	13524	2281	6928	1279	809	856	10021	18252	47078	1263	38270	22756	682	29046	2346	16839	1473	11142	637	2500	2727	1454	22708	1244	20450	38769	1021	4717	862	2606	18160	6663
DNAJC10	1807	949	1294	811	4037	1064	2690	1171	2655	1855	3152	1267	8959	1188	1927	827	3414	935	3128	1102	5110	337	3126	1395	1453	2016	1992	1634	646	360	1617	2133	801	1678	927	1390	206	2147	2076	1758	1492	928	1767	1970	744	3474	2772	1062	1059
GTF3C1	1174	932	998	706	1310	918	1759	961	904	1198	1432	960	648	780	1393	704	530	673	1034	732	1452	301	1190	1377	1163	1091	1635	1074	816	720	1140	1408	908	1162	1203	813	448	2205	1558	1472	1083	691	1337	1840	800	1233	2206	979	1240
IL4R	1752	2146	1489	926	1879	1411	1260	1312	1176	2100	655	1478	640	775	565	1595	648	745	637	1026	2105	408	238	972	1323	1732	1272	1703	1143	842	1555	919	1730	1156	2461	1097	1371	1620	1122	2744	1111	1098	2069	1057	1747	1646	2826	2243	1989
USP33	956	1134	1118	870	990	985	1612	1318	1266	1481	1227	980	1582	803	979	1009	1110	710	1345	1333	1184	441	1480	1962	1206	1528	694	965	598	266	1113	1090	873	873	1058	811	237	2020	907	1167	403	359	1300	1390	689	799	1807	764	1226
PAK3	94	49	73	43	34	50	32	69	0	51	30	23	6	10	12	73	14	96	11	47	6	13	122	95	102	77	14	89	49	0	83	4	26	4	50	6	3	4	15	145	2	66	143	243	55	10	54	89	37
CAPN6	228	24	39	60	37	113	20	222	4	51	94	52	2	27	3	119	31	307	12	73	8	15	313	150	407	135	321	237	154	0	226	0	16	83	69	0	16	272	15	488	0	222	200	3	20	48	67	251	71
DCX	23	2	5	9	0	11	2	10	0	0	8	3	0	2	0	4	4	10	2	2	0	0	0	24	41	31	10	23	14	0	14	2	2	0	11	2	0	15	0	49	0	6	15	7	0	6	10	22	6
SNRPA	209	117	137	118	354	145	332	158	204	218	403	161	605	220	438	146	219	114	247	104	360	65	287	229	216	276	549	136	119	284	228	401	212	442	282	231	90	892	674	264	416	71	183	742	186	355	567	213	293
SPAG6	4	0	0	0	0	0	1	4	0	2	2	9	0	0	1	1	0	3	0	2	2	2	180	0	3	0	0	0	0	0	2	0	0	0	5	0	2	0	4	1	0	2	0	168	0	0	2	0	5
EXOSC5	60	24	28	19	69	16	68	38	72	27	213	21	84	33	147	23	61	29	93	21	53	15	91	53	27	57	312	26	33	79	31	79	20	186	26	67	8	252	346	64	103	29	36	345	29	76	191	46	40
DYNC1I2	1112	1095	631	602	1340	1116	1565	1091	1445	1251	1434	845	807	508	953	1074	680	821	1507	1141	1183	246	1328	1147	1339	1964	848	1267	804	195	1417	801	751	862	836	678	232	1295	964	1222	456	487	1624	1144	465	723	1325	933	877
APBB1IP	220	149	631	140	1777	151	148	116	10	339	99	256	1035	154	49	91	48	64	36	113	158	104	44	505	108	137	37	71	71	19	129	91	124	43	142	121	20	214	24	287	19	85	110	187	90	33	487	87	136
LRCH4	145	303	128	171	446	192	188	142	93	211	176	139	97	268	101	114	65	85	80	122	259	38	158	133	209	52	175	163	203	0	148	169	237	192	276	188	197	218	305	298	248	120	134	285	277	405	545	195	242
FAM76B	299	309	205	250	1060	320	485	322	441	402	556	308	1098	324	315	202	495	181	439	326	352	66	270	319	328	263	336	225	142	119	349	396	185	208	284	200	85	522	364	302	197	84	335	228	211	240	527	276	275
SIRT6	36	742	50	211	86	260	136	223	78	261	161	456	50	84	60	229	75	108	161	356	119	91	66	80	296	61	250	147	139	128	303	165	461	154	416	120	370	210	425	163	190	82	84	237	583	112	274	129	435
TYR	0	0	2	0	0	0	3	4	0	0	6	0	0	0	0	5	0	0	0	0	6	0	2	4	0	0	0	6	0	0	0	1	0	1	0	2	0	2	2	0	0	0	3	0	2	0	4	0	0
POLD3	235	722	211	206	415	238	597	344	586	640	583	319	639	211	680	332	676	179	337	489	445	104	397	240	411	316	498	285	223	211	401	490	266	233	373	175	194	864	501	336	228	113	353	878	213	778	960	240	361
ACTN2	8	5	6	3	2	14	5	0	0	1	2	6	0	26	0	3	2	4	0	11	0	3	1	7	5	1	1	14	12	0	7	3	8	4	15	9	6	0	0	7	0	4	14	3	10	0	28	19	5
CAPZB	1107	1518	1135	707	942	1057	1501	1132	325	1219	873	1110	519	544	836	948	594	751	801	806	1564	361	718	1303	1334	1780	1090	1401	869	261	1308	1020	1225	667	1281	975	490	1902	1120	1598	433	1058	1421	1907	1066	1170	2731	1035	1282
GPR137B	239	119	359	107	543	196	356	111	350	262	208	179	280	128	169	152	222	195	155	96	237	31	127	284	211	331	153	276	155	78	192	152	148	173	151	164	36	390	175	323	188	150	305	291	96	132	602	201	195
NAALAD2	88	49	128	74	43	153	53	89	7	84	64	44	55	47	23	122	47	137	30	76	12	27	106	240	126	93	29	132	65	13	130	41	44	31	88	37	13	60	21	184	18	57	240	32	25	4	66	76	48
JADE1	638	211	728	316	782	550	332	408	509	428	425	264	1482	386	177	289	382	311	211	224	447	345	418	1287	614	1067	260	444	402	93	927	550	479	293	356	201	161	617	297	596	207	216	595	1112	175	324	880	535	309
SLC25A43	197	371	174	205	224	239	389	368	263	389	439	304	57	235	119	194	175	138	274	314	234	68	194	229	265	218	676	224	72	0	192	250	173	571	268	168	99	393	413	185	425	133	239	1163	201	232	412	103	351
UBE2A	458	1171	521	400	836	664	1258	841	464	1192	748	987	1131	346	589	620	514	455	846	909	398	194	371	607	675	918	976	648	248	0	599	578	534	557	954	373	179	940	802	608	273	302	673	771	474	322	816	401	1216
FGFR1	2401	694	3351	643	515	1883	840	1237	23	818	1417	785	112	276	186	1729	201	1266	137	680	1338	653	1065	3381	1671	3445	253	3733	1738	0	2627	275	1658	267	1497	521	466	390	321	3549	124	2009	3828	2836	830	228	1632	2810	816
FKBP6	0	0	4	0	5	0	1	0	0	0	0	0	0	0	0	1	0	0	0	0	0	0	0	0	1	3	0	0	0	0	0	2	1	0	0	0	0	2	0	0	1	0	0	0	16	2	0	1	0
SMC1B	24	18	15	26	32	22	16	31	17	59	27	23	20	17	13	31	21	23	18	21	17	4	11	28	22	21	9	24	14	2	42	5	12	10	26	15	4	331	17	33	5	5	27	575	4	5	31	18	30
FBLN1	2858	1110	3107	1365	49	2963	783	2735	31	1045	1580	1321	29	337	8	3140	399	2555	234	1467	1373	647	1101	5275	5321	2958	381	2364	1301	31	2231	380	796	578	1282	213	293	521	662	7416	46	2358	3609	333	834	12	4351	2566	1257
ITGA8	102	588	121	467	13	174	94	189	84	679	151	598	11	45	3	126	25	71	112	271	45	79	28	53	268	50	71	142	103	21	135	11	77	58	409	11	67	19	58	138	2	27	182	74	111	39	107	128	360
CST7	41	34	130	32	108	12	10	11	2	62	38	28	1	13	14	10	11	19	8	33	33	11	32	35	31	42	9	11	11	1	12	28	19	7	21	25	3	106	7	51	3	8	16	59	25	15	158	10	24
MAP2	174	71	200	52	12	166	55	113	0	65	115	50	7	21	8	99	24	93	11	77	61	88	124	218	203	220	22	154	143	4	239	31	53	22	211	73	30	19	49	201	12	38	357	76	63	52	116	211	91
PIAS2	925	288	644	650	1280	763	747	892	1019	836	575	559	1755	491	574	569	840	558	1789	731	956	217	1397	846	1039	1329	292	887	692	181	1019	611	551	525	611	661	149	1000	452	1007	616	478	1497	1720	400	946	1013	806	738
AMPH	59	29	44	50	33	74	19	41	2	36	23	63	2	22	0	51	17	39	9	33	50	24	83	97	60	97	15	97	38	0	57	8	21	17	61	9	16	18	36	75	0	54	92	20	13	8	64	71	28
ARAF	373	603	359	292	663	347	473	403	409	589	389	502	257	374	326	390	198	220	381	379	542	172	361	460	518	448	585	412	329	0	498	353	425	499	560	312	280	713	940	609	430	255	385	436	577	537	967	401	640
MCCC1	225	110	281	169	1049	237	369	223	380	326	732	221	687	194	364	155	335	146	377	185	262	170	407	439	312	424	386	282	159	213	292	435	183	435	227	208	44	659	287	302	215	146	419	456	132	399	392	195	229
LAMP3	51	41	64	82	53	0	97	19	43	115	54	58	1463	66	24	6	52	4	26	6	91	6	43	10	14	5	99	12	42	13	137	114	39	16	54	221	4	210	70	88	20	0	4	140	11	73	344	26	17
FAP	290	17	532	18	20	54	1160	38	4	28	411	43	34	42	61	51	504	102	5	33	762	18	1334	419	104	450	122	129	27	6	87	298	46	215	36	426	11	376	254	126	56	337	83	119	21	14	1072	232	16
NEBL	237	308	80	197	74	76	3068	216	3192	273	2665	165	30	55	1054	79	2005	74	1738	315	1729	56	424	91	313	137	2586	44	39	653	57	769	86	2351	133	6	48	2688	2087	100	1589	33	143	61	157	2534	1836	58	245
ACER3	415	1037	715	517	625	654	803	830	1899	1289	516	1103	238	367	453	702	576	296	706	941	896	300	393	673	722	409	376	538	210	91	486	390	454	350	826	466	163	1246	482	473	203	221	437	596	630	1685	1456	278	954
UBE2K	1101	1220	841	802	1254	1130	1339	1487	1275	1673	1873	1234	1977	775	1672	1032	1699	1000	1806	1661	1044	329	1092	1034	1455	1869	1014	1341	816	166	1426	1687	707	666	1039	1009	212	1781	1680	1106	723	536	1682	1557	624	940	1550	952	1322
PIK3C3	817	871	716	739	1693	735	787	947	1158	1218	733	728	696	628	670	867	1012	548	984	1019	955	250	919	905	1167	1415	432	1087	678	234	1297	587	631	498	1064	728	207	1436	567	983	325	460	1349	959	489	664	1240	844	972
N4BP2	622	502	593	636	3029	490	528	656	967	1040	591	700	2469	491	681	410	500	344	1228	738	986	144	734	738	696	849	404	543	361	163	660	505	314	429	421	405	136	958	601	673	434	286	838	973	331	694	1038	415	626
TIGAR	118	134	131	39	221	119	329	137	173	170	194	168	171	64	126	88	124	84	268	122	144	26	147	84	129	174	118	137	78	18	168	203	80	175	127	139	17	209	414	210	85	104	143	148	72	106	161	65	82
TULP3	325	90	212	192	86	281	344	150	161	224	273	99	152	75	249	202	171	198	141	105	287	71	431	364	313	354	315	261	247	66	371	276	203	289	183	164	49	389	410	460	203	195	513	300	101	226	403	283	175
SYNJ2	543	664	460	504	434	489	1538	855	1207	924	1219	542	80	392	1115	482	787	444	692	735	1293	141	561	331	724	724	1647	794	349	0	695	725	607	1043	716	827	400	1548	1561	701	2151	493	925	1562	798	1265	1249	725	786
ADCY2	190	14	17	107	12	242	43	97	0	93	55	30	0	27	0	153	10	106	4	67	14	21	19	179	238	154	15	169	247	5	300	10	170	40	128	9	33	33	26	251	1	78	468	6	52	3	39	312	82
PPP2R5C	1791	1174	1614	1210	2946	1590	2719	1562	4444	2326	2313	1471	4629	932	1757	1340	2076	1221	1682	1436	1979	380	1779	1861	1973	3114	2280	1719	1392	276	2211	1290	1342	1511	1216	1737	309	3530	2642	2450	1333	887	2810	2019	927	2125	3497	1707	1524
RBFOX1	2	2	4	16	0	9	8	10	11	9	3	14	0	0	2	2	5	16	1	12	32	4	7	3	15	2	23	5	6	2	3	2	0	4	8	0	8	0	13	12	35	4	16	4	10	19	1	9	29
GNB1	2377	3129	2443	1748	4058	2138	4592	2518	1188	2971	2515	2433	3714	2395	2603	1961	1901	1753	2437	2346	3451	741	2231	2846	2909	3617	2878	2550	1657	518	2648	2758	2225	1919	2576	2440	866	4143	2999	2969	1185	1799	2904	4482	1904	2044	4845	1988	2628
HOXA9	81	28	19	93	9	105	395	103	106	73	376	59	2	45	284	50	41	80	41	43	153	18	7	49	61	117	386	117	74	0	115	323	76	484	86	105	14	238	88	77	95	21	184	6	36	233	262	55	145
EDN1	91	137	87	149	51	149	324	299	365	298	220	131	11	189	25	74	81	40	359	175	310	15	1155	113	223	89	295	95	89	0	90	163	98	541	663	488	70	181	439	112	97	40	50	44	195	82	184	60	257
MLLT10	940	414	642	627	897	889	977	735	708	873	854	540	1478	515	984	691	643	512	721	655	941	203	1526	1070	868	1266	749	1110	835	362	1369	801	751	612	817	602	151	1004	810	1337	997	602	1749	1733	473	463	952	831	759
ZCWPW1	66	21	68	32	141	48	52	32	26	52	176	24	31	32	17	48	10	38	36	24	29	29	61	80	46	113	50	50	26	0	65	35	25	45	48	22	21	60	21	106	26	34	79	271	17	38	66	39	50
ADCYAP1R1	325	47	287	64	50	317	8	230	4	80	10	18	9	46	2	214	2	193	5	123	19	89	96	423	248	617	0	762	331	0	507	4	203	3	191	30	54	16	2	372	0	147	555	1	84	0	35	403	119
FGF20	0	0	0	0	4	0	0	1	0	2	0	0	0	0	359	0	0	0	8	0	0	0	0	0	0	0	3	0	0	0	0	4	0	7	0	0	0	0	13	0	1	0	0	1	0	4	0	2	0
P2RY10	53	30	147	74	1033	34	29	46	12	305	39	79	120	23	14	9	23	13	13	29	19	4	8	12	24	14	4	10	42	0	51	34	4	18	46	13	3	50	6	106	2	6	5	45	18	9	125	12	47
ITM2A	216	88	361	104	248	180	48	275	287	320	98	134	34	61	44	191	23	131	35	138	25	70	63	676	412	82	18	117	66	0	136	88	26	8	99	6	6	129	23	275	6	43	206	118	66	12	273	86	117
NRDC	1343	950	1350	814	2269	1125	1722	1139	1701	1620	1705	1207	1975	954	1703	1016	1560	795	1480	1044	1478	319	1525	1653	1401	2106	1512	1216	849	311	1477	1598	1060	1038	1249	1288	288	2532	1699	1662	577	685	1561	1759	673	1096	2309	1051	1115
VDAC3	702	451	491	445	682	717	1125	835	683	869	1114	708	604	344	1781	669	1037	660	1218	774	634	206	1063	861	981	1696	394	1014	563	0	993	1007	550	605	549	601	79	1472	1071	932	475	444	1297	996	326	744	989	723	726
PCM1	3096	1569	2747	2157	6232	3313	2690	2841	3400	3376	2397	2153	5021	2060	1731	2710	2838	2389	2586	2792	2877	790	6839	3651	3933	6143	1388	4105	2907	0	4966	3358	2331	1757	2765	2256	623	2870	1264	4166	1824	1689	5973	4801	1411	3643	4282	3204	2555
TNRC6C	697	411	648	433	772	557	511	376	229	630	690	375	12	274	198	392	171	365	83	325	411	148	618	520	553	509	862	942	547	166	875	357	615	485	638	169	178	375	638	901	275	247	945	1820	354	339	754	578	486
CBFA2T2	826	639	439	542	583	743	1010	904	1112	978	1332	624	747	614	872	648	329	385	527	585	796	181	680	632	743	667	1809	875	733	1001	883	405	711	1294	859	340	314	672	2315	1078	1055	367	1320	831	788	1680	847	665	840
BRINP1	0	8	4	0	0	11	4	4	1	4	25	2	0	1	2	6	8	5	97	2	0	0	0	0	4	3	2	10	2	0	0	2	0	9	6	0	2	0	2	12	18	2	9	0	2	8	2	2	2
ITCH	1297	2299	1384	1326	1335	1536	2370	2153	1794	2680	3177	2275	1587	1222	2259	1790	1145	1136	1805	2309	1618	493	2293	1787	1977	2354	2535	1655	1093	1090	1961	1289	1354	1833	2352	1156	545	2081	3984	1671	1349	929	1993	2721	1307	1055	2044	1355	2100
PKD2L2	17	26	34	19	54	17	19	20	10	41	12	22	54	19	8	16	12	23	7	15	16	8	32	38	13	33	13	24	19	4	40	13	22	17	19	10	2	22	25	48	28	20	33	23	15	33	30	19	16
TP53INP2	1148	4971	561	713	89	1805	624	2262	91	2473	327	1895	46	458	92	2829	121	681	434	1606	488	364	293	853	1490	1744	205	1699	969	81	1014	151	1350	336	3732	204	1817	304	940	1362	152	867	1280	302	2801	267	890	1175	3016
SDF4	596	1287	619	573	476	582	987	745	338	1052	763	990	203	1053	482	571	344	493	705	639	1151	261	445	703	917	866	1082	645	462	418	669	1068	876	671	1063	656	672	1774	1214	838	520	504	636	1602	965	825	1983	601	1076
MYH7B	121	80	98	48	60	83	72	48	54	73	203	68	39	88	4309	78	17	43	51	42	38	23	93	112	79	63	229	91	126	205	104	78	85	253	139	34	108	58	227	184	345	46	122	168	96	110	126	105	115
BPIFB2	0	0	0	0	0	0	0	0	0	0	0	0	0	0	0	0	0	0	0	0	1	0	0	0	0	0	0	0	0	0	0	0	0	0	0	0	1	0	0	2	0	0	0	0	0	9	0	0	0
TP73	24	9	7	9	236	18	28	4	3	5	41	30	34	2	10	0	21	3	2	0	54	0	47	11	6	0	50	1	4	55	0	83	7	50	8	44	5	131	75	23	32	1	11	142	20	26	121	5	9
TOLLIP	310	426	302	181	338	354	344	311	218	368	292	334	78	333	243	349	180	191	218	273	332	114	185	295	421	359	466	298	218	165	354	241	320	432	470	298	245	576	638	453	215	218	314	718	489	408	449	284	479
UBE2D4	180	65	153	112	198	189	182	170	139	175	246	126	83	97	149	119	110	125	122	113	108	59	170	241	222	331	232	255	158	0	231	96	172	165	106	110	52	179	170	320	95	136	313	134	96	264	239	152	162
CLUL1	0	0	1	2	0	0	2	2	6	4	15	0	3	0	0	0	4	2	2	0	3	0	36	3	1	4	2	3	0	2	0	18	0	0	1	7	0	0	0	2	4	1	0	6	2	1	4	2	2
RUNX1T1	983	100	355	402	29	893	359	628	14	316	484	190	1030	180	4	619	72	560	49	279	220	82	306	667	519	874	106	1424	788	0	1323	208	492	132	448	93	69	197	146	1294	35	353	1960	48	174	19	360	708	318
CDH17	713	18235	127	5165	276	3212	6179	10652	8989	12979	8642	12300	46	5494	4646	5945	3017	2249	17064	11234	4203	1776	9	155	5357	540	7534	1366	294	0	1620	2353	3742	6931	7411	1731	1725	4939	6503	524	3745	159	279	329	5832	4332	4425	480	8778
THOC1	473	189	463	350	1323	521	476	404	642	571	601	373	1008	308	700	374	862	274	577	329	495	94	735	523	559	671	451	538	325	199	639	683	341	516	434	457	125	867	441	710	692	240	831	1260	267	508	849	425	370
FKBP7	160	25	141	80	55	79	118	94	60	90	124	65	123	17	46	97	95	88	32	45	122	28	201	207	119	229	33	157	99	2	163	59	73	64	61	40	6	67	70	136	9	102	207	62	38	46	154	110	64
OSBPL6	100	80	41	65	26	53	46	60	15	79	39	56	20	153	1005	75	32	52	22	31	45	10	67	79	88	128	18	66	46	5	87	14	65	12	66	33	21	22	20	63	4	46	120	142	30	106	22	72	101
SLC1A3	224	103	813	34	544	84	213	21	14	44	76	113	230	73	95	13	42	19	42	35	972	412	2659	1274	102	203	15	54	24	2	75	185	60	89	58	548	96	726	48	134	37	141	66	89	41	12	993	74	26
XRCC5	2457	2064	2438	1556	5751	1806	4642	2523	3463	3116	4746	2550	5584	1677	4493	1835	3806	1702	3810	2252	2404	750	5610	2495	2828	4103	4008	2477	1537	744	2596	3524	1516	2979	1887	2179	466	5797	3405	2866	1802	1177	3043	3834	1120	2036	4195	1920	2392
LXN	114	350	502	118	184	99	215	165	581	246	175	269	72	152	51	143	259	83	95	248	141	65	158	211	197	185	79	57	34	36	99	160	103	191	124	103	63	231	113	155	66	97	118	67	101	147	660	49	269
SP140	102	61	250	155	5743	283	94	47	51	440	73	218	1348	156	16	21	50	23	27	73	105	24	35	34	69	48	13	28	112	12	89	138	100	33	154	169	30	410	24	296	23	19	22	151	99	36	550	104	137
MKNK1	535	553	664	418	495	571	500	540	300	629	373	537	162	330	399	420	175	374	413	503	691	166	418	759	642	564	369	490	470	119	676	513	650	306	736	513	278	641	494	964	134	419	709	889	466	276	889	485	801
TNS1	44182	2740	21204	4877	469	29402	3908	11704	107	7315	3398	2062	192	1359	196	13397	537	18853	1442	7269	3471	6405	10190	37624	22689	66324	1107	52523	34242	185	33457	1428	28785	1610	15864	2119	7012	3612	1402	40920	1088	26134	58793	848	7912	214	7734	36548	11023
REXO1	269	349	278	173	289	233	186	182	187	225	281	231	111	189	214	169	101	90	138	157	238	95	131	192	347	207	570	244	328	347	404	310	340	466	467	258	392	434	709	401	558	247	257	655	550	479	664	446	330
SAR1A	1317	770	2225	791	1136	984	1678	1207	1530	1298	1561	1048	1022	656	1518	1026	1212	937	1174	1033	1166	542	1860	2515	1567	2624	1152	1601	912	220	1616	1382	732	926	895	979	245	1806	1099	1651	796	1055	1975	1718	682	1108	2262	1145	1011
CDC14A	210	705	230	275	251	433	216	735	190	720	211	523	66	764	127	476	89	146	261	961	185	72	213	215	346	159	50	272	137	32	333	221	230	110	579	93	201	286	219	324	67	107	276	224	362	100	298	194	645
RAPGEF3	318	178	310	131	400	237	146	102	460	99	147	114	34	82	124	113	42	73	48	126	353	164	1906	302	218	73	184	170	171	57	171	133	255	182	237	235	195	401	185	253	262	141	270	74	223	514	566	269	149
CEACAM1	423	35990	550	4652	1249	10193	3052	9450	4586	15807	672	19210	240	1014	1774	9229	1033	2894	3734	8236	2484	2485	45	592	3665	281	4204	3001	571	977	3490	296	15711	2618	11484	1041	4798	16131	6762	1107	3700	203	954	1054	11213	1747	3174	392	12966
SENP1	295	241	274	176	694	263	547	266	272	352	454	304	2172	334	372	225	303	180	402	247	278	65	464	337	325	461	445	303	205	69	361	276	147	268	244	301	55	622	562	338	241	134	444	749	162	384	490	258	251
DUSP13	0	0	0	0	0	1	0	0	0	0	0	0	0	0	0	0	0	0	0	0	0	0	0	0	0	0	0	0	0	0	2	0	0	2	0	0	0	0	0	0	2	0	0	0	1	0	0	0	0
CIC	800	797	648	460	953	579	693	443	490	574	581	628	354	554	409	570	256	343	256	396	1204	260	692	562	681	577	1170	743	834	488	858	648	1095	1055	906	720	676	1780	1315	1293	990	691	771	2926	1003	1067	2252	888	811
LIPE	294	144	2421	38	174	106	71	20	13	58	117	150	83	202	40	21	27	21	33	24	91	1166	38	3390	38	18	136	120	33	68	63	83	66	106	73	63	262	505	125	103	120	27	46	281	138	72	555	27	60
FDFT1	427	1623	504	597	1588	794	1786	1047	1648	1336	1193	1440	1147	513	1264	692	989	516	1662	986	1770	230	710	645	747	731	1609	514	450	0	609	2118	512	1088	1003	748	211	2347	758	607	2092	216	649	773	615	1289	1726	471	1042
PAFAH1B3	32	7	16	11	69	13	103	20	53	39	179	17	92	14	133	9	72	12	72	16	111	9	55	29	25	38	251	18	9	44	23	137	21	133	21	81	6	419	273	31	72	6	26	156	28	75	170	24	29
OPHN1	385	301	318	290	91	415	447	459	516	323	294	254	23	154	176	295	254	308	320	353	321	157	335	617	506	440	392	400	345	0	473	167	214	396	359	140	71	258	332	471	261	190	466	392	188	271	402	360	379
AFM	0	0	0	0	0	0	0	0	2	0	0	0	0	0	0	0	0	0	0	0	0	0	0	0	0	0	0	0	0	0	0	0	0	0	2	0	0	0	3	0	0	0	0	0	0	3	0	0	0
KIF22	145	292	113	154	482	93	491	263	178	246	1256	211	1062	227	459	68	344	90	285	149	452	79	195	124	270	116	690	109	141	351	137	406	148	380	263	209	121	971	442	194	470	48	98	983	260	408	965	194	280
SCGN	39	44	6	22	0	75	8	86	2	42	0	27	0	30	0	37	10	25	2	39	0	15	0	35	125	63	6	63	82	0	54	0	26	0	110	0	0	1	8	54	0	8	126	2	24	4	0	47	58
CARMIL1	278	1611	336	895	423	456	975	1121	1881	1343	824	1168	71	1153	1876	572	895	402	1330	1074	1227	344	679	542	827	183	978	347	180	0	373	832	447	765	936	690	262	1643	1279	424	447	179	250	215	1124	1396	1042	320	1268
PGM1	442	1011	759	537	205	462	590	1139	411	1335	260	925	398	392	437	618	239	520	1833	591	320	444	611	1096	798	910	355	633	350	57	477	596	390	262	938	312	198	453	422	481	196	365	560	189	422	143	642	296	1125
DDX1	866	489	634	496	947	772	1297	900	1240	858	1477	692	1512	641	1201	663	1207	733	1419	797	797	234	1318	1096	1127	1789	1220	1051	618	225	1115	879	476	755	584	738	118	1557	1025	1079	533	537	1305	1595	321	721	1100	788	684
DNM2	1130	6103	1252	2326	2632	2703	2337	3819	2879	4446	2287	3488	747	1749	2296	2681	1484	1181	2459	3311	3188	810	952	1136	3162	1118	2867	1687	1398	1674	2246	2586	2535	2741	5081	2099	3115	4827	4167	1978	5203	1048	1126	2643	5677	3216	6559	1791	5196
EPB41L2	2160	2061	2805	1852	1009	1918	5777	2213	4149	2260	2377	2051	303	929	2593	1592	1586	1632	3581	1458	2398	865	1387	4677	2684	2208	5716	2876	1502	0	2489	9123	2252	4069	1707	1212	471	3717	3144	2662	3318	1289	2591	2747	1097	2044	4813	1910	1261
RIMS1	66	8	6	22	23	22	6	26	2	10	14	9	4	15	3	14	0	7	10	13	2	9	2	15	69	155	2	55	22	0	33	0	10	3	17	0	4	2	5	60	0	30	65	16	8	15	8	19	15
MOXD1	251	21	231	101	252	273	187	158	4	107	307	40	39	51	2	280	141	207	21	92	242	10	105	300	195	422	68	1163	123	0	377	36	133	85	172	29	25	64	116	303	10	258	696	1096	56	15	742	266	147
STX7	1738	1130	1555	1275	12071	1758	1865	2049	2370	3211	1691	1300	5538	2701	946	1048	1206	1215	1657	1961	1596	386	1297	1910	2032	2595	797	1751	1019	0	1739	819	790	973	1363	1392	318	1898	1214	2016	636	715	1920	1661	836	701	2252	1396	1734
RABL2B	106	100	103	121	380	84	194	98	88	110	224	75	101	148	304	75	93	73	96	75	138	32	314	138	252	89	112	160	84	64	414	260	261	229	196	144	44	291	227	175	129	41	159	117	144	232	360	87	207
KEAP1	309	367	273	172	217	279	361	218	313	261	511	256	177	206	456	256	229	197	310	238	372	103	344	363	343	478	782	284	284	151	326	414	355	491	274	386	140	791	818	425	355	175	305	676	228	427	746	245	386
DDX43	26	6	11	7	13	10	56	5	1	8	4	3	1	2	22	15	4	12	3	9	4	0	1	23	11	18	7	13	12	0	1	2	7	2	15	12	0	13	2	11	92	12	13	275	9	56	63	20	5
PTPRH	142	4930	72	1651	79	952	947	1963	341	3162	289	2667	29	2751	147	2080	278	449	743	1699	387	292	5	132	1685	83	529	1126	706	702	1332	395	1888	589	3352	544	1747	3012	968	394	788	260	225	555	2860	807	1289	441	2658
DCT	24	3	28	3	4	21	2	14	2	12	2	8	1	2	109	11	6	21	20	9	6	3	39	86	18	11	4	16	17	2	35	2	11	4	10	0	3	2	0	41	4	3	50	19	0	12	12	28	14
SLC35C2	406	370	331	262	384	286	660	320	691	526	1226	438	409	395	731	279	253	145	399	289	540	120	572	338	401	340	1760	335	296	657	361	314	339	1203	469	349	202	566	1974	541	776	197	303	741	395	662	852	332	467
CRYBG3	3441	1006	2254	1535	480	2985	1271	2612	1512	2226	1230	1371	231	470	1197	2522	1079	2086	1384	1794	1282	739	686	4341	2471	3524	829	4389	2011	482	3257	1311	2522	495	2059	662	538	1894	725	2492	494	1382	7026	1444	969	875	2114	3679	1976
EPHA6	497	9	9	110	2	275	0	175	0	123	19	0	1	10	0	213	2	100	32	186	1	24	5	176	462	935	0	179	719	0	834	6	165	0	88	0	28	26	2	509	0	119	534	39	8	2	4	323	112
SCTR	11	76	12	17	10	30	6	36	21	40	10	33	6	151	26	33	2	17	24	32	1	5	2	24	15	1	2	4	4	11	18	0	9	10	44	3	37	3	8	21	36	4	18	9	36	3	14	3	100
RFX3	391	249	426	424	1759	437	755	479	633	594	617	348	1037	216	932	340	748	283	373	358	688	105	1560	513	592	597	399	443	296	0	691	353	285	467	397	256	82	991	502	656	262	198	672	354	207	572	547	502	360
RIF1	2019	1276	2315	1702	3841	1935	3451	1953	3173	2547	4386	1586	4611	1329	4043	1585	3202	1404	2676	1825	2417	562	4645	2459	2358	3416	2870	2341	1411	954	2581	2518	1213	2663	1603	1762	477	3295	3168	2394	1809	999	3088	4509	860	2055	3467	1732	1701
RAB21	1063	1085	1267	635	1206	917	1409	1050	946	1199	1007	866	1418	653	784	1028	996	851	1120	1078	948	400	1058	1157	1400	2109	841	1256	720	210	1411	741	785	638	927	782	284	1202	778	1319	614	792	1576	1847	658	1032	1539	1096	905
SLC4A4	151	11475	277	2248	46	4168	649	7222	815	8104	31	6971	2	988	608	5023	490	1331	361	14901	69	1151	19	661	4929	245	25	827	273	81	1251	1015	2882	164	5442	287	1529	1358	1337	869	5	256	624	172	4580	69	595	312	6541
SMARCA2	1655	1017	1582	1010	2410	1179	1681	1468	962	1800	1456	1291	895	925	1328	1014	950	1008	778	1111	1597	376	1214	2178	1732	2275	1406	1943	1145	0	1764	864	919	1141	1564	712	347	2101	1022	2065	618	848	2503	752	765	1507	2747	1394	1517
RDH8	0	0	0	0	0	1	0	0	0	0	0	1	0	0	0	0	2	0	0	0	0	0	0	0	0	0	0	1	0	0	0	0	0	0	0	20	0	0	0	0	0	0	0	0	0	0	0	0	0
SESN1	673	388	470	343	282	607	397	610	728	1131	979	415	286	212	357	405	242	395	404	435	475	232	528	1050	665	792	540	558	374	0	504	166	246	618	410	284	155	250	763	505	235	257	747	246	290	344	627	462	510
MID2	256	49	259	81	150	146	61	103	114	102	71	43	7	13	65	146	64	134	49	71	104	60	185	293	191	467	79	250	190	0	273	56	161	72	107	70	25	114	93	271	30	148	392	124	58	123	270	257	90
PIH1D3	0	0	1	0	0	0	0	0	1	0	0	0	0	0	0	0	0	0	0	0	0	0	4	0	0	1	0	0	0	0	0	0	0	0	1	0	1	0	0	0	0	0	0	0	0	0	0	0	0
COL5A3	389	186	835	113	24	177	363	142	13	247	218	291	4	71	16	267	100	103	23	36	1514	249	1051	666	163	322	205	389	454	60	330	306	187	193	331	811	213	475	188	485	123	429	312	167	357	61	597	290	140
SRCAP	195	197	137	99	254	153	205	135	168	219	552	168	157	183	155	135	79	74	105	86	160	44	130	116	182	144	338	169	103	158	178	160	197	202	181	98	124	255	260	223	246	74	140	233	219	229	283	127	235
PUM3	339	131	505	279	582	208	834	214	545	354	976	284	1043	239	1609	165	782	225	763	211	386	108	710	379	359	530	938	361	150	0	358	730	253	716	264	516	113	838	903	402	581	274	429	811	148	805	706	278	285
CPB2	1	0	0	1	11	0	0	2	0	4	8	0	12	0	4	0	2	1	6	3	2	1	6	1	2	6	5	6	4	0	4	2	1	1	3	5	0	4	5	2	3	7	5	6	0	1	4	1	8
CHRNA3	117	21	10	18	70	106	74	85	37	39	115	10	0	20	24	32	63	72	14	25	9	2	13	28	86	253	11	139	73	16	100	28	149	23	65	20	20	54	25	233	23	141	276	38	21	12	5	129	49
KCNN2	19	1	2	16	1	21	4	13	35	12	4	3	0	0	0	25	85	31	13	31	14	2	0	23	107	104	5	19	66	0	139	15	6	0	9	2	6	2	24	24	23	13	42	21	10	21	20	34	11
CNOT4	511	419	542	433	1095	544	700	545	595	786	761	459	692	448	709	504	457	392	436	591	537	162	759	658	644	1008	429	740	473	0	854	513	465	564	573	340	161	701	709	763	403	366	1151	444	332	620	679	619	527
PSEN1	784	3268	910	1309	1407	1289	1513	1961	1949	3198	1497	2318	682	1732	1192	1635	1145	867	1671	2469	1192	449	1297	1157	1896	1286	975	1108	617	341	1152	1178	1269	981	2318	1334	544	1696	2049	1058	1074	441	1053	1627	1659	1345	2041	728	2542
CPOX	182	148	121	151	266	86	388	212	250	274	305	128	109	230	325	112	547	116	273	136	332	34	193	144	150	202	288	123	109	144	164	469	106	175	154	242	64	498	315	188	178	80	206	375	87	209	667	118	174
CLDND1	779	521	706	474	810	653	840	798	511	880	680	606	535	475	361	653	688	550	473	726	507	192	455	687	808	1253	402	834	553	89	947	442	444	279	522	253	120	738	389	848	139	266	1268	1049	286	362	1272	773	550
MOK	175	314	217	83	14	159	115	94	96	136	90	84	142	26	243	114	61	88	104	178	119	44	758	226	267	123	66	162	141	66	180	101	130	121	144	91	109	112	112	190	159	67	248	595	179	535	252	148	185
HSP90AA1	4218	3000	4804	2423	5837	2900	14294	4009	11140	4886	12440	3877	20272	3569	14267	3462	13594	3422	9691	3575	5895	1288	14682	5314	4175	7278	8149	5369	2088	1375	4464	11261	2864	5664	3914	8681	875	15284	13795	5385	9922	2763	5675	25873	1647	6565	10015	3570	4225
RBL1	243	78	167	152	453	162	592	222	171	286	982	149	1623	184	735	128	341	112	186	130	301	51	332	261	188	234	948	167	139	353	219	461	96	429	196	147	20	637	1504	218	474	46	199	775	103	150	506	152	130
DLGAP4	748	528	563	369	457	550	1218	407	829	531	769	411	52	345	853	536	352	378	341	301	857	158	721	710	646	990	1475	938	652	457	826	527	799	1376	675	585	267	1324	2115	1004	1088	680	960	1462	420	1246	1482	693	518
IGSF9B	595	70	87	82	126	398	41	123	21	87	132	38	4	42	3	262	156	217	22	63	402	14	93	191	285	406	135	880	557	165	570	248	658	101	383	128	127	317	125	608	214	729	866	428	175	302	179	646	156
CFHR2	0	0	0	0	0	0	0	0	0	0	0	0	0	0	0	0	0	0	0	0	0	0	0	0	0	0	0	0	0	0	0	0	0	0	0	0	0	0	0	0	0	0	0	0	0	0	0	0	0
NDC80	44	16	23	24	240	8	139	35	83	52	168	40	1425	72	329	7	171	10	102	7	244	10	114	44	53	24	108	15	9	54	21	327	15	98	34	68	1	449	144	50	174	13	9	684	32	117	305	6	27
AP4E1	353	344	328	295	561	284	559	377	231	521	356	387	1167	352	277	324	272	279	318	426	345	79	455	338	445	620	512	369	245	70	435	372	264	230	333	191	112	636	234	456	189	230	433	439	226	183	522	270	391
RSBN1	579	631	452	487	1482	734	905	914	846	1074	786	678	940	534	702	636	706	551	766	873	531	158	673	579	690	971	449	635	427	118	865	529	405	343	573	383	160	962	496	686	170	168	1075	581	313	431	903	479	776
MAGI3	569	1877	349	1122	210	929	997	1554	1465	1858	1016	1395	104	1269	1054	1057	580	592	1163	1844	718	365	731	578	1367	805	849	971	563	378	1051	495	1068	594	1622	388	811	1023	835	794	237	448	1000	1092	1133	990	1129	658	1931
CXCL2	241	158	2574	43	22	51	295	94	224	87	250	210	8	122	87	59	1277	59	184	258	290	229	70	1375	46	298	205	145	74	238	81	1502	210	490	104	1063	196	316	394	459	233	1092	295	750	182	799	407	108	38
AFP	0	0	0	0	0	0	2	0	0	2	2	0	0	0	0	1	0	2	0	0	0	0	0	1	0	0	0	0	0	0	1	0	0	2	0	0	0	0	1	2	0	0	0	0	0	0	0	0	2
COL4A4	311	97	294	162	1559	150	91	192	213	308	118	288	276	54	23	102	14	90	67	139	503	33	241	84	163	70	34	209	163	413	184	132	87	42	187	28	69	94	46	557	104	95	150	56	99	36	231	190	229
TCF7	425	344	517	269	614	306	842	308	431	720	552	334	79	326	1725	278	163	147	348	355	242	93	307	515	360	188	843	326	330	280	494	224	263	615	593	233	125	340	939	646	822	173	356	319	382	501	818	406	322
OSTM1	699	687	546	396	600	520	665	718	344	846	525	552	423	394	260	642	286	573	302	876	537	150	268	743	716	1496	381	781	393	0	725	360	396	227	626	300	165	438	388	718	157	529	690	616	386	199	679	537	780
CDH7	0	0	0	0	0	0	2	2	0	2	0	0	0	0	34	0	0	2	32	4	0	0	0	0	5	3	4	0	0	6	6	186	0	0	4	0	2	1	0	3	50	2	5	0	3	2	4	0	0
IMPG2	36	5	25	30	75	20	18	31	45	50	21	8	15	22	1	20	21	14	4	14	15	3	55	21	20	56	12	38	24	6	39	19	31	12	25	29	0	29	16	66	5	19	37	17	8	13	32	35	13
PCNP	1333	586	918	809	1643	1182	1549	1300	1359	1343	1767	756	3047	659	1389	1196	1425	1255	1376	1377	979	250	1691	1309	1509	2635	823	1793	954	213	1750	1072	656	510	856	953	152	1824	979	1531	351	763	1876	2004	450	780	1488	1407	944
EXD2	295	128	211	169	262	317	273	282	372	271	391	256	54	156	280	209	280	230	497	251	315	89	615	385	307	517	205	329	251	48	332	385	224	253	282	306	66	350	499	400	294	134	536	237	133	303	379	253	326
ARG2	35	75	26	25	53	49	61	37	54	203	61	31	13	74	60	40	32	34	50	46	34	24	26	41	49	52	72	42	13	2	59	48	34	33	49	36	10	57	26	69	19	14	55	52	24	35	66	20	34
MEF2C	1192	344	1435	823	1731	692	444	852	35	1563	570	1092	3535	431	110	593	207	570	179	444	471	208	255	908	771	1323	158	1071	576	17	1188	440	428	76	772	239	96	196	243	1656	27	498	1374	663	380	41	939	786	735
PTPRC	1876	1205	4032	1832	28648	929	1263	1217	170	5659	1172	2355	22249	2241	560	350	814	811	525	1626	2026	326	573	1418	1097	1867	256	660	676	53	1238	1374	578	253	1624	1173	171	3447	337	3451	138	600	555	2010	767	328	5697	969	1247
CACNA1S	1	0	0	0	0	2	2	0	4	1	3	0	2	0	2	0	0	0	0	0	2	0	0	1	1	4	0	0	2	1	3	4	0	0	5	5	0	0	3	5	9	6	0	2	5	0	0	1	0
PKP1	18	2	282	0	6	3	61	5	406	0	45	4	0	8	473	4	1	1	17	2	538	24	4	136	5	10	71	0	3	10	0	5	0	33	4	2	7	202	94	0	210	5	0	0	4	749	71	3	4
UBA5	477	189	358	380	1194	385	721	414	674	631	833	408	1558	589	682	279	681	269	676	311	447	125	661	427	457	697	453	445	261	104	533	879	234	449	277	438	67	831	414	491	260	182	616	823	149	414	713	343	394
STK17B	1185	2674	2708	1272	10385	1154	1099	2317	1345	4940	1013	2505	4586	3589	563	1029	1028	506	738	2998	1750	451	1444	2304	1269	1155	400	490	444	97	1081	947	719	453	1664	703	392	1971	600	1483	200	318	460	1087	1186	1044	2958	525	2056
CDC14B	422	292	669	297	660	327	427	499	959	522	557	336	22	518	1081	302	662	293	356	302	338	194	458	582	392	432	413	408	171	0	321	467	244	375	381	324	60	471	505	383	286	151	482	281	197	435	679	350	383
ZNF510	411	107	304	252	809	434	343	387	399	408	339	188	445	249	356	248	403	240	168	246	342	76	403	338	355	659	269	462	364	0	497	267	224	256	239	201	59	300	356	529	194	166	727	530	142	296	377	360	236
LRP2	0	53	60	0	0	0	103	2	0	0	2	0	20	4	64	0	1	0	0	2	21	2	23	0	2	5	0	0	0	0	0	6	7	0	0	0	0	2	2	103	4	1	184	4	3	8	5	0	0
ZNF506	507	363	490	455	2673	615	431	541	805	772	538	496	646	385	512	313	327	287	534	403	508	111	506	364	578	514	604	402	354	255	493	290	333	717	507	321	158	373	855	621	467	225	704	467	386	546	695	326	583
JMJD4	86	35	50	39	131	58	85	37	118	59	113	49	71	69	97	51	51	37	65	39	51	11	91	34	55	68	166	70	41	61	48	54	53	157	60	49	20	111	172	82	92	30	73	155	27	89	118	43	85
DUSP12	113	52	86	69	213	72	169	77	128	87	192	65	173	38	178	49	134	92	123	71	122	18	116	107	151	175	143	100	78	58	126	228	49	170	72	130	24	180	163	116	248	56	143	153	44	116	171	96	88
AACS	256	292	256	259	375	232	900	303	334	371	589	590	1106	276	553	214	452	124	544	198	972	200	358	758	312	198	550	189	127	271	215	453	194	461	273	386	145	848	605	284	570	148	208	696	378	1711	886	200	382
DELE1	800	726	668	661	1133	725	868	756	746	1055	751	903	660	443	737	614	545	460	1098	701	922	284	1215	798	989	843	1027	771	646	263	758	825	572	775	968	585	269	1135	1311	995	1811	406	1019	427	667	1006	1305	676	1099
SLC13A1	30	26	0	24	33	0	2	6	25	5	0	0	10	1514	0	0	0	6	0	5	0	0	0	0	8	1	0	0	0	0	0	0	1	0	2	0	3	1	0	0	0	0	0	0	3	2	0	0	27
CADPS2	421	190	449	347	112	225	819	334	1287	451	429	284	36	215	1135	222	890	206	807	300	1086	105	323	279	357	458	329	467	141	0	272	609	317	355	281	463	67	777	660	338	133	371	398	331	229	908	1077	203	350
PCDHB4	85	16	56	40	2	68	21	55	139	34	30	23	0	4	1	58	3	61	6	50	28	19	28	71	57	128	12	125	35	4	68	0	60	12	34	7	18	9	22	83	8	29	125	15	2	8	49	55	29
PCDHA6	6	2	1	10	4	7	8	4	0	6	6	9	0	5	0	1	8	2	38	8	4	2	15	2	12	9	32	17	11	0	11	53	4	28	8	4	2	9	9	9	0	0	20	43	6	0	1	14	4
PCDHGA2	96	14	64	19	50	46	23	45	5	19	25	21	106	10	10	46	13	28	0	14	15	17	11	43	52	80	12	87	51	18	64	6	51	8	36	197	4	12	8	88	61	18	107	27	20	127	63	74	24
HSPB11	120	76	117	94	265	145	204	136	125	197	162	109	521	104	100	98	161	78	100	90	171	20	179	110	143	203	128	90	63	25	141	143	87	79	111	163	17	206	108	171	43	45	189	215	56	61	196	95	137
PHLPP1	271	419	209	325	229	310	531	377	535	479	224	370	1243	420	333	296	456	247	431	382	439	171	198	502	490	418	397	409	256	158	424	459	312	468	483	336	210	547	603	435	330	203	496	1306	422	763	617	400	534
ATP8B1	725	8599	549	3539	1389	2365	3349	5124	6798	7310	3234	6753	578	1352	1630	2702	2291	1620	5047	4772	2508	1219	953	389	3503	891	1974	1460	257	566	1120	3118	2959	2161	4792	1620	1123	2861	2650	913	1054	530	619	956	3546	3249	3402	700	5740
IL12RB2	53	66	142	34	35	28	28	56	62	76	46	52	13	35	25	25	30	22	18	48	39	21	25	70	42	39	35	47	34	15	45	30	59	39	26	36	19	121	51	94	4	49	70	323	37	54	167	40	41
SMARCD3	241	70	192	85	69	199	95	165	56	97	92	60	29	45	27	147	35	126	23	60	112	22	1005	183	157	329	107	272	188	0	281	81	209	93	181	121	74	100	115	327	77	165	362	74	74	88	243	222	139
WDR70	423	226	352	364	1618	343	450	327	475	456	580	340	505	303	581	304	438	254	433	357	413	102	622	526	410	551	388	462	324	153	446	386	295	410	365	246	78	560	476	516	294	247	587	581	214	359	525	412	444
FYB1	513	474	1144	559	2236	208	800	405	94	1582	372	533	443	393	368	126	291	238	228	477	775	105	226	365	359	560	114	283	305	61	514	612	593	213	711	595	97	1058	154	1114	75	276	203	819	267	294	1959	297	428
MPP4	6	4	3	0	1	1	3	3	0	3	1	6	0	6	4	8	1	3	1	0	12	2	15	9	4	9	0	3	2	0	12	4	0	3	0	9	0	8	6	9	2	7	6	0	1	2	7	2	0
STRADB	170	585	174	245	164	286	261	559	503	667	285	474	46	588	379	318	275	188	373	730	155	97	365	428	404	199	170	209	85	15	226	300	155	248	428	221	160	317	236	195	102	59	278	122	279	269	278	96	725
BZW1	1653	2741	2895	1351	2753	1317	3721	2090	3554	3076	3490	3007	3906	1276	2598	1594	2187	1247	2833	2455	2654	816	2750	2238	2113	2432	2253	1721	716	343	1752	1624	936	1575	1483	1694	326	4298	2440	1635	1088	998	1575	3928	1169	1842	3826	1360	1686
PGR	549	101	190	200	29	483	61	641	12	180	115	90	4	50	4	442	40	698	31	347	27	32	40	406	422	984	24	888	456	0	1197	12	356	20	436	36	55	45	26	651	4	379	1115	5	147	13	64	696	259
C1QTNF3	191	58	53	54	283	180	127	197	79	80	132	59	71	67	46	209	38	167	106	124	151	24	231	1038	326	254	61	332	128	17	132	28	103	141	87	42	6	80	122	444	6	272	326	31	45	68	569	137	99
ME2	570	1146	497	598	882	721	779	1021	450	1549	520	1056	1097	768	373	744	1055	574	1814	848	487	192	769	633	848	1171	472	758	528	88	875	942	681	341	755	670	126	1558	766	783	194	328	1046	1502	456	184	1029	642	950
C5orf22	296	299	200	191	697	238	362	281	306	374	356	279	309	183	258	216	339	211	404	261	289	85	334	254	333	452	335	240	167	71	296	291	191	173	203	246	58	518	333	328	174	117	382	579	163	254	415	202	294
CCNT2	1106	1303	891	1101	2642	1196	1742	1566	1724	1901	1526	1444	1727	960	1196	1083	1404	789	970	1473	1399	281	2014	1062	1428	1469	1127	1265	667	188	1257	1028	845	1016	1368	837	264	1594	1106	1166	1029	398	1345	1297	786	1230	1570	871	1404
FAM135A	641	3184	399	1374	676	949	1938	1561	2428	2433	1585	1699	1567	1258	1082	1172	1756	705	2199	2164	2192	376	831	539	1786	888	1379	735	490	0	1115	1281	1599	1733	1391	1823	560	3476	2142	762	671	256	805	642	1142	1755	1506	516	2319
COL19A1	103	26	39	126	636	48	15	40	4	466	12	68	2	50	0	13	0	18	6	55	5	3	6	10	100	51	1	107	73	0	69	21	15	0	69	0	3	27	6	154	0	25	61	7	41	4	52	57	64
EPB41L3	1025	1658	1970	621	335	1188	410	1892	56	1586	301	1237	124	2250	127	1336	226	854	136	1455	1164	594	202	2578	1041	1387	50	1160	577	93	1206	428	1175	76	1498	368	471	531	282	1177	70	975	1883	763	1085	111	2605	1028	1426
COBLL1	1167	641	1992	596	2507	526	848	825	622	1422	1420	794	1462	685	368	459	485	514	542	852	640	600	828	3272	908	1369	1693	1669	452	584	853	712	350	859	722	453	172	770	877	1149	452	769	1134	178	689	440	1174	797	663
DLG3	356	1591	144	655	416	729	1643	955	1583	1452	609	1091	264	481	691	771	1825	446	1096	1328	957	203	535	187	919	649	2430	677	378	0	688	967	913	989	1154	1033	442	4146	1266	500	928	174	556	296	966	1428	2043	324	1378
KCNK2	83	2	28	3	0	5	3	6	0	0	16	0	0	15	11	4	2	5	1	2	16	0	198	2	19	24	0	3	9	0	12	2	2	0	15	4	7	4	0	38	0	6	28	0	3	7	67	20	5
SERTAD4	237	20	32	59	22	234	65	187	391	116	163	39	6	34	19	261	62	317	84	126	6	15	190	181	315	693	37	459	363	8	685	152	158	59	129	20	6	26	31	342	5	135	596	184	79	49	40	271	94
TRAF5	1138	311	653	476	5782	1006	3632	627	2657	1267	1813	548	2307	376	1340	428	1398	576	1125	465	1228	126	1178	829	689	1330	2271	1434	642	970	1189	827	427	1780	730	441	92	1124	1628	1355	2654	658	1481	821	451	2441	1216	770	627
MRPL22	101	73	71	65	168	109	123	83	102	127	123	65	193	57	145	79	155	75	141	77	66	34	150	97	132	183	134	99	89	17	153	170	63	100	62	106	3	178	137	102	124	62	180	129	48	68	144	87	77
GEMIN5	460	105	390	225	731	278	529	263	386	332	864	242	605	164	1069	195	546	233	453	182	309	116	752	469	380	748	766	450	332	198	415	560	201	454	262	318	73	701	1066	399	787	150	631	747	135	390	450	253	247
OPRK1	0	0	0	0	0	3	10	3	26	0	0	0	0	0	0	0	0	4	2	0	0	0	0	2	0	8	2	4	0	0	2	0	0	0	10	0	0	0	0	0	4	0	0	6	1	1	0	6	0
NFE2L1	2298	3548	2007	1597	973	1768	2865	2394	1572	2535	2255	2148	528	2597	931	1984	837	1512	1369	1911	2450	910	1779	2629	2466	3301	2605	2062	1337	701	1902	1545	2401	1693	2465	1117	1105	2517	2872	2452	1638	1232	2344	2794	1776	1713	2986	1483	2756
SEMA5B	24	19	16	21	6	15	15	5	8	7	30	12	0	7	6	2	6	6	4	3	33	2	13	34	19	6	47	23	21	2	18	26	10	14	14	21	10	6	20	23	9	18	11	69	39	6	39	25	12
GSK3B	1022	1169	967	817	1386	1050	2093	1113	1743	1282	2000	953	1383	895	1817	919	1113	692	1168	901	1362	297	1228	1169	1264	1573	1723	1121	858	493	1324	1349	947	1413	1035	951	212	1652	1345	1179	1035	618	1347	1478	715	951	1297	872	1218
ITGB5	929	501	1828	480	52	684	1658	783	989	644	1143	769	23	385	664	698	585	706	484	575	1583	330	2268	2036	970	1837	1207	946	542	228	688	589	665	1302	698	826	306	1371	1022	1089	575	774	970	2504	614	628	2565	801	730
ERC1	2067	959	1504	1182	1171	1595	1690	1304	871	1483	1250	1245	1679	557	1265	1217	707	980	1136	1081	1400	448	1564	2012	1778	3203	1175	2150	1585	733	2135	1248	1463	1163	1509	1125	561	1532	2056	2797	1014	1398	2842	2462	903	1625	2139	1902	1400
XPO1	2437	1261	1655	1578	6554	1928	4953	2080	3452	2803	4719	1715	10182	1830	4769	1749	4023	1694	3321	1715	2692	438	5367	2074	2334	3004	3636	2471	1509	809	2883	4159	1541	2683	1936	2126	212	5401	3452	2775	2652	916	2622	7425	961	2713	4771	1616	1787
RNF13	649	578	635	449	894	544	791	701	700	700	1146	532	551	434	584	570	514	540	792	818	866	168	611	841	729	1155	451	665	394	78	666	522	376	435	533	601	90	1028	587	646	336	254	804	808	262	459	986	568	590
TRPM3	62	26	69	19	13	31	3	33	0	21	7	17	5	16	184	29	3	30	7	25	32	11	11	92	71	107	98	23	32	0	53	7	18	4	36	12	13	11	5	85	5	19	114	8	26	93	37	49	30
PALB2	178	67	137	99	327	166	396	186	363	185	536	140	338	151	360	111	337	104	407	160	222	36	301	162	194	283	369	184	98	219	200	353	102	326	162	258	46	507	368	226	250	76	249	273	75	242	365	117	182
DOP1A	976	1160	695	1033	3073	1129	1710	1416	870	1534	1455	1331	2141	1252	770	987	1211	692	1228	1482	800	324	1027	968	1305	1330	1186	1082	694	0	1268	517	728	1069	1370	607	207	1592	1240	1139	277	363	1452	495	980	936	1312	892	1339
LYRM2	254	173	226	159	444	273	400	338	498	380	447	248	290	183	294	241	277	194	337	302	223	69	341	290	355	509	373	342	212	0	340	346	208	217	262	278	77	483	382	423	153	186	443	500	134	357	465	252	301
BCKDHB	240	460	177	268	303	293	530	499	1246	638	748	458	432	221	270	284	455	246	698	323	492	180	416	353	391	333	359	326	124	0	365	317	221	352	365	160	36	133	411	310	176	69	367	321	283	599	444	137	489
KAT6A	1668	1866	2086	1288	3272	1519	2651	1388	1754	2354	2402	1530	2256	1405	2659	1267	1355	1053	993	1476	1900	578	2211	2000	1752	2066	1100	1721	1248	0	1918	1299	1297	1626	1813	1742	614	2800	2111	2062	1265	805	2269	3003	1093	2192	2827	1365	1784
TUT7	864	1429	1139	933	2551	883	1915	1221	2173	1895	1477	1560	2090	1052	1841	876	1149	636	787	1364	1746	320	923	1148	1182	1258	1257	995	570	0	1085	1369	935	918	1290	1215	496	2321	1317	1221	1148	576	1048	997	856	1575	2062	701	1365
ULK2	450	100	466	201	604	446	241	304	157	310	257	132	44	69	78	316	181	376	114	237	292	95	1300	684	551	949	161	494	454	18	706	177	289	206	288	326	87	359	180	641	118	276	924	86	146	267	402	427	251
GRHL2	121	495	25	351	22	190	1080	501	1337	606	1670	543	6	235	2271	295	568	193	758	481	566	112	979	36	364	58	1799	155	54	0	185	826	287	1259	510	433	136	1307	1501	119	726	39	80	44	360	1499	637	74	646
TNPO1	2996	1307	2558	1707	5642	2518	4331	2903	5724	3386	4025	2248	4820	1807	2113	2155	3950	2236	4297	2858	3124	698	4673	3020	2890	5369	2586	3975	1606	515	3354	2932	1475	1694	1958	2014	298	3611	3960	2974	1227	1375	5066	3909	1102	2422	4210	2270	2349
PLOD1	744	269	636	223	124	351	1259	415	188	394	636	314	64	520	554	368	681	413	346	265	1603	139	776	883	556	1068	997	857	530	116	703	1498	524	666	483	1088	163	1408	808	926	470	716	651	3386	285	449	2199	510	469
P2RX5	97	31	43	23	2847	200	19	20	1	224	14	42	967	122	2	0	1	7	3	5	17	6	2	14	23	2	14	4	37	7	23	93	18	10	41	6	22	105	77	109	24	4	4	50	68	1	101	33	52
ITGAE	86	314	78	41	554	105	149	112	64	162	127	105	408	402	72	93	139	108	77	223	202	45	76	86	95	131	93	85	68	43	145	454	206	114	141	124	55	1060	294	139	54	26	112	315	59	207	751	69	201
DIS3	641	505	868	557	1636	614	1691	710	1144	936	1919	641	1741	605	1601	523	1373	550	937	675	888	342	812	1075	883	1215	1085	695	448	688	842	822	413	985	636	979	164	1673	1444	928	887	360	915	849	336	853	1637	727	625
PIBF1	384	215	365	290	934	294	877	396	826	482	1105	327	649	284	712	289	540	277	428	273	392	81	511	407	458	573	494	423	255	608	502	379	284	463	401	383	68	407	508	533	676	182	559	293	183	464	564	274	313
TDRD3	471	284	419	485	669	423	561	598	577	646	647	508	263	256	785	433	404	372	957	676	526	126	603	639	657	707	545	521	360	272	626	343	308	362	456	222	94	476	532	593	447	251	762	184	255	323	396	415	550
NUFIP1	86	30	99	51	110	55	172	37	78	49	263	77	181	45	322	50	71	57	89	59	56	17	89	90	95	155	160	105	52	114	94	141	56	150	53	76	15	144	218	91	138	56	114	223	19	123	107	70	42
PDS5B	1360	741	1019	820	2064	1330	1711	1378	1196	1379	1879	941	2916	852	2144	1301	1352	1097	1017	1318	1331	219	1056	1410	1627	2606	1565	1574	1180	652	2053	1081	782	1161	1023	585	214	1557	1348	1661	926	667	2257	904	552	712	1419	1365	1088
OXCT1	642	148	559	143	1046	392	647	348	109	371	411	245	1274	233	96	427	558	559	197	254	341	220	517	1048	721	1414	249	924	491	50	926	1342	440	126	356	255	76	1300	176	951	59	787	664	1050	163	276	577	485	242
RRAGB	198	73	150	105	440	172	270	192	158	188	251	85	138	129	126	145	146	108	204	170	131	48	242	218	185	360	143	223	134	0	234	101	119	174	154	112	47	176	244	192	92	104	261	109	84	134	223	165	135
EPYC	0	0	59	0	2	0	45	0	0	0	57	2	6	2	10	0	73	0	0	0	19	0	5	2	0	22	4	2	0	0	0	33	0	27	0	4	0	2	4	0	0	0	0	6	0	1	71	0	0
CYLD	1253	1010	1452	1246	3530	923	1545	1293	864	2122	1125	1191	1154	994	568	984	696	840	688	1548	1200	283	964	1235	1344	1902	753	1163	1028	240	1479	686	1063	595	1266	745	223	1652	669	1893	233	820	1681	925	590	511	2344	1123	1167
SLC27A5	43	18	29	26	48	42	31	38	12	27	160	19	19	13	14	40	56	14	69	27	62	11	67	45	31	39	74	23	28	19	45	100	43	51	49	65	10	140	98	62	46	26	62	156	21	84	50	43	52
ZNF324	158	163	122	112	216	146	190	128	83	149	204	113	117	126	162	133	76	93	136	159	198	59	185	143	182	145	222	119	97	127	181	169	150	215	207	82	91	264	295	235	153	70	187	434	203	170	298	130	197
ZNF671	188	32	141	105	727	199	130	139	139	242	141	86	289	57	87	79	93	81	130	104	73	26	140	101	146	298	87	99	140	61	221	58	101	200	108	92	42	145	184	220	48	58	245	354	60	128	160	125	144
ZNF416	70	18	44	39	168	73	60	53	112	89	83	37	117	41	56	50	48	42	80	41	58	18	77	63	80	115	60	60	45	12	72	30	22	92	47	76	14	176	82	92	52	20	90	179	28	74	94	48	59
ZNF586	240	177	234	277	921	244	303	250	383	429	297	277	547	189	292	266	87	165	241	210	308	66	208	221	322	377	335	267	189	204	342	166	202	532	317	268	76	328	439	346	90	111	396	296	168	307	561	218	396
ZNF446	68	57	48	42	75	51	68	40	26	58	132	58	19	29	46	58	37	30	51	60	75	16	109	57	74	54	100	47	56	56	101	78	53	98	85	62	42	87	135	91	53	43	63	197	74	96	116	88	87
ZNF264	826	467	1025	644	2018	882	929	847	577	1104	588	775	675	532	590	814	706	555	381	704	908	258	1311	1025	1012	1288	339	1074	609	251	1113	426	800	966	752	847	265	2746	628	1121	53	506	1487	1990	553	700	1621	687	890
RPS5	1765	607	1836	886	2463	986	2251	1517	2572	1786	4019	1132	5199	636	3643	902	4631	1534	3321	1155	1988	639	5225	1879	1840	3074	3589	1928	1056	393	1948	1599	964	2782	992	2265	272	5836	7420	2255	2135	879	2288	4269	621	3111	4128	1666	1228
FAT1	7699	19433	5571	7807	1048	7510	51652	14900	32764	16084	13912	10595	228	9815	42513	10133	22781	7199	15437	16458	14689	2383	13200	7569	13813	13554	19306	11641	6106	5664	10547	49803	7561	15774	10513	18831	3901	28268	37135	6856	7562	7200	11418	3879	9988	11877	17907	6794	11219
YTHDC1	849	807	888	803	1840	866	1126	975	1254	1287	1122	955	1115	692	1004	849	900	633	729	1015	962	257	1011	1117	1098	1503	819	1187	844	366	1250	703	719	829	1037	696	361	1227	1021	1226	847	529	1411	1067	647	934	1448	1052	963
CHMP2B	482	1694	380	477	395	610	978	1038	838	1314	1189	1058	377	522	534	761	1119	531	1255	1533	567	161	484	529	874	955	446	648	294	115	684	698	630	363	1056	585	195	1460	660	562	179	303	680	446	591	420	900	424	1204
SMAP2	900	574	1396	429	4363	461	405	367	206	1496	464	493	2732	486	328	317	413	294	233	337	1352	376	368	1649	645	995	536	346	361	76	532	680	389	210	538	467	231	1554	318	796	158	356	330	638	480	289	2960	624	627
PPIE	216	138	176	193	772	269	540	280	173	270	581	239	264	169	257	120	306	113	367	177	194	57	268	178	340	390	873	283	221	73	255	275	208	367	236	248	76	273	356	272	141	164	300	396	108	236	329	188	255
ZMPSTE24	619	700	551	394	523	606	1166	911	768	990	1332	713	535	454	1080	682	1176	551	1142	900	506	172	783	647	487	727	1058	878	374	99	917	1001	447	424	671	553	116	835	915	639	228	515	916	511	333	506	920	403	773
STARD7	1027	934	1081	875	3395	869	2033	1181	1386	1576	2369	1394	2601	1000	2187	696	1788	694	2330	1123	1162	357	3030	1131	1229	1422	2220	1034	550	373	983	1994	750	1540	1016	1020	214	3106	2099	1368	1131	545	1293	2366	613	1207	2129	583	1444
NOA1	182	100	164	113	343	162	277	157	280	220	372	188	374	167	386	144	306	94	475	146	206	71	314	198	219	267	336	124	111	81	156	413	123	415	175	244	69	437	681	216	384	82	165	330	104	403	475	150	228
REST	1168	1124	1012	747	3562	990	1739	1190	1409	1496	1738	1099	1671	762	1424	926	1378	898	1391	1125	1001	259	2176	1187	1259	1938	1113	1202	938	323	1487	1096	800	1146	949	1085	193	1640	1316	1360	875	513	1561	1415	488	832	1527	942	981
HAL	12	42	77	20	39	8	11	26	3	34	13	24	3	34	16	24	21	36	27	34	32	30	23	76	30	83	8	11	4	7	5	9	7	28	18	50	13	31	7	26	105	3	5	7	19	20	32	7	21
SSH1	1001	653	1338	485	915	705	1354	570	527	801	899	667	160	350	512	712	613	458	672	554	1399	350	1155	1014	934	1197	859	895	875	208	1025	1100	699	701	849	1208	335	1615	1014	1431	641	708	1157	2276	589	670	2594	1070	725
GSTP1	761	527	776	369	2630	643	2651	643	2237	765	1202	636	2388	436	3260	455	1854	603	3081	455	1761	339	2771	1121	838	1364	2494	905	510	696	880	878	591	1252	624	1797	126	2927	3510	1048	1462	504	916	2912	473	1598	2246	679	971
APLP2	3393	5850	3022	2751	920	3678	3800	5439	3286	6191	3200	4544	732	3150	4071	4502	2014	2479	3487	4812	3905	1323	3966	5209	4755	5398	3605	3995	2060	723	2924	2592	3331	1936	4874	2658	1021	4000	4527	3873	2369	2144	4341	7016	3303	2716	6127	2470	5334
FAM234B	108	24	204	41	117	72	83	55	35	87	115	53	56	84	228	49	83	45	22	26	86	25	148	130	80	100	51	136	20	9	83	49	73	46	45	111	16	84	196	135	67	50	145	306	32	57	134	65	53
SLCO1A2	2	2	0	10	8	0	15	0	7	0	53	2	0	6	0	0	13	0	129	0	0	0	2	2	0	2	3	7	8	0	2	17	0	0	2	5	0	6	13	1	124	0	0	264	0	6	0	2	0
WBP11	581	542	777	368	1233	475	1021	525	714	856	1084	539	1706	471	850	457	889	358	740	568	717	216	1368	860	844	991	824	711	477	314	774	895	485	573	445	495	180	1458	1339	821	616	349	835	1715	324	891	950	692	565
EIF3I	524	338	644	277	520	356	1130	490	306	548	1197	521	553	241	871	313	737	424	863	337	732	274	609	730	646	1079	1296	694	302	160	592	1329	396	590	384	790	116	1975	1424	707	332	359	735	1525	232	803	1502	519	471
NKAIN1	0	0	0	0	0	0	4	2	0	2	2	0	0	0	5	0	0	0	0	0	0	0	0	8	2	2	0	0	0	0	3	0	1	0	0	4	2	0	2	0	0	2	0	31	0	1	0	4	0
COL16A1	1107	257	1206	461	99	1157	1563	475	1927	523	783	410	27	328	143	701	596	574	145	271	2919	135	1899	1105	934	1398	426	2379	1178	209	1328	1979	688	833	923	892	310	432	583	2014	630	1711	2495	205	787	1023	3562	1533	600
TXLNA	1161	747	1394	582	1234	810	1561	789	572	954	1504	937	746	509	1456	636	903	563	853	552	1439	320	1199	1590	950	1312	1508	1137	585	383	1076	1086	821	990	879	1029	480	2063	1608	1469	596	906	1136	2152	696	1271	2427	990	1002
APOB	3995	64	306	13	2445	114	4	30	4632	28	4	76	748	190899	6	39	16	49	8	25	24	414	14	126	145	226	14	91	11	8	151	10	12	37	35	2	56	4	40	73	5	89	144	0	16	3	99	40	10
NCOA1	1595	1598	1584	1140	3197	1457	1086	1429	1200	1828	959	1171	958	1070	544	1384	767	966	636	1693	1256	413	1406	2291	2030	2261	844	1604	1176	256	1988	804	1158	805	1419	683	394	1359	867	2043	472	1068	2351	842	904	946	2036	1446	1316
AGBL5	252	127	165	116	326	267	278	232	188	245	430	148	229	180	323	192	125	185	207	143	219	69	383	250	289	439	333	264	251	79	289	240	243	307	233	126	96	339	327	347	276	158	398	433	155	296	253	245	269
EFR3B	65	55	68	59	203	58	71	35	9	33	20	22	30	26	11	36	20	42	69	24	22	24	70	58	50	70	63	97	63	18	144	36	47	85	88	42	35	57	64	106	42	91	74	167	51	33	59	75	44
KIF3C	152	44	71	44	67	71	185	43	50	40	98	33	11	11	21	49	73	53	30	54	87	15	96	90	85	138	96	131	178	39	107	22	77	180	100	59	21	52	116	211	96	87	160	241	22	35	95	145	48
RAB10	1203	2104	1055	939	1620	1063	2689	1653	2421	2138	2169	1642	1657	921	1896	1361	1621	1016	2125	1787	1515	409	1814	1264	1630	2084	2454	1483	713	436	1607	1595	1212	1451	1345	1420	461	2828	1805	1295	1522	756	1373	1815	918	1188	1944	846	1638
GCKR	6	5	6	2	9	0	17	0	6	0	0	1	0	3	2	1	5	0	0	0	4	4	1	11	0	8	1	1	0	2	0	8	1	0	2	52	0	19	0	4	4	10	0	0	0	2	23	2	2
HADHA	1524	2471	1423	1079	1375	1816	2014	2616	1378	3406	1653	2503	1229	2401	1296	1551	1671	1346	2424	2048	1223	848	1968	2355	2290	2212	1989	1601	949	387	1588	1945	1493	1003	2144	1237	486	2702	1748	1762	1376	844	1911	2301	1292	1132	2416	1247	2850
MAPRE3	124	484	164	112	30	319	220	243	89	276	108	296	6	22	51	307	32	86	87	170	96	57	111	145	217	124	104	171	183	158	208	38	285	270	379	67	229	153	125	180	98	59	160	84	313	54	138	154	469
CAD	602	254	469	241	912	370	1020	368	769	365	1767	338	1370	544	1960	239	1082	239	835	234	815	125	1414	505	427	458	2131	510	311	600	464	1694	363	1505	467	893	180	1656	2220	728	1233	280	449	3205	278	1048	1032	276	487
CD59	2766	3348	4302	1283	638	2168	3515	3016	1904	2760	2115	2610	630	435	465	2400	1156	1784	1945	1627	2019	1152	2588	3524	3317	4787	1525	2971	1420	239	2636	1120	2223	1419	2558	3268	698	3773	1913	3045	555	1343	3086	3701	1544	1098	4320	2077	2678
CD82	105	49	104	61	557	63	205	57	189	142	106	94	262	429	101	31	190	24	129	28	424	25	346	71	120	181	222	77	55	112	94	187	87	233	80	287	39	892	289	191	235	55	63	615	127	242	371	82	85
BCORL1	322	110	215	111	294	190	145	135	80	110	313	137	60	141	157	147	79	159	111	111	216	62	126	206	162	185	179	275	162	0	274	137	172	432	176	286	87	308	348	379	355	156	321	930	99	163	431	141	191
ATRX	3192	1153	2628	2051	9063	2907	4053	2716	3200	3494	3426	1962	3755	1501	2461	2417	2704	2041	2158	2230	2434	623	4096	3510	3264	5549	4353	3425	2456	0	3961	2199	1791	2499	2138	1823	491	4029	3038	4354	1699	1712	4909	6234	1102	1912	3122	3005	1882
AK6	89	43	102	55	144	88	163	83	159	121	176	112	236	65	74	80	141	72	128	76	69	29	122	108	93	202	120	146	49	18	140	121	56	57	59	86	11	113	87	107	72	49	152	210	34	46	128	79	73
FCN1	170	88	437	20	37	19	36	60	4	81	40	67	32	88	2	40	59	188	8	13	167	105	8	141	76	294	10	158	43	0	165	9	191	12	53	52	79	33	9	276	3	52	172	59	26	7	173	80	45
MYNN	263	265	206	215	1081	288	293	362	265	367	447	261	553	212	309	302	335	219	338	424	233	94	271	280	348	590	223	388	241	54	379	232	176	253	238	197	47	419	194	285	146	118	477	292	133	244	392	255	253
MECOM	340	555	339	707	366	336	2446	756	5469	1593	2320	965	47	182	855	315	2683	253	4040	796	1660	420	1850	297	801	135	1508	267	102	604	244	928	443	1429	647	1142	254	1028	1542	417	1115	123	177	1190	506	1341	1262	204	882
SCAMP1	742	504	566	466	595	673	980	774	1705	826	1114	509	1222	405	434	694	1132	733	1099	851	740	165	1456	819	922	1573	500	901	532	115	978	664	425	454	595	589	64	758	824	851	278	325	1091	474	273	600	1015	691	629
PREP	334	542	296	488	588	303	1578	614	2058	820	1007	750	287	421	963	345	1285	271	1312	511	548	223	318	327	601	450	2067	395	223	0	381	810	459	1285	504	563	134	1715	1442	324	1926	157	349	670	385	1103	1641	215	635
HACE1	361	137	368	243	522	411	320	310	417	366	413	154	251	189	260	260	350	297	265	261	384	104	254	384	397	628	232	431	282	0	525	295	243	230	280	279	42	314	245	378	157	197	645	776	104	181	405	351	242
SEH1L	306	211	583	267	613	230	588	292	679	466	756	372	798	246	856	233	618	167	801	261	368	185	543	389	416	458	498	345	191	170	331	693	167	493	255	478	101	964	625	371	489	171	377	1661	200	626	819	353	371
WDR47	328	182	322	143	275	293	304	240	202	291	237	171	403	111	170	264	200	221	127	219	201	76	218	378	316	556	145	427	249	18	401	159	217	101	240	196	55	239	169	442	74	149	517	238	118	131	316	209	207
WDFY1	811	1994	974	837	2431	977	1800	1228	1552	1744	1853	1386	930	705	1129	938	1137	567	1755	1334	1592	390	1436	895	1003	883	1295	724	413	376	896	1417	1239	1337	1226	669	402	2723	1585	946	846	403	985	1011	877	800	2307	630	1486
OVGP1	33	12	8	19	221	42	50	12	136	33	83	24	17	6	85	25	51	20	48	37	69	18	71	37	28	37	140	35	21	48	31	69	25	100	26	38	5	60	77	42	30	21	42	40	13	86	110	53	26
SLC25A24	482	2337	502	890	1047	728	1533	1980	1871	1927	1290	1703	296	881	1008	927	1131	679	2265	2066	758	305	955	631	1002	685	589	598	200	158	692	1074	612	533	1365	726	276	1923	966	468	290	228	551	698	653	484	1272	356	1439
MAP3K4	744	264	685	465	1250	711	1155	712	682	903	713	486	788	513	802	542	856	514	686	494	899	153	874	744	745	1052	863	932	551	0	1028	738	589	633	671	605	188	1246	896	920	683	469	1024	1660	435	740	1167	572	559
PILRA	76	36	138	36	38	19	65	27	4	49	14	15	10	25	10	24	42	53	27	27	145	25	42	85	49	149	9	32	25	0	28	30	65	35	31	138	7	141	18	109	37	45	48	134	24	26	268	33	45
IGSF9	31	1038	36	560	8	515	248	565	161	613	78	971	5	975	266	594	39	184	99	613	123	88	352	42	415	19	186	217	150	305	398	65	407	370	799	123	441	186	506	161	443	183	94	101	866	225	177	177	1346
ABCB1	304	6497	62	1593	248	1104	432	1986	178	1782	307	2829	33	4139	2737	2479	26	626	2194	4397	40	280	273	105	1835	144	303	380	271	0	1589	290	790	657	1757	33	842	130	2309	335	88	161	158	101	1376	591	230	462	1781
ZNF213	144	156	68	86	141	116	191	150	95	104	154	111	39	146	64	98	56	49	72	81	110	29	111	62	148	125	320	100	71	113	124	85	145	145	167	96	86	106	182	163	157	62	108	137	176	134	285	106	189
AKR1B1	254	115	339	165	461	226	214	160	15	226	196	201	495	77	69	132	71	181	118	141	279	55	440	409	212	315	67	178	106	0	204	325	112	96	133	155	35	424	112	343	20	137	237	274	68	23	630	188	187
CPNE3	1453	1023	1292	1099	1956	1125	2338	1601	1920	1897	4203	1397	5661	1125	3072	1197	2113	1118	2403	1547	1284	422	2692	1942	1619	2251	2049	1442	773	0	1464	1416	723	1498	992	1458	124	2588	2363	1336	588	457	1933	1235	588	1493	1147	960	1261
RRN3	532	410	538	357	658	371	1081	472	779	670	765	614	506	412	974	386	779	318	786	322	414	289	846	717	573	885	983	484	341	190	528	733	247	519	396	493	149	779	770	542	467	289	624	477	248	478	978	553	439
CTTN	1731	4203	1559	1494	191	1735	3901	2253	2725	2863	2910	2335	241	1509	2200	1935	1454	1080	2455	2116	2836	588	2249	1812	2465	1686	3619	2013	1164	1846	1940	3446	2715	2118	3069	2175	1581	4390	3321	2028	3816	1445	1766	4741	2805	2873	3369	1415	2926
WNT11	49	38	201	11	2	25	64	21	3	4	127	45	0	92	111	29	11	19	27	32	0	39	152	159	12	38	83	33	4	237	23	19	11	64	21	1	5	19	144	60	21	13	62	2	70	2	91	23	27
MTIF2	257	339	175	303	779	212	553	382	589	579	1009	431	597	328	564	238	722	208	1005	309	323	131	725	299	363	439	969	279	164	181	265	530	249	464	351	373	63	780	591	374	442	107	335	470	177	416	547	200	448
DDHD2	814	275	708	528	788	836	736	742	414	659	2254	439	353	745	211	612	582	642	731	621	631	265	1275	1131	949	1414	299	904	692	0	1038	548	415	429	616	527	137	612	502	858	471	415	1392	733	342	565	781	770	643
TTC39A	45	478	66	164	22	113	396	315	800	410	627	492	5	113	181	146	101	128	420	498	427	178	28	53	391	62	408	64	86	116	134	96	255	437	189	154	170	1045	712	169	92	43	58	113	432	1060	624	80	412
EPS15	2017	1461	2294	1284	3394	1659	2512	1987	1792	2465	1987	1763	6803	1388	1079	1452	1492	1315	1536	1866	1729	704	1674	2690	2201	2912	1362	1971	1250	285	2169	1178	1316	967	1419	1071	388	2598	1210	2623	481	1114	2440	2177	1024	1113	3289	1439	1499
ORC1	18	46	12	22	208	16	120	27	24	33	161	42	772	87	224	12	254	4	106	12	134	7	77	28	42	18	229	14	3	92	32	317	42	80	45	79	11	439	175	23	52	15	9	308	36	76	247	5	63
MGST2	144	205	157	194	155	127	527	284	531	385	377	296	97	362	722	130	457	178	623	251	318	80	376	237	283	214	351	141	126	37	134	355	124	366	192	280	36	581	624	148	245	78	182	114	159	286	363	107	389
CHERP	204	168	237	136	297	153	215	156	169	194	325	163	190	174	272	149	121	107	104	108	258	52	201	202	200	228	580	191	214	242	196	357	215	462	251	209	158	393	778	292	441	163	266	515	217	396	515	227	218
ATG16L1	595	643	403	368	706	462	950	522	538	816	867	654	427	499	615	460	610	316	812	566	580	130	554	412	607	647	921	611	301	414	692	843	391	755	647	573	204	1663	795	597	496	259	668	784	414	551	826	435	615
USP40	820	507	606	507	534	703	1148	538	699	673	1391	641	343	569	623	493	696	374	762	468	785	199	1507	840	798	926	944	707	487	397	725	753	459	721	635	476	197	1305	738	820	637	339	876	1066	407	880	1023	514	694
POMGNT1	374	1011	341	633	398	590	881	627	590	1161	598	619	70	380	294	652	381	350	452	664	607	211	539	395	671	408	877	459	231	207	566	537	797	638	977	566	460	1265	1010	598	387	228	431	750	919	800	774	293	867
RAD54L	33	28	37	20	132	27	161	18	20	39	224	17	363	61	179	18	148	21	73	16	107	10	102	44	36	26	240	17	38	165	42	259	44	108	51	58	23	398	260	49	118	15	34	528	44	96	221	36	36
MAST2	863	4160	1429	1515	204	2069	1662	2522	1517	2861	1059	2392	1141	1419	814	2270	881	814	1138	2491	1278	531	913	1081	1963	843	1142	1707	1112	559	1823	1171	1711	1237	3658	1149	1709	1082	1710	1455	610	1002	947	2032	3277	1597	2107	1192	2829
DNAJA1	991	1412	1585	492	1254	665	1887	881	1179	1319	1608	1036	2153	628	3230	819	1638	652	1004	1118	1049	328	2091	1694	913	1584	1127	1221	465	0	1154	2072	890	946	832	1240	319	2654	1376	1345	934	640	1256	2945	386	1297	1812	702	929
B4GALT1	868	4874	2292	648	1534	2169	1613	1494	854	3130	1044	2753	273	437	1334	1689	951	588	854	1704	2016	837	1447	1960	1185	1006	775	1244	252	0	839	1740	1804	1073	1835	959	927	2037	1141	1149	431	709	781	1700	1397	1345	3122	430	3473
CHMP5	381	1102	382	375	509	460	704	823	947	975	691	779	444	521	703	550	614	324	864	986	571	143	681	545	645	717	331	377	237	0	484	455	343	308	657	542	140	716	523	408	264	185	409	422	334	528	896	280	934
NFX1	830	1196	750	742	2259	911	1143	942	1203	1359	1083	1131	1721	826	1093	804	740	517	906	846	963	301	875	848	1110	1117	1066	973	727	0	1066	752	717	1085	982	652	494	1263	1012	1061	724	478	1173	902	854	1913	1427	995	1139
AQP6	2	2	0	0	0	11	4	2	0	0	8	0	0	3	0	0	2	2	4	0	0	2	7	4	2	8	12	0	0	7	4	12	8	13	1	11	0	8	13	9	20	3	2	0	2	14	3	2	0
DIMT1	315	218	403	204	502	241	416	230	383	343	587	217	695	214	593	197	457	248	397	319	287	87	803	411	376	573	419	359	210	80	409	242	153	217	236	246	71	540	546	383	243	197	438	357	127	302	418	243	241
IPO11	404	156	340	216	530	276	558	318	447	383	868	235	772	136	841	296	515	243	617	251	448	116	730	498	412	627	560	338	251	114	478	565	190	331	253	342	40	721	727	450	267	193	520	816	124	324	576	289	308
FOLH1	14	9	9	9	4	32	31	50	432	5	13	5	5	209	18	14	41	25	0	12	38	4	48	28	41	4	39	11	20	7	16	21	10	7	5	28	0	22	34	55	8	5	26	19	2	1	18	30	11
EIF2AK1	533	937	599	546	1243	597	1812	917	1815	1176	2383	843	1403	534	1777	579	947	406	1422	807	846	273	1679	687	848	766	1939	548	276	0	544	1094	460	1472	755	669	244	1708	2316	741	880	331	709	1094	617	2150	1645	372	1027
NME8	8	6	21	21	22	2	7	3	3	5	13	5	6	6	2	4	8	6	2	2	13	2	29	16	7	6	2	5	2	0	11	5	0	4	2	5	1	14	6	5	0	3	5	18	0	2	18	0	5
EPDR1	202	179	319	50	74	131	333	154	4	267	552	151	13	144	343	118	165	140	299	114	86	84	92	406	165	264	215	204	81	0	156	180	66	357	102	37	45	60	71	131	111	70	220	211	95	16	256	128	147
SNX10	125	48	359	58	493	61	167	59	52	88	75	52	711	103	419	37	235	54	37	54	435	47	63	243	59	98	170	30	24	0	61	288	51	50	42	151	0	760	102	148	48	52	77	292	23	40	667	33	39
SEPHS1	339	218	252	196	373	282	615	341	250	374	498	259	852	211	668	250	356	196	357	269	285	81	610	361	400	542	744	400	237	91	449	484	206	261	269	240	61	581	642	385	415	121	583	566	147	308	469	329	333
MRPL28	130	178	117	52	173	75	197	119	40	132	159	142	145	79	136	106	106	90	130	121	138	51	120	166	206	177	348	148	88	96	120	287	126	126	140	142	64	304	182	186	153	69	150	375	115	177	274	102	153
HBQ1	2	0	0	0	0	0	0	0	0	0	2	0	0	0	0	2	0	0	0	0	0	0	0	6	0	0	0	0	0	0	0	0	0	0	0	0	0	0	3	0	1	0	2	5	4	0	2	1	0
ITPKC	339	475	1078	183	158	341	370	172	220	356	267	274	42	277	199	230	148	126	141	291	522	354	275	590	254	436	341	285	298	287	377	280	357	590	585	447	408	906	790	596	400	150	399	432	379	451	1580	681	458
CEACAM6	776	28106	376	2181	185	4292	30857	4679	14237	8412	19146	5943	56	135	2772	2013	4359	1327	13617	5234	31869	995	2	147	2896	877	15932	513	47	2675	1108	1903	9449	14455	4610	4433	1259	10637	16118	614	17094	36	405	206	6470	7894	7378	147	9168
FAT2	94	64	223	76	57	54	112	143	18	95	63	120	14	146	55	64	11	47	43	101	96	32	3209	300	77	30	50	29	28	24	82	45	38	62	149	27	26	78	63	142	28	25	86	87	85	31	113	32	111
RBM22	357	454	515	331	894	323	734	336	583	566	664	463	647	377	638	313	425	301	431	440	363	119	709	508	435	508	673	420	220	168	365	501	323	393	398	378	117	869	647	448	814	213	443	577	279	405	867	302	468
TMED2	1467	1412	1751	1118	1303	1143	4303	1693	3250	2475	3337	1641	4981	1196	3459	1264	3788	1171	5422	1797	3635	506	3345	1901	1873	2917	2220	1846	779	395	1577	3395	971	1444	1128	2460	248	4136	2370	1573	1118	1055	1974	3947	673	2530	3789	1046	1476
ERO1B	263	93	329	187	647	215	287	202	62	386	167	176	519	192	1315	205	270	247	166	184	371	64	191	366	300	476	49	292	237	17	317	82	172	111	142	119	36	143	84	356	54	146	441	138	95	97	446	284	210
ZFAND6	647	959	768	570	1998	716	1291	945	1150	1423	738	906	1299	601	681	890	950	592	965	1255	793	250	870	980	954	1213	668	851	491	80	866	676	595	399	954	608	157	1010	591	884	475	335	974	750	608	623	1171	690	941
HSD17B2	11	914	22	423	70	623	91	1077	406	1774	13	1197	2	656	9	937	64	121	1365	615	85	96	2	18	413	7	23	219	35	28	138	126	134	52	1445	275	184	93	147	46	16	12	31	27	411	16	124	32	1220
TXLNG	345	153	439	233	443	283	632	321	732	510	688	257	1136	335	621	286	970	178	408	224	267	199	413	1015	417	582	962	417	251	0	396	379	217	798	381	436	88	947	1169	531	329	130	514	359	207	420	745	386	288
PPEF1	4	0	2	2	3	0	46	1	3	2	10	0	0	0	10	2	6	0	0	5	35	0	18	5	1	7	11	2	1	0	0	9	0	6	0	1	0	1	8	4	4	4	7	10	0	1	28	5	2
LAT2	90	86	170	48	532	55	111	62	10	197	70	118	374	80	97	36	53	80	20	64	290	20	73	81	78	111	133	74	37	0	57	121	87	49	65	139	32	194	70	224	80	60	48	274	103	66	274	50	68
HUWE1	6819	3871	6038	3581	7529	5052	9810	4648	6233	6061	8362	4606	7470	3554	8066	3841	5076	3285	5520	3638	6362	1887	6921	6580	6294	8380	8164	6029	4680	0	6450	7154	4720	6989	5036	4498	1574	11840	14267	7929	5230	3601	8857	11908	3249	6417	9215	5506	4868
ZW10	202	132	168	138	347	172	406	192	289	278	391	207	454	123	364	135	382	134	350	172	302	66	260	212	209	312	374	223	146	106	244	360	148	263	178	275	50	487	421	284	216	91	285	286	95	180	373	147	201
ALG9	161	45	183	99	132	121	164	131	101	143	194	105	146	93	133	128	118	114	90	114	115	53	113	190	176	283	189	321	140	14	240	92	127	78	131	73	19	165	186	175	65	86	297	90	64	112	218	139	88
MYBPC2	3	2	2	5	102	4	1	1	2	15	6	2	224	15	0	0	0	0	2	1	0	0	1	2	4	0	0	2	4	3	10	1	1	1	21	0	4	0	0	7	0	0	0	3	7	3	1	4	10
NOX4	50	12	133	12	5	72	319	25	0	20	131	10	2	6	18	51	57	32	4	24	148	19	146	96	12	36	42	83	3	2	18	92	20	96	12	48	0	88	46	57	45	46	64	23	34	6	504	29	11
ACOX3	337	260	225	149	322	261	149	246	169	333	237	216	66	190	185	224	98	195	173	191	289	71	181	320	330	422	198	411	235	71	388	201	378	268	308	174	141	450	409	347	224	340	429	273	218	191	354	226	316
MTMR2	596	325	568	489	900	520	754	632	608	884	718	517	652	247	724	608	447	475	934	652	610	180	581	738	757	1044	509	640	481	172	765	539	358	324	572	533	105	656	690	692	221	429	889	431	317	326	918	647	577
PPP1R15A	514	1253	1687	417	318	537	682	850	488	1221	446	730	55	549	364	892	691	520	265	1803	707	688	367	2032	835	889	1248	1538	979	1167	1316	784	977	714	1508	1372	1103	2400	941	1517	1740	1552	1344	764	1231	1049	2483	1053	772
HSD17B14	29	14	29	20	7	21	18	17	1	15	13	8	6	7	6	4	7	13	9	13	23	5	17	18	9	37	9	16	10	33	4	26	8	6	17	11	2	39	8	38	36	23	39	22	9	3	45	12	14
TRIP6	299	81	275	102	52	150	583	178	240	139	349	143	9	49	91	101	51	192	239	76	421	63	694	342	239	509	412	349	240	0	261	240	309	370	126	299	65	339	425	460	818	247	520	480	140	436	308	229	136
ACHE	46	552	12	116	80	89	124	68	33	170	430	128	0	233	6	138	28	42	4	190	227	14	2	17	215	47	44	289	502	0	486	113	762	101	377	153	407	375	267	131	52	143	87	168	437	57	845	150	141
FTL	8660	5493	18250	3359	6662	4204	11609	5962	3540	8271	7827	6206	5224	8834	9198	3655	7205	4277	9000	5882	12141	4161	3611	17182	5075	8043	12314	5002	2200	2438	3384	3803	4638	5886	5174	11798	2119	20603	17922	9173	8092	9059	5285	14645	3674	3790	25901	3898	7022
SRRT	466	430	444	313	702	348	910	332	490	571	847	461	702	407	1020	301	538	234	370	310	620	125	653	479	508	418	1159	508	487	0	731	1040	580	981	722	539	421	1529	1609	669	1060	373	553	1149	573	1054	1380	616	519
BAX	123	249	116	98	266	102	235	193	309	206	209	204	77	243	147	130	134	64	250	183	203	45	201	98	135	120	453	114	87	239	160	353	171	303	213	325	132	546	641	220	269	157	130	366	232	269	547	121	299
NLK	339	563	497	368	657	330	591	458	1011	637	677	483	1054	278	616	315	395	216	435	417	466	135	532	302	422	460	548	324	156	104	341	430	342	459	455	311	98	492	860	505	183	177	316	480	280	337	592	263	485
PIGS	310	699	322	293	571	325	464	501	428	604	714	481	96	397	563	325	269	249	318	517	617	139	474	386	603	341	458	287	185	121	326	443	360	575	499	249	192	644	670	440	235	163	341	527	413	355	890	301	630
ADAMTS2	393	127	1176	95	30	228	1519	139	60	91	474	232	9	78	95	178	369	225	15	72	3432	165	1602	2446	269	329	433	270	109	48	192	575	162	1024	193	823	95	3182	814	573	178	1131	342	414	151	25	3112	214	120
TMPRSS11E	1	1	9	5	0	1	0	0	0	4	0	0	0	4	8	0	0	2	0	3	0	0	0	0	6	0	1	2	0	0	0	0	0	0	4	2	0	0	2	1	0	0	0	0	3	3	0	0	0
ATXN7L3	499	835	345	256	666	373	756	467	423	544	857	531	353	465	1899	401	247	243	408	390	598	119	550	384	483	383	1031	434	246	280	441	621	659	616	546	462	384	959	876	577	568	243	431	1165	549	569	885	322	603
PGS1	387	329	560	245	582	263	397	293	210	384	568	420	179	272	170	240	265	167	174	186	573	118	791	346	333	340	614	283	227	295	364	464	385	509	496	702	214	632	693	503	546	224	258	887	425	445	889	338	462
PSMC5	455	382	329	207	470	383	584	300	274	372	644	399	327	260	236	244	315	228	342	213	418	98	576	445	436	670	770	388	369	123	587	697	396	344	352	287	158	876	660	553	382	258	485	1740	244	400	778	362	443
UIMC1	368	317	402	291	1142	430	556	398	290	464	505	311	425	293	464	307	324	292	388	305	408	96	553	381	539	637	565	580	382	286	621	439	354	405	401	360	192	728	585	560	799	239	656	391	249	370	628	454	441
CETP	23	9	29	7	201	11	13	2	2	14	10	44	5	11	10	0	6	3	3	7	43	21	4	19	11	5	9	13	9	12	7	53	18	21	17	34	2	38	9	42	37	11	5	28	11	17	79	8	10
MMP2	3506	1174	4978	1057	245	2260	4320	1878	73	1720	2718	3039	216	682	30	2156	2184	1869	323	899	7333	989	3467	6551	2526	3741	1238	2538	626	41	1389	1060	591	2202	1056	1316	300	3535	2100	5235	176	4575	2257	1324	560	148	8696	1675	1292
MT3	4	2	0	8	0	0	5	0	0	0	0	2	0	0	210	2	0	0	0	2	0	0	2	0	2	2	4	3	0	11	4	2	0	0	0	0	0	0	2	4	8	0	10	12	1	2	4	0	5
LPCAT2	329	185	414	219	77	148	1159	248	1279	206	867	190	46	77	560	195	718	235	806	323	393	155	754	379	227	382	436	470	73	159	223	308	141	466	183	241	35	561	594	302	305	104	315	463	104	589	674	161	252
GNAO1	1340	73	77	190	70	761	58	320	6	263	90	53	9	65	6	375	6	444	28	182	36	23	25	371	684	1458	10	1021	1145	14	1010	30	913	25	376	23	110	66	24	1265	1	642	1512	26	223	14	147	1032	403
OGFOD1	324	112	322	154	340	201	297	177	203	298	493	196	356	151	511	121	308	198	282	133	247	61	312	288	272	446	527	283	207	126	360	557	177	283	183	303	71	570	348	292	284	150	382	426	97	230	469	222	181
SH3BP2	826	1538	1187	825	1031	903	943	1053	1148	1365	1078	939	161	498	687	706	650	449	730	791	1713	338	1407	806	1047	561	1080	625	479	479	739	981	1230	1215	1073	1517	779	2555	1792	1301	2123	477	621	982	1490	1594	2712	823	1192
NOP14	267	145	357	182	412	149	411	158	305	282	620	236	549	215	725	104	434	95	413	134	371	92	295	296	285	277	894	196	183	337	271	605	208	410	224	419	184	870	1183	337	688	200	325	859	216	504	682	274	218
ADD1	3208	2722	2425	2082	4948	3149	2425	2862	1790	3179	2202	2375	965	1628	2032	2388	1158	2085	1592	2310	2238	881	1806	3812	3470	4723	1920	3526	2541	579	3388	2177	2771	1631	3125	1640	1120	3005	2600	4312	1879	1779	4307	3044	2227	1863	4114	2968	3035
L2HGDH	105	66	39	76	105	72	98	123	117	124	251	141	142	85	244	75	249	84	271	97	127	34	356	118	120	181	185	108	87	50	103	328	36	145	78	206	21	278	275	116	166	16	132	306	67	179	231	75	96
TXNDC16	185	116	162	179	240	228	175	242	377	306	467	163	1102	125	268	209	407	199	205	213	279	83	315	353	282	437	169	154	174	30	179	212	119	145	159	57	22	231	226	285	46	65	321	207	101	252	375	251	204
RTRAF	609	381	623	371	742	564	678	573	813	701	954	439	1500	372	757	532	829	488	839	492	545	169	820	703	712	1004	579	713	417	53	731	927	421	446	403	558	79	1185	989	648	342	425	876	797	262	658	942	545	543
NID2	597	132	1175	211	28	406	667	205	113	187	345	172	29	124	67	233	232	225	28	148	801	127	742	808	319	357	369	465	224	35	480	935	282	384	306	370	103	573	471	654	68	402	692	263	143	72	1898	369	216
GMCL1	262	327	254	241	412	209	449	384	589	427	521	309	871	423	530	305	581	207	448	562	474	135	404	365	314	385	385	265	135	142	267	264	216	317	330	265	52	454	336	284	175	100	321	307	189	254	661	138	368
SF3B2	1189	1285	1190	771	1748	851	1785	999	975	1403	1825	1070	1683	907	1573	827	988	612	1079	799	1562	386	1413	1286	1337	1308	2268	1134	805	828	1359	1720	989	1020	1288	1209	618	2989	2319	1546	1756	656	1301	4089	856	1324	2681	901	1305
KLHL42	1173	415	448	460	435	1206	940	1129	585	695	626	410	818	321	845	931	498	923	452	790	492	121	654	736	1210	2863	690	1648	1076	198	1726	459	834	780	811	311	337	565	1079	1637	432	1040	2261	318	370	538	649	1086	818
GNAS	3899	3052	4617	2390	7470	3260	7115	3063	2512	3647	5364	3264	5382	2127	7569	2246	2325	2465	2682	2576	3783	1405	5814	5704	4239	6012	9348	5515	2747	2436	4352	3843	3125	5974	2996	3232	1086	7068	7472	6049	4991	3212	5829	11072	2661	2880	7861	3679	3444
DNM1L	1142	904	1039	696	1472	1048	1697	1141	968	1229	1477	893	3367	594	1190	837	1512	819	2327	909	1113	263	1873	1268	1302	2039	1085	1598	806	326	1585	1253	774	1488	969	786	224	1682	2007	1295	755	775	1692	1125	522	1176	1651	1039	1086
PTHLH	37	15	8	7	5	23	13	14	5	10	19	30	0	3	22	23	13	17	2	7	17	2	12	110	31	48	3	12	22	0	50	11	6	14	29	4	4	45	13	51	5	41	23	18	17	4	22	26	17
PHACTR3	6	16	10	17	3	10	30	12	5	2	94	16	2	8	8	5	11	5	13	5	9	11	76	3	13	11	29	0	10	14	8	9	3	33	22	13	12	97	87	16	19	9	14	84	10	1	10	12	17
ERGIC2	563	335	555	408	688	452	727	624	711	695	780	486	1060	370	649	485	509	431	857	575	558	129	736	653	824	1253	479	741	491	132	850	456	418	812	423	334	87	533	790	753	265	377	916	652	222	686	822	622	499
TFAP2C	122	9	31	27	0	66	8	32	0	19	47	5	0	2	28	113	25	59	2	45	66	8	528	87	210	163	61	72	101	10	290	26	148	83	31	40	11	75	7	166	89	46	220	4	16	88	95	92	46
AURKA	89	53	27	40	137	39	463	61	172	149	360	87	980	65	598	26	276	37	329	37	208	19	147	32	61	43	638	20	20	214	19	462	42	266	72	103	5	626	498	95	386	23	25	1091	33	117	346	14	70
CASS4	95	51	149	42	153	20	27	63	11	131	44	52	21	18	16	55	53	60	17	44	98	31	70	135	74	247	27	87	22	4	99	30	19	20	47	124	12	85	14	138	5	40	75	98	29	14	175	39	41
PIR	86	63	93	30	13	84	60	57	105	43	44	37	5	45	88	54	32	61	51	33	82	55	24	150	60	84	65	45	29	0	49	129	51	91	65	114	12	107	141	101	26	17	88	33	42	55	90	40	39
AAMDC	52	56	61	35	56	58	65	66	54	51	68	55	28	36	42	49	42	59	19	56	40	26	51	71	64	110	68	68	49	9	102	27	28	36	49	17	17	44	79	95	23	33	86	72	30	31	60	44	52
RFX2	456	532	752	104	79	240	82	204	82	141	113	171	55	66	183	251	38	168	43	253	106	82	269	620	474	496	87	577	305	75	457	109	314	118	380	159	154	208	99	353	172	441	551	449	333	321	435	720	311
METTL2A	107	87	100	103	184	103	179	81	159	99	350	127	156	79	151	78	184	74	138	102	107	24	138	100	143	147	258	108	80	52	150	171	115	157	96	130	28	247	473	123	168	41	140	376	66	175	208	70	122
SULT2B1	7	12	3	4	4	6	132	6	30	11	38	13	3	22	131	3	39	2	78	2	137	0	10	0	6	3	106	8	0	39	3	32	5	120	7	55	2	219	205	3	140	1	0	2	12	119	34	6	0
ALG6	141	93	126	115	595	136	322	180	302	304	381	168	734	178	313	121	318	90	347	167	182	22	300	135	160	138	304	120	84	30	185	253	78	184	143	171	19	302	283	217	69	29	185	253	87	185	273	98	190
CNOT3	287	380	215	223	535	332	392	235	294	365	411	283	407	320	434	217	159	137	222	178	341	88	354	234	315	251	654	263	249	378	358	479	351	513	475	306	245	910	714	393	661	150	356	1086	315	482	875	246	470
GP6	9	27	28	14	43	16	18	22	19	46	4	9	15	19	3	23	40	4	4	7	23	5	30	18	20	7	60	33	16	32	26	49	15	55	26	17	9	86	35	17	33	5	13	36	17	5	40	14	13
PTPN4	742	354	716	494	1339	527	789	667	1046	816	927	535	611	471	868	484	851	423	1090	634	736	245	1586	1017	742	937	727	628	459	235	742	667	410	612	484	535	74	673	622	749	411	241	820	535	334	557	782	520	572
DDX18	826	400	888	559	1443	616	1503	749	1471	1183	2212	723	2171	539	1812	641	1428	543	1384	608	835	251	1589	1086	916	1369	1810	969	464	395	1005	1349	382	1036	608	849	134	1784	1613	1092	795	446	1231	1634	406	1036	1640	884	628
KHSRP	703	618	611	378	813	574	906	561	610	498	1186	583	749	524	1138	409	625	344	633	355	906	205	704	610	710	829	2277	694	462	593	622	1152	651	1122	717	771	402	1256	3025	895	1373	423	750	4372	708	1430	1863	623	745
GNA11	583	3699	336	773	95	1105	534	1574	403	1435	457	1440	43	2244	353	1310	224	518	481	1227	401	412	356	379	1409	659	873	830	547	549	1319	507	1998	542	2381	365	1503	631	1936	796	706	380	702	1148	2450	715	980	704	2110
ASAP3	292	268	392	247	59	471	275	452	144	578	200	524	132	106	48	309	76	298	295	261	229	116	288	497	320	213	69	564	222	40	328	153	358	176	396	134	112	192	268	621	90	343	489	332	389	190	659	281	369
EDEM2	144	242	257	173	242	165	476	227	201	332	575	296	300	199	344	134	186	110	234	147	419	58	244	192	216	153	494	90	92	194	150	280	168	381	191	275	54	354	888	202	204	90	125	448	162	140	448	129	293
DNMT3B	48	12	15	22	15	16	56	13	36	29	133	28	68	15	18	26	41	15	24	8	65	0	93	26	22	28	99	30	14	51	19	101	26	108	30	51	6	91	327	45	147	21	52	411	34	32	95	35	20
REM1	31	2	22	7	0	14	9	17	0	2	7	10	1	13	0	20	3	15	0	8	16	7	17	55	27	39	9	23	27	0	22	5	13	3	26	5	9	6	3	45	0	8	29	4	10	2	29	14	13
TPX2	240	64	59	46	428	40	1177	100	370	138	1843	142	3020	248	1716	6	657	56	561	31	769	50	438	161	90	81	2343	35	22	1384	51	1484	60	890	78	538	28	2064	4098	170	1069	63	25	4287	109	431	1002	22	124
PDRG1	56	30	36	29	78	42	95	34	44	44	195	34	82	36	150	22	72	42	59	20	46	10	70	52	37	81	265	31	27	105	33	117	30	133	37	44	15	77	372	71	84	34	40	188	29	78	109	22	67
EPB41L1	572	521	684	448	50	524	702	663	618	698	1867	690	17	134	962	472	350	363	850	483	713	210	754	925	599	632	968	569	453	2015	540	597	346	1092	908	628	306	711	1402	657	1463	200	640	325	552	490	758	527	934
SLC15A1	170	699	14	70	90	25	88	77	134	261	2	98	43	7619	22	75	1	7	12	363	0	9	19	20	362	10	18	33	34	30	327	0	28	6	85	2	215	0	176	83	67	16	15	3	129	8	0	11	44
DOCK9	2189	1307	1627	1006	895	1936	3111	1532	1491	1634	2037	845	204	811	1703	1684	1146	1226	1162	1334	1596	530	1932	1979	1570	1653	2004	1729	1845	1130	2018	1007	1618	1255	1613	1502	377	2804	1679	2181	1154	836	3976	2694	955	1423	2497	2271	1256
ANKRD10	1701	1461	1533	1526	4354	1648	4879	1731	2778	2664	3965	1855	860	1223	2643	1381	3315	1017	2139	1681	2121	397	2307	1577	2031	2617	2370	1741	1298	3268	1928	2415	1414	3436	1960	1547	368	5181	2925	2408	2661	1067	2443	4796	1276	2089	3765	1845	2029
TGDS	110	46	104	98	238	80	398	111	191	186	344	81	224	127	208	69	392	64	260	70	166	49	173	140	112	160	219	109	50	89	93	163	43	188	89	172	24	271	297	96	257	43	124	263	17	141	257	45	118
DOCK3	191	21	19	52	38	150	17	70	261	71	75	13	34	5	24	122	19	80	160	68	36	10	449	151	188	205	35	119	321	15	283	22	174	17	114	148	18	308	26	207	135	114	390	62	67	13	183	194	72
C3orf18	104	26	65	41	36	90	28	56	12	46	42	30	9	12	5	42	16	78	20	54	43	5	64	126	86	135	18	141	105	11	101	31	88	39	64	29	17	24	24	162	17	39	161	124	33	10	54	71	54
COQ9	436	467	174	338	250	365	304	459	348	599	648	459	205	383	464	404	368	379	720	377	307	111	507	300	556	721	619	495	354	187	367	550	426	387	505	204	145	476	473	520	591	180	479	244	319	401	618	345	620
TMEM40	0	0	2	0	0	1	0	0	0	0	0	0	3	2	0	0	0	0	0	0	0	0	4	2	0	1	1	0	0	0	0	2	0	1	2	14	0	0	0	0	0	0	0	4	0	3	0	1	0
KIF9	34	52	49	21	46	42	93	38	54	46	188	48	35	14	187	46	68	29	98	31	49	22	316	49	82	65	96	52	35	74	67	115	47	76	59	59	56	147	112	74	65	29	70	111	47	172	83	61	44
ARHGAP28	237	158	259	186	8	135	76	153	58	217	132	212	4	44	4	146	20	44	66	110	107	38	268	466	206	196	28	45	256	16	193	59	69	44	143	15	14	13	56	354	9	79	104	321	37	28	344	60	138
CRLS1	321	224	614	263	436	248	506	353	765	515	1679	396	452	458	867	250	1001	217	1023	302	361	275	884	689	443	540	1074	376	160	256	347	856	209	1118	235	378	104	824	542	371	349	223	637	384	141	431	709	225	418
DEFB127	0	0	0	0	0	0	0	0	0	0	0	0	0	0	0	0	0	0	0	0	0	0	0	0	0	0	0	0	0	0	0	0	0	0	0	0	0	0	0	0	0	0	0	0	0	0	0	0	0
PPP1R13B	265	687	201	386	178	435	809	459	799	691	537	643	284	441	577	431	319	230	584	420	536	191	865	244	519	278	548	420	314	259	594	444	513	416	843	371	398	764	719	451	863	193	380	621	754	790	809	348	712
ATRN	800	600	778	548	931	605	656	722	689	887	804	744	506	2140	774	531	716	556	949	761	1182	205	1803	1105	839	1057	782	847	493	53	835	866	497	1074	703	679	151	935	569	1043	493	535	1092	1219	357	574	994	494	854
SMOX	65	43	88	10	55	23	90	15	122	38	127	51	1	40	51	26	73	20	36	14	143	12	76	31	22	114	484	29	40	119	26	45	25	332	32	133	12	221	136	64	177	51	59	67	27	202	159	25	18
SIGLEC1	789	331	1613	326	34	562	223	531	76	474	78	398	35	258	111	298	105	499	136	346	436	130	97	1801	573	464	93	699	257	20	333	174	1159	115	566	648	168	719	161	1785	224	974	953	2261	171	27	1815	445	522
FKBP1A	1046	2379	2145	747	1067	884	1116	1286	486	1248	1799	1276	1188	513	1286	749	866	757	1065	1490	1223	378	1264	1416	1283	1139	646	991	406	311	915	1371	652	1184	1852	1106	445	1598	908	1172	486	583	854	1584	1244	416	1851	539	2008
NSFL1C	524	771	540	403	1299	619	494	717	446	742	984	493	436	436	678	569	453	306	512	659	562	169	518	675	762	793	299	574	437	294	719	516	425	732	682	489	334	1137	413	609	366	303	646	549	675	625	1073	463	714
SLC4A11	11	6	16	4	27	4	15	1	53	18	184	9	10	2	21	2	72	1	43	10	306	2	1673	17	11	19	78	7	7	221	8	107	2	215	5	138	4	277	28	6	221	2	5	15	8	109	118	11	8
C20orf194	1071	208	809	349	776	868	295	660	45	462	306	306	113	263	62	651	113	698	95	380	512	239	979	1281	864	1781	320	1226	839	52	1262	292	624	158	609	198	163	337	139	1351	283	819	1592	829	293	55	826	897	336
ZNF343	176	51	194	80	153	135	137	79	146	108	375	89	110	46	158	93	159	102	121	57	100	48	294	163	130	170	345	149	133	108	142	213	109	347	109	161	40	193	138	166	119	71	210	134	43	121	212	135	125
EBF4	155	21	79	43	37	87	51	35	7	35	39	39	3	6	6	45	9	35	7	22	77	5	165	51	73	133	29	116	115	14	131	40	115	35	72	57	34	15	28	146	43	102	193	20	40	24	95	124	53
CPXM1	248	13	945	11	346	45	163	10	2	32	108	203	176	56	17	16	102	13	16	14	294	99	284	719	50	260	62	3	9	16	1	89	15	52	12	78	10	117	115	267	24	375	83	95	19	12	951	16	19
MAVS	1466	3980	1527	1894	2065	2770	2080	2489	1826	3221	4175	3660	726	1450	1483	2380	897	1234	1813	1871	1480	1081	1967	1669	2521	1562	6259	1798	1341	1762	1865	1825	2843	3750	2821	1585	1767	2445	2040	2174	2038	966	1954	1960	2505	2165	2627	1361	3673
LZTS3	99	30	72	32	36	58	151	41	431	56	317	35	23	134	168	49	125	29	184	38	260	28	454	125	75	112	502	86	84	328	88	51	86	463	69	195	29	46	270	157	398	69	89	43	69	247	127	98	47
F11	3	7	0	0	0	6	0	2	2	2	4	4	2	51	0	2	0	1	3	12	0	0	1	2	8	5	2	1	6	4	13	1	4	2	6	0	2	2	2	1	5	0	13	0	0	0	0	3	3
XRN2	919	647	1447	619	2011	688	1346	930	1702	1299	3101	903	1625	569	2003	778	1750	670	1730	874	1354	377	2129	1394	1052	1636	2789	868	536	578	1076	1137	514	1638	763	984	222	2012	1327	1173	685	584	1138	1235	439	1067	1704	956	886
KIZ	534	98	203	266	406	792	223	476	868	431	596	169	409	309	1438	783	319	428	362	418	264	83	517	520	887	1190	522	490	1480	148	1118	147	800	573	320	147	101	197	362	1482	204	372	1395	184	174	203	537	947	362
DYNLL1	606	816	674	357	673	701	1218	710	718	889	889	723	1317	341	1233	700	622	685	779	813	547	196	870	869	842	1306	918	1036	438	135	899	925	496	507	676	718	113	1072	756	786	363	481	879	1083	378	535	1852	559	767
TESC	38	5	26	11	37	4	669	7	96	10	31	12	1	1	104	6	331	6	7	4	259	4	3	21	13	12	510	12	8	136	20	41	8	252	29	213	11	292	263	46	374	6	6	18	17	907	94	12	9
SNX5	803	636	1136	820	3248	642	1300	941	1473	1285	3216	978	3747	999	2785	442	1835	524	1481	861	1188	300	2262	1051	919	1005	2032	651	399	960	627	1432	397	2131	644	917	197	2446	1219	1025	1496	449	901	1302	526	919	2031	502	988
RPL6	3362	1352	3849	2079	7059	2509	7129	2957	3978	3642	7340	2683	13478	1867	9044	2055	7926	3084	9323	2272	4029	1301	13708	4928	3710	6114	6595	4164	2429	1202	3999	4169	2016	3079	2084	4474	379	7294	6810	4609	3034	2100	4853	7514	1201	5335	4772	3485	2418
SIRPG	16	27	45	24	463	21	15	16	7	99	14	16	3	48	5	0	1	1	3	28	8	2	0	6	3	1	4	10	10	4	22	35	7	6	38	17	11	138	10	55	1	2	3	76	11	26	40	25	31
MAPKAPK5	612	721	402	715	995	629	1570	635	1140	879	1201	738	1001	706	1077	439	578	366	1248	682	585	181	889	435	821	596	1334	548	480	620	694	770	452	1032	635	448	219	1201	1222	656	835	298	765	1171	599	1614	1069	434	992
P2RX7	167	47	96	77	141	129	106	64	3	118	58	51	21	59	31	110	29	92	26	79	192	8	75	134	137	196	19	154	147	2	172	72	150	23	95	88	26	235	36	386	75	101	285	297	42	25	314	187	64
ESF1	273	237	285	189	337	236	267	265	418	309	819	205	542	153	650	197	309	156	280	231	181	63	522	289	283	466	266	404	166	223	349	223	152	532	311	268	78	233	592	288	287	153	423	286	158	307	319	261	227
RBBP9	223	54	231	117	249	221	204	208	234	172	418	134	138	147	291	165	278	208	261	139	168	63	243	216	250	364	235	179	128	44	275	250	126	264	99	157	33	188	122	301	65	110	238	165	82	161	296	197	193
ANAPC5	1221	837	1156	1109	3001	1190	3076	1330	1873	1861	2539	1253	4609	1611	1937	821	2195	751	2939	1006	1695	353	4628	1424	1518	1554	2077	1190	746	734	1429	2158	758	1559	1304	1125	370	2995	2275	1764	1934	754	1476	4994	767	2444	2805	843	1748
SLC23A2	687	427	781	348	3628	654	441	436	415	674	676	547	352	226	72	439	423	301	184	354	529	189	815	749	606	630	223	525	534	70	602	428	424	426	589	447	140	628	291	1015	324	365	854	602	339	377	1072	638	505
SLC8B1	343	848	431	350	365	396	638	448	344	631	387	587	69	487	175	496	283	236	645	523	762	113	524	450	494	202	551	390	248	309	567	487	442	352	1055	523	487	637	597	538	625	294	250	1163	688	777	970	343	686
TMEM230	642	294	786	299	703	431	601	567	784	679	1537	496	773	362	535	330	537	465	727	558	514	283	946	990	705	1165	868	759	382	182	533	495	315	706	461	407	85	790	582	781	367	338	819	762	248	484	1081	488	470
DZANK1	39	33	34	31	167	50	56	49	13	53	152	40	77	17	63	19	31	16	23	35	46	13	193	43	34	37	73	31	62	50	55	84	48	103	60	33	12	52	56	41	74	13	58	70	29	23	54	27	39
KDM2B	379	294	346	223	1832	351	494	264	145	426	446	285	1063	484	422	211	263	177	344	193	493	60	363	264	324	369	542	310	359	338	484	589	321	320	409	267	147	556	481	594	400	219	380	609	344	604	649	308	378
CFAP61	3	5	0	0	4	5	2	0	3	0	11	1	0	0	4	0	5	0	0	2	2	0	250	2	4	2	0	1	0	0	9	4	3	3	4	2	0	0	3	10	0	2	8	6	1	6	2	2	2
LHX5	0	0	0	0	0	0	0	0	0	0	0	0	0	0	0	0	0	0	0	0	0	0	0	0	0	0	0	0	0	0	0	0	0	0	0	0	0	0	0	0	2	0	0	0	0	2	2	0	1
TASP1	186	93	194	121	282	147	268	149	276	230	648	144	168	135	321	127	295	126	287	143	193	54	534	177	202	239	228	159	108	242	210	310	136	421	146	237	15	303	508	233	218	102	217	142	109	276	358	139	208
OAS1	174	1423	356	378	214	632	700	763	918	1270	285	1025	1319	530	579	728	272	206	861	974	800	126	134	324	495	270	492	215	183	212	609	362	1122	502	1366	1723	314	753	1081	460	409	68	202	777	831	901	1385	94	2147
GCN1	1826	1289	1717	1043	2315	1274	3565	1412	2734	1917	2999	1575	2601	1275	3030	996	1917	984	3734	974	2222	584	2719	1873	1840	1971	3259	1648	1257	1885	1869	3546	1514	2481	1756	2255	860	4832	3753	2087	3666	1364	1798	8246	1657	4544	3784	1663	1542
RPLP0	4646	2777	6699	3208	8052	3839	11896	4494	10237	7010	15075	5599	17422	3407	17006	2673	18877	4121	18294	4009	8719	2454	35747	7503	5256	8010	12979	5346	2621	1567	6344	8380	2857	7661	3051	9427	1036	14955	17864	7214	8636	3863	4881	16240	2248	19054	11043	4639	4561
PXN	1026	2205	1048	724	344	1019	1453	881	720	1102	794	1190	104	847	409	1036	542	587	1057	931	1255	369	1164	1517	1255	812	1537	1150	921	746	1245	1419	1621	1017	1493	1077	1211	2473	1371	1414	1812	646	1057	3412	1397	1705	1957	994	1391
SIRT4	15	0	9	6	14	13	6	7	3	14	3	6	7	21	4	8	2	10	0	0	6	0	2	8	7	34	10	17	7	4	18	6	4	2	7	0	4	2	16	8	14	6	26	37	4	9	8	12	8
RPH3A	3	4	0	1	0	4	0	4	0	2	4	6	4	4	0	3	0	2	2	2	1	2	0	4	1	4	0	11	7	0	2	1	4	0	0	2	7	0	2	6	1	0	8	55	2	2	5	9	8
KIF16B	594	2283	416	963	463	941	593	1532	1613	1927	2180	1564	191	807	903	1113	747	590	1014	1349	1003	314	303	644	1081	701	814	828	561	1229	1007	581	1187	1381	1720	430	803	1266	1014	667	707	354	595	254	1266	948	949	513	1735
TRMT6	104	64	233	57	280	101	162	78	147	146	495	126	318	87	184	63	153	46	209	81	107	41	204	116	121	201	331	126	51	107	106	272	52	314	113	111	34	335	161	122	139	54	88	174	69	153	229	120	95
CHGB	19	23	2	12	10	32	4	14	0	18	4	16	2	97	0	6	4	11	20	20	0	2	0	10	66	32	0	36	26	1	15	4	18	19	42	0	11	0	27	19	0	8	38	76	17	2	4	19	20
PEBP1	1012	526	964	396	902	806	1191	994	557	1120	1183	825	767	1690	1059	583	805	706	2024	677	706	411	1399	1590	1122	1899	1500	1219	744	260	1018	1647	646	870	853	639	145	1999	1438	1321	481	409	1413	1140	432	1193	1383	816	932
TBX5	2	0	2	0	0	2	2	0	4	0	6	0	0	0	2	2	25	0	17	0	1	2	9	0	0	0	0	0	0	0	0	4	0	0	0	9	0	0	0	0	13	0	4	0	0	3	0	0	0
BRAP	292	328	234	214	484	311	484	386	482	421	418	299	592	266	347	279	258	175	563	277	284	92	484	281	400	514	342	318	292	151	361	381	208	295	345	248	97	511	373	339	327	137	361	657	237	505	444	283	350
ERP29	376	392	296	303	1371	348	810	395	793	625	531	521	1014	343	615	223	433	233	880	386	562	99	628	469	522	434	702	284	292	118	339	1113	324	327	374	418	132	713	650	488	364	186	369	1184	247	963	923	238	546
NOS1	144	22	4	6	12	154	26	59	1	31	20	0	0	13	2	57	0	51	4	33	0	0	0	69	119	367	29	248	150	0	177	3	68	7	151	1	13	8	2	197	5	71	476	0	53	8	4	128	48
FUS	1732	1261	2222	1218	5419	1755	2721	1340	1626	2071	2558	1482	2926	1340	1922	1073	1838	930	1479	1071	1802	547	2495	2332	1757	1813	3013	1759	928	843	1757	1917	1199	2045	1508	1364	614	3361	2312	2382	1962	847	2121	3002	1155	1964	3628	1409	1778
IGBP1	359	564	271	286	460	385	472	482	565	638	578	401	503	355	401	396	519	264	676	523	348	101	580	511	429	696	895	285	308	0	289	269	271	469	432	396	136	552	1068	445	456	209	495	229	264	547	534	334	460
FXYD5	184	92	363	140	475	61	444	58	640	251	212	153	83	59	458	46	498	72	315	49	807	50	323	273	120	208	611	98	98	327	135	494	54	703	125	778	28	1295	185	290	774	120	143	794	72	237	1165	99	95
ZNF302	451	139	258	403	953	471	525	425	436	493	371	370	735	343	410	418	297	352	676	239	393	89	639	520	622	838	242	505	404	96	631	212	322	473	358	363	78	418	504	565	171	165	966	808	151	278	292	471	402
GRAMD1A	325	136	476	184	624	215	517	128	630	216	345	147	208	90	377	121	398	156	292	80	859	114	464	248	246	364	927	230	231	787	327	526	264	1425	307	711	177	723	1177	604	1285	323	339	1009	229	916	1921	449	228
FXYD3	183	8454	90	4263	26	2429	1735	5841	2713	7591	1633	6428	8	360	391	3434	1445	1248	5863	5986	1867	889	117	228	3669	143	915	933	246	1038	660	2674	1681	2380	5592	1814	2066	3509	3799	485	892	138	159	148	4383	1479	4151	441	8229
HEPH	2421	7022	248	3748	173	2619	3880	5990	9376	8557	2003	4684	57	7043	1759	3566	2955	2184	4795	5037	2305	773	360	842	5560	4646	2909	3183	2353	0	2903	3171	4460	3511	6279	2651	2123	3214	5624	2729	2053	1494	2130	193	4779	2854	5493	1400	5821
CDIP1	294	246	217	112	434	242	88	159	79	249	98	196	50	311	27	215	34	167	71	155	100	87	77	297	287	354	158	285	127	50	271	54	183	185	223	57	105	113	258	354	50	168	341	412	128	61	261	203	283
CMTM1	5	14	8	17	105	13	31	18	9	16	25	17	4	10	20	7	10	9	38	8	38	3	25	13	12	13	38	4	8	16	9	31	5	14	6	31	9	74	22	18	27	13	10	21	17	34	36	8	15
KCNH4	11	2	9	2	4	4	10	2	5	1	39	4	1	5	1	0	0	0	1	2	0	0	4	12	0	4	6	2	2	10	6	17	0	17	7	5	2	3	12	4	13	0	7	9	7	3	27	7	2
GANAB	2090	1593	2083	1352	2248	1403	4408	1863	2795	2427	3916	2057	2092	1846	3832	1332	2240	1169	2549	1553	3422	644	3034	2743	2047	2263	4688	1603	962	817	1500	3941	1328	2070	1564	1665	462	5192	4685	2233	1970	1146	1718	7807	1034	3247	5257	1311	2094
GMIP	169	583	286	205	1114	212	263	235	241	418	245	353	209	221	122	218	116	149	147	245	391	96	71	245	293	201	495	197	177	241	375	355	417	329	624	310	402	662	444	422	335	155	109	307	515	291	904	243	424
RBM41	345	221	199	252	639	298	762	287	646	415	646	267	425	359	401	266	442	195	420	285	425	51	421	273	354	490	739	329	227	0	380	371	196	641	265	274	87	744	582	367	270	111	531	717	200	315	422	247	346
BIRC5	33	20	20	10	95	2	247	16	114	35	453	23	642	82	248	0	273	26	105	10	265	10	128	66	28	16	397	10	8	83	8	509	21	155	21	84	10	690	517	60	215	24	7	1937	51	183	486	10	34
LAG3	38	52	25	30	34	14	9	17	5	24	11	41	5	16	41	10	6	15	23	30	49	7	6	10	24	33	4	33	15	4	42	57	79	15	31	30	10	174	9	66	38	29	51	262	16	5	128	33	27
MLF2	543	465	454	314	463	413	997	480	583	643	721	460	544	451	473	424	465	385	752	442	640	174	810	531	597	974	774	608	374	227	485	908	487	821	511	628	247	1411	1280	801	633	474	603	962	350	935	1261	505	586
OTUB2	43	45	53	19	38	47	224	48	103	65	74	17	5	24	33	70	134	54	71	56	58	13	30	168	55	41	109	51	54	17	51	41	44	56	27	58	16	120	129	89	147	71	92	267	64	55	129	146	58
DDX24	1695	883	1963	987	2025	1290	1970	1310	1362	1681	1555	1337	1444	856	1238	1173	1007	892	1134	1085	1267	474	1743	2576	1791	2399	1080	1485	1346	433	1770	1240	1086	866	1305	929	336	2582	1793	2358	894	995	2272	2633	1089	2027	2665	1736	1136
ZBTB25	515	118	469	378	1228	370	442	287	447	564	689	286	747	289	487	204	430	245	268	216	431	75	932	392	339	510	268	393	378	103	448	621	284	364	317	445	33	592	400	666	538	201	628	661	185	338	851	393	275
NECAP1	332	472	397	334	532	345	615	507	491	693	550	575	1135	404	304	350	484	287	420	480	459	156	539	420	457	418	442	359	174	88	331	400	247	353	387	346	69	773	476	441	266	120	443	480	259	552	968	279	481
ARHGAP4	426	353	433	207	1815	377	532	265	111	458	449	391	336	295	609	141	67	160	38	161	584	81	233	327	274	173	1907	316	291	0	417	340	463	205	461	223	243	356	153	650	241	313	270	1783	489	143	1042	441	406
ANKRD24	18	12	20	3	9	33	3	10	21	14	87	25	9	44	8	10	9	2	4	8	14	12	10	28	28	23	54	49	18	5	49	30	35	35	26	7	20	6	30	33	111	21	26	84	27	35	43	29	29
DHX32	332	778	270	390	434	302	574	787	1670	791	776	514	43	282	613	419	728	342	1121	855	777	138	815	313	584	499	710	338	227	244	438	472	442	533	854	616	215	899	761	418	576	202	436	297	502	819	862	224	802
RCOR1	506	817	567	595	932	590	1428	755	1243	1056	717	851	2077	678	1194	623	829	460	1146	708	734	352	795	966	651	783	664	561	363	186	592	911	576	657	633	1223	190	2186	1008	734	969	343	680	1459	558	665	1368	463	691
GPATCH2L	1865	1165	1330	1307	2642	1751	1753	1696	1744	1823	1870	1250	1342	1192	1653	1567	1598	1221	1683	1646	1503	426	2344	1852	2370	2822	1247	2012	2002	449	2640	1283	1684	1616	1625	1708	400	1904	2361	2405	1651	1266	2703	3110	1021	1283	2489	2309	1502
LTBP4	1100	1576	688	2017	334	2295	612	1990	726	1037	842	1572	46	402	58	2381	331	1485	1300	928	591	645	162	2778	3378	1152	456	1877	2051	466	2258	1074	1041	907	2249	610	1034	1398	1028	2893	2774	651	2626	4138	1478	624	1277	3373	1950
BLVRB	200	138	253	120	66	212	182	206	330	224	174	278	47	122	94	139	162	191	276	205	270	136	160	614	231	303	138	187	130	32	215	161	144	140	146	228	45	730	129	279	150	94	213	242	104	180	752	159	236
SLC9A1	427	1942	346	657	320	1031	743	832	291	1163	340	1229	188	458	228	879	175	302	530	911	1163	243	218	380	950	457	564	569	359	233	557	366	903	446	1530	535	674	1029	961	686	431	256	481	696	1147	711	1272	354	1703
SPTLC1	474	857	455	464	629	433	1004	693	928	1040	1119	754	435	374	1181	529	689	285	521	801	708	251	787	615	781	530	753	445	271	0	485	1004	380	452	528	506	97	1287	786	475	435	218	544	975	375	782	1061	334	841
PAPOLA	2361	2680	2359	2174	5433	2484	5255	3012	4772	4207	4831	2982	5911	2144	4970	2368	3926	1816	4565	2970	3080	627	4735	2306	2907	3907	2235	2649	1648	637	3227	3068	1825	879	2597	2769	524	4766	4523	3152	2147	1206	3373	4805	1473	2666	4222	2121	3194
CCNK	154	263	192	186	291	177	417	216	286	300	304	207	299	137	109	151	209	130	278	271	248	95	316	266	231	168	193	178	100	77	200	250	157	162	241	208	50	398	284	235	225	104	179	440	170	236	357	213	214
PCBP4	190	68	85	89	112	108	214	77	90	81	126	82	10	91	86	103	53	88	79	86	214	34	105	110	135	289	244	238	161	138	196	153	160	190	117	129	47	297	233	264	71	130	291	178	66	131	230	174	119
RGS1	996	335	2180	2146	5584	762	1492	1186	598	6564	717	1019	1306	660	911	628	483	635	663	1658	2063	62	1256	1037	828	1357	417	1140	899	96	1491	1080	862	302	914	1156	162	2374	395	1692	138	618	1303	1609	206	406	3679	565	1538
YPEL3	205	223	275	184	705	311	266	146	362	293	489	180	74	277	95	209	86	158	83	215	278	56	214	403	233	347	122	199	185	169	236	136	153	293	325	189	178	198	145	409	121	68	277	202	246	226	506	258	349
MRPS33	143	80	111	82	65	110	273	174	183	233	515	162	326	111	313	88	214	116	483	124	77	45	319	192	234	354	348	210	85	0	206	183	81	167	92	152	17	213	427	174	110	62	219	119	69	273	205	116	205
NDUFB2	309	253	275	210	342	265	463	313	241	388	473	348	306	192	350	209	272	323	499	278	236	130	348	359	408	554	524	525	210	0	373	353	224	257	317	199	64	484	499	417	316	208	384	231	159	317	434	259	350
NUDC	445	222	338	160	351	268	540	301	160	305	571	273	277	169	602	260	348	229	302	238	315	93	370	361	369	652	738	388	364	172	464	668	324	305	361	635	135	1020	687	457	297	203	543	1439	218	418	819	367	309
MAEA	419	843	371	345	629	568	422	525	556	723	592	565	387	393	572	377	387	258	660	404	592	181	537	466	574	530	622	440	323	264	467	680	448	506	730	450	331	1084	1035	610	928	256	434	1160	656	564	853	398	799
ICAM1	240	388	2440	194	445	143	595	228	107	221	262	362	124	147	175	184	596	233	80	500	990	403	586	633	199	942	260	278	143	65	283	864	690	284	327	682	787	1544	369	826	218	1830	1115	4243	536	185	1913	492	176
STRN4	439	595	392	320	577	414	663	416	448	473	718	439	201	357	516	336	259	249	356	346	592	151	427	398	555	588	963	442	401	485	416	697	570	945	602	474	334	1717	1464	597	937	325	481	1480	600	796	1570	436	527
IRAK3	797	468	1549	297	255	383	415	268	99	519	251	278	86	134	96	327	273	240	590	212	1429	657	242	2463	707	969	76	280	142	28	361	154	187	131	289	425	172	633	137	560	25	295	435	649	165	167	1884	489	377
LYZ	918	998	1690	525	1053	97	994	838	20415	3099	693	1376	1233	288	7442	253	12861	446	1641	857	3865	172	178	684	916	1064	361	306	173	134	731	1064	456	952	487	4303	127	11494	207	741	219	163	299	1682	298	10226	5134	129	893
SI	856	747	9	727	881	241	368	660	1103	885	617	754	173	38499	813	156	45	194	3627	2037	0	89	0	13	1539	15	32	69	34	85	107	621	101	81	391	2	92	0	964	124	24	8	20	14	257	10	366	23	1002
MUL1	280	500	178	118	206	199	307	236	128	353	221	273	101	150	156	212	139	149	246	309	193	64	270	227	384	411	212	255	181	35	253	198	242	137	324	159	103	265	351	340	104	146	285	446	249	236	347	217	365
TFAP4	85	39	30	56	129	55	111	33	70	34	259	28	100	69	242	18	117	32	71	10	69	10	129	35	61	56	445	33	32	137	50	230	32	324	25	109	19	169	369	92	190	22	63	175	57	181	174	39	65
PDCD7	223	71	177	157	317	170	312	154	114	195	221	138	326	124	203	134	222	129	122	102	162	53	293	210	202	381	334	194	212	92	237	266	142	201	158	156	58	376	283	307	167	124	326	351	117	177	291	189	155
SPG21	544	305	613	308	1124	435	923	442	576	579	633	459	605	499	1135	323	768	322	663	376	719	153	719	601	622	980	901	509	350	107	507	722	327	445	352	571	97	944	584	731	552	295	647	844	201	516	1013	391	392
FETUB	0	0	0	0	2	0	0	0	0	0	0	2	0	0	1	0	0	0	2	2	0	0	27	0	3	0	0	0	4	0	0	0	0	0	0	0	0	0	0	4	0	0	0	0	2	0	0	0	0
DNAJB11	319	561	421	324	1290	293	835	450	572	1039	871	726	1210	468	640	305	534	297	564	393	661	153	447	468	424	520	790	476	137	227	478	786	496	440	479	537	171	1095	466	416	345	170	408	974	264	344	1363	257	485
P3H2	351	503	137	364	338	301	64	274	477	379	347	424	2	65	63	409	27	278	217	203	292	186	87	240	749	1205	18	603	333	7	561	404	1112	48	341	52	290	127	221	460	23	546	514	195	472	53	169	382	139
THPO	10	0	10	1	3	4	8	3	0	2	2	4	0	6	0	5	2	2	0	1	3	4	1	13	11	0	2	5	0	1	10	1	7	5	4	5	4	10	2	6	6	5	2	2	9	0	7	1	0
CHRD	125	41	177	51	8	73	52	57	4	26	52	49	0	13	4	55	6	68	3	26	104	24	64	142	73	139	30	141	65	15	83	48	92	38	59	37	49	48	38	110	20	123	135	15	69	12	259	108	70
FLT3LG	4	0	5	1	6	2	1	2	0	3	1	3	0	2	0	0	0	2	0	0	1	1	1	2	2	4	1	1	1	1	6	3	4	2	4	0	3	4	1	21	0	6	14	1	3	5	12	3	5
RAB11FIP3	582	280	326	196	495	370	650	255	287	275	459	195	116	639	454	178	317	186	213	177	387	71	450	395	396	522	1171	396	385	463	557	509	366	915	458	234	238	454	772	699	953	285	604	471	337	406	667	410	391
GNPTG	215	252	293	161	256	210	273	196	150	274	282	264	53	170	180	176	128	82	201	141	298	69	217	333	251	280	321	174	160	161	242	288	234	244	348	231	164	369	327	327	246	153	239	428	231	217	518	265	251
ZNF268	368	134	344	237	810	399	367	359	349	501	373	317	924	183	402	275	154	244	502	324	176	87	855	405	546	740	264	481	370	85	521	443	245	257	252	73	62	294	479	475	221	149	571	998	168	602	520	384	336
GOLGA3	1749	3254	1915	1890	1613	1805	3480	2293	2379	2938	1935	2765	2033	1311	1731	2026	909	1067	2529	1842	2333	721	1784	1749	2836	2643	2960	2501	1762	2164	2691	2919	2140	2128	3302	1989	2002	3778	4712	2620	2693	2362	2228	4369	3183	3925	3841	1488	3208
PABPC4	933	691	1931	802	1134	733	1303	732	1225	1210	1544	1116	1403	686	1835	592	1175	634	829	692	1201	445	1937	2219	1129	1523	3306	967	612	398	982	1011	750	1312	803	1092	343	2050	1889	1363	825	783	1232	2386	626	2171	2359	1070	1087
CD209	323	91	827	62	17	86	49	165	36	227	18	210	11	49	34	64	37	171	55	117	197	68	39	494	163	143	22	81	26	12	49	38	147	10	100	58	109	307	39	350	10	141	184	490	43	22	1042	146	169
CERS4	212	48	159	82	893	158	53	98	9	174	34	83	359	99	17	109	15	81	19	68	27	18	178	220	85	254	35	176	154	3	139	49	89	25	93	17	38	96	163	288	24	120	161	92	78	6	89	131	72
MCOLN1	79	194	130	62	77	117	99	124	54	110	70	96	26	67	60	82	52	72	50	109	152	39	60	229	100	101	75	82	66	53	83	109	106	65	206	229	90	145	152	220	79	56	100	311	130	78	268	72	163
USP48	830	451	879	868	2245	834	1678	980	552	1304	1198	868	1542	690	1049	624	1068	616	1117	830	1257	194	1785	1062	1031	1525	908	956	788	261	1125	1410	573	763	784	1052	190	2143	1067	1228	490	425	1265	1667	501	715	1832	706	907
EFNB1	329	1014	309	504	69	341	1262	510	558	656	634	762	23	258	286	469	448	285	553	483	546	192	453	404	536	245	1308	362	239	0	376	630	603	782	859	1322	393	1989	1453	467	904	231	288	193	804	602	1005	284	939
PDPR	895	685	715	565	1169	781	1029	872	1248	1423	926	711	493	649	737	533	393	256	608	518	1182	189	327	624	559	530	876	759	765	518	924	1066	545	588	848	474	334	1987	547	896	964	440	748	426	786	1824	1819	895	685
AARS	1131	313	796	414	809	589	1152	656	1143	1050	1676	753	1951	472	1063	517	723	610	918	493	1779	250	619	1107	700	1362	2960	960	657	813	799	1794	723	1186	569	1058	292	2287	1789	1203	2134	485	1291	1256	446	1927	1964	686	605
GLG1	3026	1988	2632	1824	2947	2352	3479	2472	5066	2990	3540	2253	1432	1692	2410	2061	2549	1822	3160	2079	3302	845	1626	3708	3449	4180	4207	2965	2188	936	2863	3105	1937	2459	2397	2241	586	5709	2789	3858	2964	1767	3732	3650	1588	3666	6548	2456	2368
KIF4A	45	38	26	29	176	17	363	30	223	77	367	63	945	61	527	10	327	11	202	23	380	27	117	74	54	30	1033	17	16	0	25	607	22	208	33	114	9	849	882	57	313	21	9	644	33	177	416	9	48
TNRC6A	1913	936	1628	1179	3498	2127	2045	1481	1190	1826	1612	1326	1781	1615	1063	1286	1004	1077	1207	1284	1514	403	1880	2178	1894	2395	1594	2311	1513	808	2315	1309	1587	1581	1976	938	563	2006	1446	2681	1225	1010	3029	1712	980	1070	2068	1807	1685
PLEKHG2	708	510	1374	292	1484	561	442	238	32	475	314	381	269	200	138	472	134	253	55	278	910	291	651	1702	410	697	570	772	554	132	722	377	591	394	772	547	429	762	541	1263	766	925	791	1130	668	182	1262	721	390
DLL3	0	2	0	0	2	0	0	0	0	1	0	0	8	0	0	0	0	0	2	0	5	0	0	2	0	0	0	2	2	2	0	0	0	2	0	0	0	0	24	1	2	0	0	176	0	2	2	0	0
NAT14	53	11	15	16	30	24	18	23	4	17	25	9	19	12	4	22	5	12	9	8	50	9	58	25	26	62	26	42	27	7	48	50	49	40	30	17	8	74	62	57	35	38	49	150	7	17	49	33	27
PITPNM2	450	385	280	235	1518	483	119	315	169	397	192	382	5	242	107	402	124	208	175	185	250	128	222	345	313	433	306	449	387	202	532	263	493	248	601	210	306	338	347	451	296	312	443	694	597	557	540	526	345
EXOC1	552	849	642	736	1279	649	1480	884	1834	1165	1761	940	912	649	869	601	864	345	2021	939	779	223	1105	680	816	796	654	606	354	303	617	800	463	763	847	699	191	1181	1002	727	764	332	673	1143	477	817	1344	469	1002
RBM27	327	273	259	309	558	262	526	268	544	504	432	302	865	283	507	284	405	216	446	408	380	93	594	352	405	553	264	332	268	47	419	272	174	230	276	198	43	570	475	391	445	138	438	276	146	289	403	299	302
POU4F3	0	0	0	0	0	0	0	0	0	0	0	0	0	0	0	0	0	2	0	0	0	0	0	0	0	0	0	0	0	0	0	0	0	0	2	0	0	0	0	0	0	2	0	2	0	1	0	2	0
OSBPL8	1535	1177	2398	833	4234	1049	3286	1364	1767	2211	2103	1114	6330	1385	1908	1099	2148	1177	1240	1150	2473	515	1878	2394	1649	2806	1208	1456	928	248	1797	1388	786	772	966	1390	195	2060	1197	1799	617	894	1919	2723	493	1369	2868	1353	903
DTX2	149	291	98	221	214	174	414	199	501	308	481	259	119	203	283	138	356	93	307	177	300	61	180	106	168	140	428	129	111	0	163	375	212	613	358	212	179	556	811	237	512	93	124	246	397	704	653	139	382
NLRC4	77	47	89	19	179	43	54	34	23	66	34	35	96	16	31	35	51	50	18	25	114	12	40	121	70	72	23	58	21	4	42	46	57	29	52	66	24	78	41	76	22	45	78	61	15	13	125	29	48
PUS7	141	45	230	82	108	68	580	91	319	97	883	93	129	44	1372	49	508	48	273	47	187	42	406	127	131	153	723	161	43	0	178	328	41	510	103	293	53	522	881	102	355	70	126	470	51	455	239	91	78
LAMB4	17	6	8	4	0	4	3	8	0	5	3	5	0	1	4	2	2	0	3	0	8	2	2	6	7	1	3	2	0	0	1	8	4	0	2	8	0	0	2	2	1	3	18	0	1	8	15	6	0
NRCAM	38	8	63	46	31	39	53	40	5	74	34	62	5	14	7993	15	28	11	33	18	543	38	831	31	48	30	45	52	15	0	35	47	12	20	53	53	3	37	24	46	6	15	88	5	21	114	60	50	18
LAMB1	4336	1987	5378	2254	781	2567	4751	3057	2718	2619	2727	2349	192	1445	3297	1853	2417	2464	1619	2020	6478	2078	3213	8700	4447	5466	4312	4693	2344	0	4529	2950	2697	2859	2667	2211	1060	3522	3295	4772	1891	2704	6522	4680	1361	3626	5821	3617	2343
SLC26A4	6	2	12	0	26	13	8	20	2	5	2	4	0	2	5	8	6	9	8	9	8	4	4	26	20	20	3	17	10	0	5	6	5	3	3	4	1	6	7	8	0	5	26	5	3	8	14	12	8
SLC26A3	136	97875	570	15458	100	36047	6221	54187	82	60920	6413	47789	22	4929	32	41752	9	10879	32698	86125	9	6207	11	1567	26494	551	215	4692	590	0	4154	14	16637	119	50875	9	10731	17	6678	2624	98	581	1221	738	25604	3	46	1127	58572
DLD	1260	1077	747	769	1184	990	1576	1361	962	1603	1607	1220	1226	636	1312	1131	1388	923	2494	1207	822	498	1639	1622	1601	2363	1115	1337	844	0	1446	1173	805	785	959	576	168	868	1465	1416	535	630	1797	540	519	1145	1133	1115	1237
WDR7	770	629	656	575	1139	739	597	956	471	1090	484	810	1305	590	361	723	390	517	552	758	687	209	500	918	789	1087	298	937	620	106	1018	609	610	294	875	332	184	829	413	1096	143	384	1088	1481	498	372	945	665	818
TXNL1	593	459	474	274	637	624	507	563	632	663	440	403	1050	311	370	507	610	503	606	487	465	114	483	472	763	1373	357	719	381	76	765	436	318	229	394	426	78	935	437	711	181	303	1005	1071	201	373	869	560	444
IL5RA	16	14	23	15	2	10	4	13	0	15	3	15	0	4	1	10	2	18	3	19	6	3	45	5	21	13	3	12	6	0	8	0	1	0	9	0	4	1	3	4	0	3	10	4	3	8	22	9	29
ABCC6	108	299	154	201	28	161	131	191	285	381	270	256	10	1063	151	178	156	90	317	324	83	53	16	324	175	49	180	93	64	523	105	26	294	273	355	114	240	217	346	125	275	103	51	161	432	407	161	110	371
CMTM6	772	1329	1200	693	1734	525	2601	1238	1991	1821	2828	1302	1892	469	3090	794	1688	779	2140	1253	1547	209	1936	1008	1102	1323	1043	732	391	178	898	1491	527	766	778	1613	203	1925	1232	961	205	534	793	2656	521	1591	2150	490	1111
ITGA6	1647	7178	1605	2163	558	1146	10865	3082	12200	5415	6911	3824	286	1349	5929	1529	7152	919	8377	3672	3667	1176	1225	991	2734	813	5077	998	324	1059	1064	5028	3038	7046	2234	4665	942	13981	4819	1026	1537	250	759	1989	2309	7059	5938	480	2914
RAPGEF4	120	94	258	66	14	84	67	54	60	79	99	93	15	19	11	48	85	42	50	48	362	69	90	179	74	86	63	70	39	18	62	56	32	57	106	71	16	37	223	109	169	35	89	93	50	16	201	111	67
MAP3K20	3890	306	1906	731	642	3961	2043	2469	725	1296	2158	329	92	395	667	3462	1322	3457	384	1690	958	457	469	3897	3535	9917	1828	5533	4611	361	5936	511	2295	1465	2027	472	619	1771	1518	5151	814	3113	8478	393	878	1313	1215	4556	1234
SMPX	54	0	0	10	8	61	4	58	2	16	4	0	0	12	118	79	14	84	38	47	0	0	0	38	158	264	4	170	99	0	65	0	39	0	45	8	2	15	0	90	5	85	92	1	12	2	0	66	33
FH	429	376	269	330	347	408	508	614	316	839	699	536	444	357	604	466	580	381	1073	430	404	165	511	486	637	884	717	609	355	113	525	760	333	310	423	192	74	862	523	487	273	267	632	481	207	292	651	374	525
SEL1L3	827	1895	1336	1501	5214	781	3217	1610	6295	3475	4113	2912	10060	2249	1981	816	2031	484	2829	1993	2599	311	2056	284	1297	297	3181	420	323	466	653	1859	618	2495	1496	1486	385	3302	4115	1141	2068	175	258	906	1339	3257	3770	412	2429
TF	75	22	184	6	28	26	17	20	0	18	9	159	2	9	0	14	1	11	2	7	12	158	7	189	22	19	0	19	13	8	17	3	21	8	20	2	17	4	6	39	0	8	38	7	20	14	65	26	13
CDV3	1520	2611	2684	1227	10090	1654	3151	1718	2651	3184	3663	2567	7220	1262	2146	1535	2006	1105	1934	2211	2055	828	1929	2662	2073	3142	2650	2247	1056	461	1781	1560	1684	1592	1802	1713	660	3293	2493	2094	1269	1504	2049	4844	1632	1987	3405	1495	1623
MYO15A	43	34	25	34	44	37	12	32	6	18	35	33	2	16	5	33	8	19	15	7	21	10	68	45	39	18	12	44	35	8	30	25	20	16	25	19	14	24	11	70	23	33	67	51	17	13	46	62	32
ALKBH5	853	479	628	382	742	547	586	664	438	654	427	498	637	440	348	522	431	422	465	487	700	147	784	898	806	1300	442	827	586	117	734	777	580	446	615	484	223	750	598	1090	265	572	1135	634	406	532	1182	689	649
APOH	2	0	0	2	0	2	0	1	0	0	3	0	0	0	5	1	0	0	2	3	2	0	0	0	4	0	0	0	1	0	1	21	0	0	0	4	0	16	0	0	0	0	4	1	0	2	0	0	0
NLRP1	739	360	1086	394	2338	556	354	386	756	844	301	443	122	210	54	395	411	460	52	332	717	246	240	862	474	570	186	769	370	96	657	485	315	250	644	695	168	502	201	1362	265	480	749	777	411	123	1446	650	381
PITPNM3	200	224	42	168	21	334	392	278	488	277	194	327	3	30	92	290	192	332	329	223	278	99	374	141	489	561	288	321	505	80	403	352	553	154	366	119	258	533	301	552	111	506	244	88	703	447	450	413	337
SPAG7	263	236	174	122	288	152	158	194	109	253	153	244	160	113	79	183	118	152	225	178	223	69	290	253	227	381	163	293	160	60	235	154	283	211	244	197	119	293	264	311	128	212	281	243	185	196	328	232	273
ORC6	38	16	20	18	303	17	219	18	73	43	237	25	926	71	171	12	141	2	119	18	126	4	63	20	22	24	270	11	2	172	18	202	11	102	45	79	6	284	205	30	183	6	18	209	26	93	209	15	30
ZFHX4	1417	75	720	197	22	1746	444	975	0	604	388	107	16	97	52	1110	128	959	48	506	419	152	1065	1379	896	2590	67	2945	1403	0	1956	207	948	111	953	339	87	188	70	2080	22	816	4704	1056	427	20	1076	1486	427
SLC17A6	0	0	0	0	0	0	0	0	0	0	0	0	0	0	0	0	0	0	0	0	0	0	0	0	0	0	0	0	0	0	0	0	0	0	0	0	0	0	0	0	0	0	0	0	0	2	0	0	0
CPA1	0	0	12	0	0	1	0	0	0	0	2	0	0	0	0	2	0	1	0	0	0	5	0	25	0	4	2	2	0	0	0	0	0	0	0	2	0	2	0	3	0	1	4	3	0	1	6	0	0
ZC3HC1	129	42	116	52	242	106	118	61	75	97	164	84	122	51	124	71	70	64	90	52	90	34	118	156	124	182	142	128	107	0	122	130	124	98	94	72	33	140	181	153	120	64	203	208	65	150	154	101	101
ESR1	196	97	567	139	543	148	71	124	22	182	104	137	149	39	18	120	23	122	21	111	116	67	3133	380	170	145	26	189	98	0	160	50	74	32	132	46	14	72	42	286	8	81	198	120	98	24	255	183	121
RGS17	91	32	74	109	167	79	99	47	71	70	224	76	154	68	105	42	71	61	27	31	92	11	95	67	124	145	62	37	56	0	89	73	30	50	36	46	2	63	80	127	38	20	126	242	7	12	55	27	56
ANGPT2	230	142	511	150	304	176	289	128	154	229	214	176	198	120	99	99	162	80	131	75	541	91	343	224	190	193	179	175	63	0	177	181	96	150	150	377	58	422	156	263	106	82	217	135	88	118	357	144	176
TMEM101	144	88	72	67	154	89	196	116	156	145	317	117	56	101	595	77	127	113	157	100	132	34	262	98	152	187	226	102	88	29	127	187	94	151	97	140	10	161	289	143	126	49	121	298	67	195	240	57	121
CD200	212	70	372	88	102	56	394	95	130	147	122	88	18	38	194	47	136	70	171	61	212	35	1013	190	113	315	148	254	62	0	95	248	58	124	100	118	15	92	36	256	83	88	226	86	59	134	836	49	80
CCDC80	7458	1784	14793	1091	202	4964	2452	4833	29	1605	1614	2301	195	1179	89	4702	786	4707	310	1738	3805	965	1853	21053	7853	8214	226	6220	2074	12	4010	671	1142	265	2432	978	524	802	396	11070	135	5528	7891	512	1104	16	13448	4053	2146
CMA1	65	18	27	6	20	6	1	38	3	12	3	8	0	5	0	2	1	11	2	0	2	2	8	30	17	8	2	4	1	0	10	5	0	0	0	4	2	0	0	11	0	2	8	0	0	0	22	4	19
PSME1	497	960	505	396	995	468	589	637	646	941	966	600	732	645	853	375	1085	499	752	825	676	202	1830	632	677	774	550	513	342	103	709	2037	542	500	539	1125	121	3044	1175	727	547	194	715	1661	273	668	2389	416	744
PPP2R3C	190	196	183	135	468	185	205	211	231	339	232	183	274	181	116	190	138	170	172	216	155	47	205	237	252	350	121	217	104	24	236	124	113	163	186	131	42	222	231	265	89	107	330	294	119	89	303	168	225
HAUS4	121	52	83	78	125	77	100	74	81	106	187	47	224	50	149	53	109	75	103	70	125	32	177	115	105	122	83	85	87	39	90	152	61	100	62	127	22	206	238	112	71	30	106	158	44	182	219	55	82
JPH4	26	4	15	6	3	17	6	6	6	5	0	5	1	5	2	4	2	2	4	4	8	2	3	10	10	16	2	16	21	0	12	2	16	0	18	10	4	6	3	31	4	12	31	18	6	5	26	23	21
MYH7	0	0	0	0	0	0	0	0	1	1	0	0	0	3	0	0	0	0	0	2	0	0	0	0	0	1	0	0	2	0	1	2	2	0	0	0	1	4	0	1	0	1	2	0	0	5	0	1	2
CEBPE	2	0	8	0	2	0	0	0	0	0	0	0	0	0	0	0	1	0	2	4	2	0	0	3	2	0	0	2	2	0	0	2	2	0	0	2	0	0	0	0	2	2	0	0	0	0	2	0	0
SLC7A8	173	167	300	111	104	80	260	133	411	226	771	311	29	480	4402	108	223	70	299	123	854	86	203	304	188	117	270	143	49	49	85	144	107	292	124	160	57	453	778	263	325	161	273	216	106	518	847	144	240
OSGEP	265	184	178	198	824	343	488	219	183	280	376	234	461	269	292	197	307	203	229	189	275	72	338	265	389	306	400	389	192	101	303	407	248	284	266	356	77	618	488	429	439	177	376	610	205	428	595	273	238
SLC22A17	211	53	106	69	114	175	47	92	4	63	39	57	2	20	2	107	16	71	12	49	61	37	46	123	168	249	21	226	194	6	207	32	141	35	132	61	37	20	46	288	21	157	322	120	86	8	98	255	70
RNF31	170	219	141	136	278	146	155	105	117	212	208	184	72	164	163	110	134	91	95	118	240	55	320	167	183	97	155	103	136	136	221	337	272	199	247	255	145	367	409	222	299	122	196	731	219	344	431	156	285
SCFD1	526	628	766	563	1344	537	692	800	1256	1059	1067	751	1837	542	703	551	717	413	1085	725	1191	245	992	774	809	889	463	698	359	113	728	610	391	430	561	720	124	1177	807	611	484	344	781	987	378	622	1327	455	709
G2E3	343	302	388	273	1019	304	518	450	726	567	709	331	2058	281	644	261	581	239	586	412	576	100	741	318	422	480	395	329	181	111	420	575	235	352	266	331	47	701	614	417	433	152	462	1318	210	413	715	286	312
HECTD1	3517	3020	3376	2826	5742	3332	4141	3882	4581	4922	4865	3824	4533	2303	4716	3087	4035	2221	5031	3368	3250	1127	6364	4439	3979	5415	3504	4000	2817	1143	4153	3086	2488	2652	3502	3073	886	6437	4487	4097	2369	1865	5140	3297	2291	3364	4318	3099	3773
HNRNPC	2881	2091	3992	1893	8715	2490	4246	2604	4664	4089	4604	3236	9335	2343	6271	2386	4394	2082	4061	2956	3573	1215	6326	4628	3414	4810	3696	3019	1994	754	3115	3842	1760	2627	2370	3246	589	6329	4213	3910	2907	2075	4244	5281	1592	3543	5593	2790	2484
RPGRIP1	13	12	34	21	9	6	6	13	2	15	12	7	18	9	1	7	7	17	9	4	10	3	9	14	12	15	1	8	18	5	15	5	11	7	13	14	4	10	5	16	12	6	19	39	9	6	16	14	7
SUPT16H	1191	530	947	693	1872	1011	1442	969	1367	1177	2468	839	2545	762	2200	795	2193	734	1375	762	1122	285	2886	1265	1357	2285	1465	1332	972	520	1458	1575	745	1007	854	1440	256	3343	2540	1494	1312	585	1895	4167	489	1291	1909	1151	962
TOX4	765	998	719	497	999	773	626	793	682	936	855	673	550	632	623	641	436	504	606	725	706	318	827	715	1004	1201	568	864	577	209	875	517	690	467	813	591	286	999	909	1014	618	452	1120	1320	517	724	1278	775	944
GEMIN2	57	15	36	55	118	39	76	76	50	55	94	41	271	52	96	38	111	37	75	27	41	15	101	82	62	91	62	90	40	12	87	107	20	52	36	58	6	87	93	85	63	28	96	172	9	54	114	34	56
TGM1	12	20	36	23	31	12	26	11	28	20	19	12	7	15	14	8	9	9	16	13	26	8	727	24	13	1	18	6	9	20	22	29	15	43	26	27	11	29	51	42	26	6	90	36	7	28	26	11	28
TINF2	447	517	463	268	918	330	410	389	348	540	345	373	470	227	242	297	217	293	255	408	343	183	605	510	452	561	313	431	287	88	531	387	389	251	441	451	223	723	503	609	207	273	512	606	326	423	761	434	413
DAZL	5	0	15	5	11	3	14	0	0	2	2	2	3	5	0	0	11	0	0	2	7	0	2	1	13	10	0	1	2	0	4	14	2	2	0	0	0	8	0	16	0	2	1	4	2	2	0	2	6
TBL1Y	2	2	0	0	14	4	0	0	0	0	8	3	0	0	0	2	0	0	0	3	0	0	0	0	0	0	0	0	0	0	4	2	0	0	0	0	0	0	0	0	10	1	15	0	0	0	0	0	0
SEMA6A	935	4217	570	1460	565	1730	535	2254	1612	3241	636	2232	244	2657	115	2020	172	675	1495	2852	263	458	929	572	1815	1222	55	1486	786	112	1783	458	1002	623	2512	114	654	213	1521	1413	216	499	1356	229	2435	151	328	939	2646
TRPM7	1270	1123	1488	1435	3330	1449	3008	1899	2174	2435	1895	1664	2533	1606	2282	1264	1776	913	3014	1720	1834	386	2913	1642	1609	1973	2081	1620	901	436	1723	2068	1005	1247	1777	889	347	2174	1280	1813	1511	946	1868	2503	1112	1094	2606	1267	1821
TYRO3	183	44	650	26	22	72	100	54	114	18	90	56	1	31	191	44	129	54	64	14	112	169	186	677	63	160	75	120	53	65	99	54	41	61	55	62	61	83	68	142	185	75	132	255	47	24	227	101	39
WDR76	93	21	41	63	405	88	277	92	33	108	183	107	2819	209	240	30	324	68	98	70	234	15	212	78	120	144	317	71	69	77	110	301	63	67	71	50	9	598	109	164	128	45	133	631	63	52	488	111	75
CAPN3	43	50	40	31	203	59	52	42	51	75	44	72	6	39	10	36	24	31	53	33	27	12	64	36	40	38	50	34	24	9	28	44	30	67	98	16	28	39	64	67	31	10	48	20	37	33	40	15	82
SNAP23	357	775	412	336	797	401	704	513	323	608	394	579	720	470	460	385	408	255	530	603	520	136	579	436	528	546	686	376	183	90	413	499	378	311	446	264	106	825	317	516	316	181	451	627	293	258	701	214	533
TBX15	52	5	75	4	10	5	4	0	6	4	20	4	0	2	7	1	24	14	0	3	48	33	35	72	3	4	33	0	2	4	2	2	0	9	0	5	2	6	19	9	5	0	3	52	0	6	84	2	3
PHGDH	248	61	180	87	231	130	243	161	171	77	195	103	364	82	330	126	71	116	31	82	350	100	251	492	159	326	604	172	153	10	223	218	150	43	123	165	30	159	356	165	98	89	445	389	63	377	239	199	88
COL9A3	70	14	10	22	406	60	249	16	55	20	38	22	67	13	236	22	2	12	10	17	10	9	1	21	36	50	136	61	76	11	41	33	23	133	72	22	37	14	30	74	150	41	33	7	29	181	21	60	33
EZR	897	13505	1426	2952	7318	2965	6714	4590	3847	7960	3307	5279	7443	4699	2320	4373	2251	1647	2274	6831	3450	979	4346	1114	3613	1111	4927	3532	1557	0	2602	3288	3473	1895	5801	3243	4207	10068	3243	1589	3445	1409	2514	10516	5174	4452	4701	1504	4750
MYL6	8750	5058	3541	3008	4147	10389	6054	9555	2386	6293	3758	4480	3166	2499	1813	9526	2339	11310	5377	8203	3660	1619	4610	9486	12565	23939	2660	22254	10960	717	20955	2742	9470	2033	9867	2785	2213	4636	3987	11815	1832	7129	17942	5945	4278	2532	5726	13143	9259
AGO1	1107	654	860	636	2131	877	1329	988	990	997	1180	789	858	1069	1102	709	840	773	744	760	918	289	837	1105	1064	1451	852	989	778	208	1037	768	705	759	959	645	272	1169	922	1343	273	475	1471	1639	601	748	1523	887	1008
TEKT2	2	1	0	4	2	8	0	3	0	3	2	0	0	2	0	4	1	2	0	3	5	2	163	3	11	5	1	8	5	0	17	0	6	4	14	1	2	8	3	16	2	4	5	3	15	0	2	14	2
CLSPN	22	49	29	20	155	6	187	20	12	49	213	51	1023	134	314	4	237	27	79	11	192	7	107	45	14	29	214	11	18	74	30	302	19	93	37	83	20	426	254	63	65	13	15	989	59	95	358	4	56
RFFL	334	866	262	379	712	542	628	578	556	863	826	811	174	355	649	514	410	251	337	460	479	182	278	238	552	422	938	498	326	258	444	417	528	633	671	324	316	877	862	447	383	207	558	407	751	799	871	400	672
UNC13D	255	700	261	201	688	294	734	314	125	450	140	297	153	203	69	296	62	132	852	310	347	91	135	160	312	146	301	168	306	482	302	435	635	328	323	218	313	480	408	402	3665	118	245	538	595	78	758	182	474
MFSD11	249	474	235	239	329	287	353	330	241	487	550	293	232	273	167	303	202	177	240	360	412	51	210	222	331	307	347	195	146	77	195	289	225	218	329	159	103	288	409	323	139	91	335	604	194	159	523	126	458
DPYSL2	3028	1353	3349	979	1176	1907	2449	1973	1873	1526	1232	989	1355	654	1417	1665	1511	1668	1108	1249	3001	701	2214	4535	2572	4102	1330	3015	1418	0	2167	1881	1366	919	1653	2235	486	1708	683	3273	1202	1648	3478	5134	905	2765	3284	2241	1315
TGFB2	142	21	35	15	37	106	55	126	2	73	91	21	10	12	7	94	29	117	8	52	135	10	344	199	149	406	55	473	123	14	217	46	179	40	106	36	24	58	44	232	8	359	165	879	42	54	36	112	44
GPATCH2	419	365	450	324	648	407	615	471	710	591	606	474	404	332	927	349	560	261	661	495	444	111	685	437	523	645	454	441	301	187	536	392	327	401	414	348	106	654	451	499	482	311	597	591	274	487	679	375	469
NUP50	652	1157	749	649	1992	598	1105	757	1089	1625	1487	1162	1978	639	1522	597	1372	423	1188	749	1153	213	1097	602	829	731	878	561	310	262	703	1527	624	1060	807	942	330	2539	1150	785	572	364	676	1540	690	806	1595	523	1028
CDC45	17	21	23	3	99	16	89	20	28	25	214	18	484	46	217	1	129	3	65	4	106	8	59	37	30	15	174	6	8	109	11	261	31	96	18	65	20	433	190	35	78	8	10	215	24	94	253	9	28
COMT	326	108	263	116	326	199	295	187	324	203	482	152	83	219	427	125	195	208	313	118	439	83	324	465	303	359	404	349	227	144	257	435	240	724	147	382	78	640	855	404	235	250	375	545	185	443	856	212	162
ADA2	525	268	591	293	1013	206	210	223	56	786	374	525	447	150	121	144	113	214	164	353	660	85	143	708	399	422	100	265	204	16	341	257	469	153	284	197	35	826	113	617	49	144	448	869	106	87	1556	264	483
VNN3	12	64	148	2	55	3	6	25	0	12	9	16	48	3	0	11	31	42	2	3	23	33	106	81	12	140	2	15	0	0	2	9	2	3	2	64	2	0	6	28	2	1	40	1	7	11	30	4	4
ECHDC1	549	706	568	457	1084	480	885	959	665	811	899	914	824	428	810	509	729	528	1384	1001	500	266	624	874	803	1170	541	559	520	0	835	921	326	476	542	437	83	935	818	770	335	254	844	823	404	399	818	538	818
LRRFIP2	802	2076	749	1141	775	1117	864	1595	876	1896	1126	1467	644	1225	944	1267	914	672	1149	1670	821	342	917	903	1262	1235	729	1018	767	509	1114	649	1001	587	1800	571	498	1391	1041	1027	363	621	1091	1194	1161	709	1184	898	1860
SEC22C	541	221	504	277	519	443	473	374	113	419	596	239	377	643	279	282	275	379	145	255	440	141	483	693	497	689	299	663	364	65	676	552	282	203	360	288	70	515	330	663	81	259	804	1085	249	247	619	449	321
XYLB	87	108	90	126	30	99	222	191	319	161	389	190	24	294	198	65	159	68	219	121	164	38	137	64	156	75	299	119	52	75	94	200	66	234	126	153	45	382	203	87	112	45	110	352	81	134	174	56	185
HDAC6	508	534	346	425	926	489	764	470	321	521	659	382	397	372	351	346	244	246	401	370	476	158	510	527	601	396	755	599	481	0	661	530	586	709	736	367	282	643	962	682	494	356	662	1001	511	569	884	475	628
OR1I1	0	0	0	0	0	0	0	0	0	0	0	0	0	0	0	0	0	0	0	0	0	0	0	0	0	0	0	0	0	0	0	0	0	0	0	0	0	0	0	0	0	0	2	0	2	1	0	0	0
GABRP	1	12	15	2	2	2	101	0	80	10	64	6	0	3	14	0	302	0	125	0	1127	4	252	7	4	3	8	1	0	0	2	89	0	10	9	2466	2	1168	6	6	50	0	1	2	2	458	85	0	12
KRT31	0	0	0	0	0	0	0	0	0	0	0	0	0	0	75	0	0	0	3	0	0	0	0	0	0	0	0	0	0	0	0	0	0	0	0	0	0	0	4	0	2	0	0	0	0	0	0	0	0
CDC6	64	204	55	26	129	70	451	97	63	258	665	150	1926	236	990	112	546	25	131	53	365	26	201	80	79	36	534	39	29	162	66	687	88	180	144	224	39	728	466	66	203	30	19	467	112	182	524	9	62
UPRT	137	57	142	86	280	134	123	131	110	205	186	97	226	107	175	125	80	89	137	150	141	32	89	201	147	186	286	125	76	0	161	96	73	116	79	96	16	155	172	167	41	66	186	194	62	98	208	110	137
CDC23	390	199	218	176	499	318	520	354	398	432	635	288	650	162	567	260	391	227	405	261	355	89	547	388	437	613	358	375	304	73	408	400	207	321	243	217	54	658	510	394	606	133	566	459	118	336	534	269	285
AAAS	308	161	219	140	462	200	404	192	254	249	427	172	405	216	436	183	204	154	410	97	355	82	421	310	310	335	441	258	264	122	285	420	215	328	259	186	64	508	747	337	293	180	311	399	140	371	534	217	229
CBX5	2686	985	2090	1417	7059	1921	3565	2182	1625	2265	4511	1855	16806	1917	3554	1335	3099	1314	2530	1257	2186	518	3765	2582	2273	2989	3702	2993	1320	1140	2771	2908	1263	2523	1482	1113	353	3602	3463	3209	2551	1251	3325	8559	1116	4026	2859	1653	1584
FMO2	187	65	1296	10	257	253	82	119	10	50	22	57	3	30	2	64	9	51	7	76	41	372	53	2398	64	72	2	67	16	3	86	14	62	5	54	54	42	46	6	105	26	21	113	8	8	6	411	118	41
SUCO	695	530	720	548	1351	579	1469	677	1760	1106	1125	622	1688	1650	1973	513	871	486	859	691	1615	187	2428	807	869	1101	1496	773	372	359	891	1269	452	1089	591	706	128	1263	1060	712	893	306	1067	1208	352	786	1398	532	629
[truncated: 17,265 more rows]
[truncated: 39 more columns]

## Sheet: S13
	s18	s11	s03	s59	s41	s37	s05	s07	s09	s88	s47	s02	s33	s24	s21	s16	s19	s36	s39	s25	s27	s31	s43	s96	s58	s51	s57	s73	s86	s29	s90	B02	B04	B06	B08	B10	B24	B25	B12	B14	B16	B18	B20	B22	s17	s12	s04	s32	s42
Bacteria;Firmicutes;Clostridia;Clostridiales;Ruminococcaceae	237	469	36	414	203	200	35	295	66	73	388	158	91	17	281	439	382	275	251	343	197	66	452	487	786	133	361	27	422	188	584	66	14	594	318	109	299	277	354	30	460	137	346	589	4	48	87	192	32
Bacteria;Bacteroidetes;Bacteroidia;Bacteroidales;Bacteroidaceae;Bacteroides;uniformis	45	24	1	0	0	21	0	47	0	0	126	0	8	222	0	85	14	33	0	61	3	1	36	74	103	0	0	0	12	11	44	186	37	13	124	0	17	105	144	0	219	14	8	27	0	2	0	0	18
Bacteria;Bacteroidetes;Bacteroidia;Bacteroidales;Rikenellaceae	31	34	0	20	5	69	13	317	1	0	32	0	29	0	21	319	241	323	0	133	0	0	113	59	80	0	532	0	73	13	185	0	0	54	157	56	0	123	111	0	22	37	37	114	0	1	21	0	0
Bacteria;Bacteroidetes;Bacteroidia;Bacteroidales;Porphyromonadaceae;Parabacteroides;distasonis	17	8	3	20	18	0	18	55	0	15	0	0	4	6	1	63	127	13	0	0	31	18	125	16	134	0	67	0	89	40	6	241	32	49	7	18	0	8	0	0	92	25	78	78	0	20	0	0	29
Bacteria;Bacteroidetes;Bacteroidia;Bacteroidales	48	154	198	20	207	35	318	18	182	38	101	30	176	29	316	16	18	18	16	34	206	59	43	41	36	36	1	42	28	14	40	103	1	31	64	105	8	25	3	99	6	2	20	2	58	257	217	593	199
Bacteria;Bacteroidetes;Bacteroidia;Bacteroidales;[Barnesiellaceae]	0	0	0	0	1	0	3	1	0	0	43	0	1	0	0	16	3	0	0	9	1	69	172	113	0	0	18	56	3	1	60	3	1	3	130	0	0	55	0	1	1	101	62	64	0	0	0	0	0
Bacteria;Firmicutes;Clostridia;Clostridiales;Ruminococcaceae;Ruminococcus	111	86	35	89	1	64	10	47	0	0	98	2	46	114	24	1	6	24	26	272	10	25	29	75	127	93	0	243	166	19	81	74	19	67	110	33	18	86	142	8	47	1	41	44	16	28	30	131	0
Bacteria;Firmicutes;Clostridia;Clostridiales;Lachnospiraceae;[Ruminococcus];gnavus	53	26	0	17	0	0	0	0	0	94	10	6	17	455	52	45	26	18	4	5	1	3	10	48	0	31	0	0	9	9	11	28	8	0	70	0	0	13	23	0	39	0	99	23	21	0	0	0	0
Bacteria;Bacteroidetes;Bacteroidia;Bacteroidales;Bacteroidaceae;Bacteroides	109	122	27	847	110	109	19	531	12	7	267	74	21	1863	37	230	334	644	818	816	166	1	545	567	1125	129	1456	36	250	317	468	437	198	487	203	81	2188	445	332	1	1737	267	411	1121	149	86	61	12	383
Bacteria;Firmicutes;Clostridia;Clostridiales;Lachnospiraceae	1261	419	133	656	55	76	67	404	294	677	117	57	106	651	332	549	188	380	287	338	124	52	381	418	425	738	96	58	266	319	148	657	147	432	458	49	227	96	454	10	224	95	692	618	467	118	65	74	35
Bacteria;Firmicutes;Clostridia;Clostridiales;Lachnospiraceae;Coprococcus	151	46	3	73	0	7	31	32	1	1	5	2	11	0	17	136	23	81	23	64	3	1	88	95	20	0	6	55	93	34	35	21	1	139	31	0	14	47	51	0	7	21	96	26	99	0	0	45	6
Bacteria;Proteobacteria;Gammaproteobacteria;Enterobacteriales;Enterobacteriaceae;Providencia	12	2	7	0	48	13	23	7	37	0	1	40	35	23	30	7	0	0	0	6	30	13	0	7	0	26	0	39	14	2	8	0	1	0	0	30	0	8	0	0	0	0	0	0	0	34	56	25	25
Bacteria;Firmicutes;Clostridia;Clostridiales;Ruminococcaceae;Faecalibacterium;prausnitzii	173	31	0	225	0	33	0	189	23	0	94	2	2	0	14	284	128	4	15	350	2	2	189	477	507	24	0	205	90	18	47	6	0	320	54	1	39	95	38	0	42	53	272	328	0	0	0	0	0
Bacteria;Lentisphaerae;[Lentisphaeria];Victivallales;Victivallaceae	0	0	6	0	0	0	0	0	0	0	0	0	0	0	0	0	0	0	0	0	0	0	2	5	0	0	0	0	0	0	0	0	0	0	0	0	0	0	0	0	0	0	0	0	0	6	17	0	0
Bacteria;Verrucomicrobia	0	0	0	0	0	0	1	0	3	0	0	0	0	0	3	0	0	0	0	0	3	1	0	0	0	0	0	0	0	0	0	0	0	0	0	1	0	0	0	0	0	0	0	0	0	2	0	0	0
Bacteria;Firmicutes;Clostridia;Clostridiales	82	143	555	84	90	88	75	160	54	114	225	205	131	222	177	458	208	91	114	437	61	205	275	462	233	237	62	269	823	539	405	203	495	631	608	78	114	141	199	75	218	93	1204	377	165	134	58	185	165
Bacteria;Proteobacteria;Alphaproteobacteria;Sphingomonadales;Sphingomonadaceae;Sphingomonas;wittichii	0	5	6	0	0	0	3	0	0	0	7	26	19	0	16	0	0	0	0	0	5	14	0	0	0	10	0	0	13	7	0	2	0	0	0	18	0	0	0	0	0	0	0	0	0	21	8	13	23
Bacteria;Bacteroidetes;Bacteroidia;Bacteroidales;Bacteroidaceae;Bacteroides;caccae	17	11	0	10	2	0	0	17	0	0	50	0	0	28	6	7	30	9	5	11	0	0	3	19	10	10	4	0	6	8	15	0	2	0	16	0	70	0	100	0	3	26	1	53	0	0	0	0	0
Bacteria;Firmicutes;Clostridia;Clostridiales;Lachnospiraceae;Dorea;formicigenerans	0	0	0	14	0	0	0	1	0	0	0	0	0	8	0	0	0	0	27	2	0	0	67	0	20	30	0	0	16	5	15	0	0	0	10	0	0	0	0	0	0	0	104	5	0	0	0	0	0
Bacteria;Proteobacteria	1	0	0	0	2	0	0	0	0	0	1	0	5	0	0	0	0	0	0	0	0	0	0	0	0	0	0	1	0	0	0	1	0	1	0	0	0	0	0	0	0	0	0	0	3	0	2	4	0
Bacteria;Proteobacteria;Epsilonproteobacteria;Campylobacterales;Helicobacteraceae	1	0	15	0	0	6	5	0	0	0	11	0	0	0	2	0	0	4	0	0	1	0	0	0	0	0	0	0	0	0	4	3	0	0	0	0	0	6	0	2	0	0	0	0	0	4	0	0	0
Bacteria;Proteobacteria;Gammaproteobacteria;Pseudomonadales;Moraxellaceae	49	5	15	0	0	0	1	39	30	19	0	3	1	0	0	0	0	28	0	0	24	0	0	0	0	0	0	0	0	25	0	0	0	7	0	0	0	28	7	0	8	3	0	9	0	24	0	0	0
Bacteria;Proteobacteria;Gammaproteobacteria;34P16	0	3	2	0	2	1	1	0	0	0	0	0	6	0	1	0	1	0	0	0	3	2	0	0	0	0	0	0	0	1	0	1	0	0	0	0	0	1	0	2	0	0	0	0	1	3	2	9	0
Bacteria;Firmicutes;Clostridia;Clostridiales;Lachnospiraceae;[Ruminococcus]	0	2	0	6	0	5	0	0	0	19	0	0	0	16	0	0	0	0	99	0	2	0	0	0	37	22	1	0	0	2	0	13	0	4	1	0	0	0	92	0	0	0	5	17	0	1	0	0	0
Bacteria;Spirochaetes;Spirochaetes;Spirochaetales;Spirochaetaceae;Treponema	6	6	0	0	4	24	0	1	9	0	5	1	3	0	8	0	0	0	0	7	6	3	0	0	0	0	1	9	47	1	0	6	0	0	0	7	0	3	0	1	0	48	0	0	8	7	5	33	0
Bacteria;Firmicutes;Bacilli;Bacillales;Bacillaceae;Anoxybacillus;kestanbolensis	0	7	0	0	9	0	0	0	0	0	1	0	1	0	0	0	0	0	0	0	14	0	0	0	0	0	0	0	0	0	0	0	0	0	0	0	0	0	0	201	5	0	0	0	0	0	0	0	0
Bacteria;Proteobacteria;Deltaproteobacteria;NB1-j;NB1-i	0	0	1	0	0	0	0	0	1	0	0	0	0	0	0	0	0	0	1	1	0	0	2	0	0	3	0	2	0	0	0	0	0	4	0	1	0	0	0	0	0	0	0	0	2	1	0	0	0
Bacteria;Actinobacteria;Actinobacteria;Actinomycetales;Propionibacteriaceae;Propionibacterium	0	0	0	0	0	0	0	0	0	0	0	0	0	0	0	0	0	0	3	0	0	0	0	0	0	0	0	0	0	0	0	0	0	0	0	0	0	0	0	0	0	0	0	0	0	1	0	0	1
Bacteria;Firmicutes;Bacilli;Bacillales;Paenibacillaceae;Paenibacillus	3	0	0	0	0	0	11	0	10	4	0	0	6	0	0	0	0	0	0	0	40	8	0	0	3	0	0	24	0	0	1	10	0	0	0	4	0	0	1	121	0	0	0	0	0	9	2	0	0
Bacteria;Proteobacteria;Gammaproteobacteria;Pseudomonadales;Moraxellaceae;Acinetobacter	0	0	21	0	0	0	48	62	13	15	0	0	0	0	39	0	0	6	0	0	1	2	11	0	0	7	0	0	0	45	0	1	0	14	1	0	0	24	22	9	160	1	0	8	0	15	0	0	3
Bacteria;WS6;SC72	0	1	0	0	0	7	0	0	0	0	0	0	0	0	0	0	0	0	0	0	0	0	0	0	0	0	0	0	1	0	0	0	0	0	0	0	0	0	0	0	0	0	0	0	10	0	7	0	4
Bacteria;Bacteroidetes;Bacteroidia;Bacteroidales;[Paraprevotellaceae];YRC22	0	1	33	1	2	0	6	0	2	0	5	5	0	1	27	0	1	0	0	6	0	10	0	6	0	0	0	0	0	6	0	0	0	0	0	20	0	0	0	0	0	0	0	1	0	14	2	25	4
Bacteria;Actinobacteria;Actinobacteria;Actinomycetales;Nocardioidaceae;Nocardioides	3	8	0	0	3	1	0	0	0	0	2	0	1	0	0	0	0	0	0	0	0	0	0	0	0	0	0	0	0	0	0	0	0	0	0	0	0	0	0	0	0	0	0	0	0	0	0	0	0
Bacteria;Proteobacteria;Epsilonproteobacteria;Campylobacterales;Campylobacteraceae;Campylobacter	0	0	0	0	0	4	0	0	0	0	0	0	0	42	0	0	0	0	0	0	0	0	0	0	0	0	0	0	0	5	0	0	0	0	0	0	0	0	0	0	0	0	0	0	0	0	0	0	0
Bacteria;Bacteroidetes;Bacteroidia;Bacteroidales;Bacteroidaceae;Bacteroides;ovatus	16	0	1	1	20	0	0	37	0	0	8	9	0	8	1	0	10	19	1	0	0	0	0	7	15	8	0	0	0	0	13	0	14	40	4	0	1	2	139	0	69	2	5	49	0	0	0	0	0
Bacteria;Chloroflexi;Anaerolineae;SBR1031;A4b	0	3	0	0	0	0	0	3	1	1	1	23	0	0	43	0	0	0	3	0	2	0	0	0	0	0	0	0	0	0	0	0	0	0	0	1	0	0	0	0	0	1	0	0	0	0	1	6	0
Bacteria;Fusobacteria;Fusobacteriia;Fusobacteriales;Fusobacteriaceae;Fusobacterium	0	31	10	224	0	144	8	118	0	0	76	0	0	71	5	0	186	45	33	0	8	0	182	12	27	0	0	0	1	316	0	0	806	0	5	0	0	61	47	1	194	222	1	31	262	65	56	1	0
Bacteria;Firmicutes;Clostridia;Clostridiales;Lachnospiraceae;Blautia;obeum	0	1	0	14	0	8	0	0	0	0	0	0	0	0	0	0	2	0	0	0	0	0	0	8	0	0	0	0	0	0	19	3	0	8	0	0	0	0	0	0	0	0	1	3	0	0	0	0	0
Bacteria;Firmicutes;Erysipelotrichi;Erysipelotrichales;Erysipelotrichaceae;Coprobacillus	0	0	0	14	26	0	0	143	0	3	0	0	0	0	0	1	0	0	2	0	0	0	0	0	5	0	136	0	0	0	0	2	0	11	0	0	28	0	0	0	1	0	0	0	0	0	0	0	0
Bacteria;Firmicutes;Clostridia;Clostridiales;Veillonellaceae;G07	2	51	43	0	15	0	13	0	48	0	9	26	17	1	7	0	0	0	0	3	40	0	0	0	0	0	0	0	0	0	1	6	0	0	0	11	0	0	0	0	0	0	0	0	19	22	0	10	16
Bacteria;Firmicutes;Clostridia;Clostridiales;Veillonellaceae;Succiniclasticum	0	2	0	0	2	0	0	0	0	0	0	0	0	0	0	0	56	0	0	0	0	0	0	1	0	0	0	0	0	0	0	0	0	0	5	0	0	0	0	1	0	0	0	0	0	0	0	0	0
Bacteria;Chloroflexi;Anaerolineae;envOPS12	0	1	0	0	0	0	0	0	0	0	0	0	0	0	0	0	0	0	0	0	0	0	0	0	0	0	0	0	0	0	0	0	0	0	0	0	0	0	0	0	0	0	0	0	0	0	0	0	0
Bacteria;Actinobacteria;Actinobacteria;Actinomycetales;Micromonosporaceae	0	0	0	0	0	22	12	0	0	0	0	0	0	0	1	0	0	0	0	0	9	0	0	0	0	0	0	1	0	0	0	0	0	0	0	0	0	0	0	7	0	0	0	0	0	0	0	0	0
Bacteria;Firmicutes;Clostridia;MBA08	0	0	1	0	0	0	0	0	0	0	0	0	0	0	0	0	0	0	0	0	0	0	0	0	0	0	0	0	0	0	0	0	0	0	0	0	0	0	0	0	0	0	0	0	0	0	0	2	0
Bacteria;GN01	0	0	0	0	0	0	0	0	0	0	0	0	1	0	1	0	0	0	0	0	0	0	0	0	0	0	0	0	0	0	0	0	0	0	0	0	0	0	0	0	0	0	0	0	0	1	0	0	0
Bacteria;Proteobacteria;Deltaproteobacteria;Desulfobacterales;Nitrospinaceae;Nitrospina	0	0	0	0	0	0	0	0	0	0	0	0	0	0	0	0	0	0	0	0	0	0	0	0	0	0	0	0	0	0	0	0	0	0	0	0	0	0	0	0	0	0	0	0	1	0	0	0	11
Bacteria;BRC1;PRR-11	0	2	3	0	2	1	1	0	0	1	1	3	1	0	0	0	0	0	0	1	8	0	1	0	1	0	0	1	0	0	1	2	0	0	0	1	2	1	0	1	0	0	0	0	1	2	1	0	2
Bacteria;Chloroflexi;Anaerolineae;SHA-20	0	2	0	0	1	0	0	0	0	0	0	0	0	0	0	1	0	1	0	0	1	0	0	0	0	0	0	0	2	0	0	0	0	33	0	0	0	0	0	0	0	0	0	0	0	4	0	0	0
Bacteria;Firmicutes;Bacilli;Lactobacillales;Lactobacillaceae;Lactobacillus	60	49	6	4	10	35	20	13	66	0	9	30	4	3	43	43	35	0	10	12	53	18	40	0	0	57	35	2	17	4	5	8	34	30	11	16	0	9	27	0	0	0	9	2	5	22	0	2	63
Bacteria;Chloroflexi;Anaerolineae;H39	0	0	0	0	0	0	0	0	0	0	0	0	0	0	0	0	0	0	0	0	0	0	0	0	0	0	0	0	0	0	0	0	0	0	0	0	0	0	0	0	0	0	0	0	0	5	0	0	0
Bacteria;Proteobacteria;Deltaproteobacteria;Desulfovibrionales;Desulfovibrionaceae;Desulfovibrio	7	63	338	13	111	213	126	43	0	39	40	166	252	24	50	99	3	0	77	16	74	37	121	169	169	54	14	302	14	18	44	28	0	45	31	0	0	54	29	14	43	1	17	12	213	77	218	203	154
Bacteria;Actinobacteria;Actinobacteria;Bifidobacteriales;Bifidobacteriaceae;Bifidobacterium;breve	0	0	0	0	0	0	0	0	0	0	0	0	0	0	0	0	0	0	0	0	0	0	0	0	0	0	0	0	0	0	0	0	0	0	0	0	0	0	0	0	0	0	0	0	0	0	13	0	0
Bacteria;Proteobacteria;Gammaproteobacteria;Enterobacteriales;Enterobacteriaceae;Pantoea;agglomerans	0	0	0	0	0	10	0	0	0	0	0	0	0	0	0	0	5	0	0	0	0	0	0	0	0	0	0	0	0	0	0	0	0	0	0	2	0	1	0	0	0	0	0	53	0	0	0	0	0
Bacteria;Spirochaetes;Spirochaetes;Spirochaetales;Spirochaetaceae;Treponema;socranskii	0	0	0	0	0	2	0	0	0	0	0	0	0	0	0	0	0	0	0	0	0	0	0	0	0	0	0	0	0	1	0	0	0	0	0	0	0	0	0	0	0	0	0	0	0	0	0	0	0
Bacteria;Actinobacteria;Actinobacteria;Actinomycetales	0	6	17	10	10	5	25	1	32	0	17	0	81	0	18	4	0	0	0	0	1	2	9	0	0	2	0	0	3	0	22	0	0	2	0	3	0	18	0	11	0	0	7	0	10	40	7	6	19
Bacteria;Firmicutes;Clostridia;Clostridiales;Christensenellaceae	117	21	0	0	21	37	0	36	33	0	5	0	1	2	0	98	17	1	0	0	1	0	2	0	5	0	0	0	122	7	393	0	0	7	15	0	0	2	0	1	9	0	0	26	0	0	0	6	0
Bacteria;Fibrobacteres;TG3;TG3-1	0	0	0	0	0	0	0	0	0	0	0	0	1	0	0	0	0	0	0	0	0	0	0	0	0	0	0	0	0	0	0	1	0	0	0	0	0	0	0	0	0	0	0	0	0	0	0	0	1
Bacteria;Firmicutes;Clostridia;Clostridiales;Clostridiaceae;SMB53	0	0	0	0	0	0	0	0	0	0	0	0	0	0	0	0	0	0	143	0	0	0	0	0	0	21	0	0	22	0	12	1	0	29	0	0	0	10	0	0	0	4	11	2	0	0	0	22	1
Bacteria;Actinobacteria;Actinobacteria;Actinomycetales;Microbacteriaceae;Agromyces	0	0	0	0	0	12	0	0	0	0	0	0	8	0	0	0	0	0	0	0	0	0	0	0	0	0	0	0	0	4	0	0	0	0	0	25	0	0	0	1	0	0	0	0	0	0	0	0	0
Bacteria;Proteobacteria;Gammaproteobacteria;Legionellales	0	1	1	0	0	0	2	0	1	0	0	0	0	0	0	2	0	0	0	1	1	0	0	0	0	0	0	1	0	0	0	0	0	0	0	0	0	0	0	1	0	0	0	0	0	4	3	0	2
Bacteria;TM7;TM7-1	1	3	59	0	5	0	1	0	25	0	0	8	1	3	8	0	0	1	0	0	11	0	0	7	1	13	0	6	19	0	5	0	0	1	0	1	1	6	0	0	0	0	0	0	0	1	81	0	15
Bacteria;Firmicutes;Clostridia;Clostridiales;Ruminococcaceae;Oscillospira	0	31	9	0	14	0	2	62	0	3	0	10	24	0	1	13	11	3	0	0	1	5	17	19	11	1	46	0	25	18	66	15	0	22	32	6	37	14	30	0	0	8	6	6	46	15	1	14	8
Bacteria;Chloroflexi;Dehalococcoidetes;Dehalococcoidales;Dehalococcoidaceae	0	0	1	0	0	0	1	0	0	0	0	0	0	0	1	0	0	0	0	0	5	0	0	0	0	0	0	0	0	0	1	0	0	0	0	0	3	0	0	0	0	0	0	0	0	1	0	0	0
Bacteria;Actinobacteria;Actinobacteria;Actinomycetales;Pseudonocardiaceae;Pseudonocardia	0	0	0	0	0	60	0	0	0	0	0	10	0	0	2	2	3	0	1	0	0	30	0	7	0	0	0	0	0	0	0	0	0	0	0	0	0	0	0	1	0	0	0	0	0	0	6	0	0
Bacteria;Proteobacteria;Betaproteobacteria;Burkholderiales;Oxalobacteraceae;Ralstonia	3	7	14	1	19	0	0	11	5	21	0	8	13	0	0	0	12	5	20	26	1	4	0	3	0	4	8	3	8	0	1	0	3	2	0	1	16	0	13	0	0	11	8	0	34	9	9	11	43
Bacteria;Fibrobacteres;Fibrobacteria;258ds10	0	0	0	0	0	0	0	0	0	0	0	0	0	0	0	0	0	0	0	0	0	0	0	0	0	0	0	0	0	0	0	0	0	0	0	0	0	0	0	0	0	0	0	0	0	0	0	0	1
Bacteria;Poribacteria	0	1	0	0	0	0	0	0	0	0	0	0	0	0	0	0	0	0	0	0	0	0	0	0	0	0	0	0	0	0	0	0	0	0	0	0	0	0	0	0	0	0	0	0	0	0	0	0	0
Bacteria;Bacteroidetes;BME43	0	0	13	0	0	0	0	0	0	0	0	0	0	0	1	0	0	0	0	0	0	0	0	0	0	0	0	0	0	0	0	0	0	0	0	0	0	0	0	0	0	0	0	0	0	0	17	13	0
Bacteria;Chloroflexi;SAR202	0	1	6	0	3	0	0	0	0	0	0	0	0	0	0	8	0	0	0	0	0	0	0	0	0	0	0	0	0	0	0	0	0	0	0	7	0	0	0	0	0	0	0	0	0	4	0	0	0
Bacteria;Firmicutes;Clostridia;Clostridiales;Clostridiaceae;Clostridium	0	12	4	0	4	0	5	0	6	110	1	1	10	10	12	3	0	0	29	1	95	0	2	3	4	46	0	14	0	6	4	0	0	2	0	2	0	3	0	3	0	0	2	6	0	5	0	4	0
Bacteria;Firmicutes;Bacilli;Lactobacillales;Enterococcaceae;Enterococcus;casseliflavus	0	0	0	0	0	0	0	0	0	0	0	0	0	0	0	0	0	9	0	0	0	41	0	0	0	0	0	0	0	0	0	0	0	0	0	0	0	0	0	0	0	0	0	0	0	0	0	0	0
Bacteria;Proteobacteria;Gammaproteobacteria;Enterobacteriales;Enterobacteriaceae;Raoultella;terrigena	0	0	0	0	0	0	0	0	0	0	0	0	0	0	0	0	0	0	0	0	0	0	0	0	0	0	0	0	0	0	0	0	0	0	0	0	0	0	0	0	0	0	0	0	0	0	0	0	0
Bacteria;Proteobacteria;Gammaproteobacteria;Aeromonadales;Succinivibrionaceae;Ruminobacter	0	0	0	0	0	0	0	0	0	0	0	0	0	0	0	0	0	0	0	0	0	0	0	0	0	0	0	0	0	0	0	0	0	0	0	0	0	0	0	0	0	0	0	0	0	0	1	0	0
Bacteria;Proteobacteria;Betaproteobacteria;Burkholderiales;Comamonadaceae;Variovorax	0	0	0	0	0	0	0	0	0	9	0	0	0	0	0	9	3	0	0	0	0	0	0	0	0	0	0	0	0	0	0	0	0	0	0	0	0	0	0	1	0	0	0	0	0	0	0	0	0
Bacteria;Actinobacteria;Actinobacteria;Actinomycetales;Glycomycetaceae;Glycomyces	0	1	4	0	0	5	0	0	0	0	0	0	0	0	0	0	0	0	0	0	0	0	0	0	0	0	0	0	0	0	0	0	0	0	0	21	0	0	0	0	0	0	0	0	0	0	0	0	0
[truncated: 973 more rows]
[truncated: 39 more columns]

## Sheet: S14
	C3002	C3003	C3004	C3005	C3006	C3011	C3015	C3016	C3017	C3021	C3022	C3023	C3027	C3029	C3030	C3031	C3032	C3034	C3035	C3037	H4001	H4004	H4006	H4007	H4008	H4009	H4010	H4013	H4014	H4015	H4016	H4017	H4018	H4019	H4020	H4022	H4023	H4024	H4028	H4031	H4035	H4038	H4040	H4042	H4043	H4044	H4045	M2008	M2014
[truncated: 18,315 more rows]
[truncated: 29 more columns]

[truncated: 3 more sheets: S15, S16, S17]
